# Supplementary material for: Does the registration system reform reduce the finance sector’s risk spillover effect in China’s stock market—Causal inference based on dual machine learning
Source: PLoS One. 2025 Jun 18;20(6):e0326607. doi: 10.1371/journal.pone.0326607 (PMC12176203; doi:10.1371/journal.pone.0326607)
Supplement: S1 Data — set: Daily closing price and logarithmic return of the 11 CSI indexes. S2 dataset: Daily and monthly net ∆CoVaR. S3 dataset: Panel data for DML. (ZIP) [file pone.0326607.s001.zip]

Archive with 4 entries (3 files):
- data/S1 dataset.xlsx
- data/S2 dataset.xls
- data/S3 dataset.xlsx
- data/
