# Supplementary material for: Does the registration system reform reduce the finance sector’s risk spillover effect in China’s stock market—Causal inference based on dual machine learning
Source: PLoS One. 2025 Jun 18;20(6):e0326607. doi: 10.1371/journal.pone.0326607 (PMC12176203; doi:10.1371/journal.pone.0326607)
Supplement: S1 Data — set: Daily closing price and logarithmic return of the 11 CSI indexes. S2 dataset: Daily and monthly net ∆CoVaR. S3 dataset: Panel data for DML. (ZIP) [file pone.0326607.s001.zip › data/S1 dataset.xlsx]

## Sheet: closing price
date	real estate	energy	material	industry	optional consumption	primary consumption	medicine & health	finance	information technology	communication	public utility
2015-12-31	8210.37	2106.32	3629.45	4875.93	6924.05	8937.27	11200.8	7730.02	7945	7327.93	3123.45
2016-01-04	7613.94	1959.26	3324.65	4475.98	6350.75	8256.88	10265.1	7241.42	7268.3	6756.17	2889.73
2016-01-05	7563.78	1960.31	3293.79	4431.3	6270.07	8243.28	10093.6	7289.74	7036.35	6716.84	2878.65
2016-01-06	7712.52	2078.15	3419.7	4538.36	6412.18	8392.5	10283.9	7360.25	7192.1	6856.4	2955.63
2016-01-07	7101.09	1920.9	3120.73	4150.89	5886.24	7766.64	9424.31	6936.47	6592.81	6270.26	2738.4
2016-01-08	7183.94	2026.73	3211.49	4196.31	5957.77	7899.12	9578.02	7054.13	6566.88	6343.4	2797.73
2016-01-11	6794.29	1908.99	3008.6	3930.75	5564.05	7469.61	8941.24	6693.44	6104.36	5889.6	2643.53
2016-01-12	6825.7	1889.15	2990.47	3944.24	5576.6	7468.5	9058.15	6745.6	6162.15	5791.51	2648.53
2016-01-13	6613.24	1841.95	2893.01	3794.79	5403.43	7307.45	8761.87	6685.24	5921.15	5540.28	2586.05
2016-01-14	6782.2	1885.41	2979.78	3917.33	5578.8	7484.95	9099.15	6769.26	6204.55	5712.6	2637.64
2016-01-15	6532.31	1785.43	2863.24	3758.42	5381.57	7242.62	8827.39	6605.95	6003.43	5507.42	2535.86
2016-01-18	6580.74	1767.82	2891.21	3826.16	5461.53	7306.22	8968.31	6600.51	6175.58	5620.46	2539.74
2016-01-19	6840.85	1820.44	2989.95	3998.07	5653.09	7566.46	9268.22	6741.29	6383	5826.36	2614.74
2016-01-20	6756.32	1799.05	2964.41	3968.87	5576.48	7439.16	9155.05	6632.73	6286.44	5793.97	2617.58
2016-01-21	6512.16	1748.53	2838.35	3793.21	5355.16	7217.13	8886.75	6473.6	6028.87	5569.49	2522.7
2016-01-22	6577.58	1793.61	2883.04	3855.23	5423.88	7292.52	8953.83	6529.04	6138.96	5679.87	2543.68
2016-01-25	6631.47	1841.82	2921.23	3882.46	5478.29	7377.41	9036.47	6542.21	6189.15	5739.31	2558.38
2016-01-26	6195.54	1708.58	2713.9	3585.27	5088.25	6942.26	8431.03	6184.01	5716.31	5325.14	2377.51
2016-01-27	6131.38	1734.82	2688.35	3546.91	5030.35	6896.67	8370	6164.62	5683.48	5256.2	2328.93
2016-01-28	5959.74	1684.44	2551.31	3378.2	4836.53	6706.74	8096.81	6073.49	5413.44	5030.08	2250
2016-01-29	6157.68	1724.46	2641.48	3507.63	5005.79	6925.57	8371.15	6273.17	5649.67	5216.1	2314.33
2016-02-01	6113.56	1665.98	2591.08	3448.19	4950.56	6885.86	8295.22	6162.46	5599.6	5149.05	2282.8
2016-02-02	6296.22	1696.03	2669.15	3560.65	5106.76	7052.51	8554.99	6258.82	5843.07	5326.57	2330.38
2016-02-03	6372.06	1673.52	2677.66	3570.21	5119.77	7043.7	8574.86	6202.4	5874.15	5359.75	2330.1
2016-02-04	6418.95	1699.18	2749.2	3637.78	5217	7141.55	8745.45	6278.79	5984.88	5387.29	2365.67
2016-02-05	6326	1703.46	2726.63	3607.01	5181.02	7095.58	8691.52	6228.63	5891.21	5306.99	2348.39
2016-02-15	6282.23	1698.89	2748.68	3585.86	5179.14	7041.1	8754.39	6163.2	5917.29	5314	2324.35
2016-02-16	6494.05	1757.3	2845.17	3736.86	5374.59	7279.68	9043.16	6338.86	6201.58	5516.27	2407.54
2016-02-17	6566.69	1773.73	2877.01	3807.33	5449.1	7341.21	9083.34	6368.18	6294.68	5609.12	2430.48
2016-02-18	6571.46	1779.07	2875.76	3795.12	5427.24	7313.01	9039.25	6357.62	6260.61	5567.34	2429.92
2016-02-19	6564.07	1776.5	2880.04	3809.5	5440.48	7336.59	9070.82	6345.1	6325.93	5620.04	2428.3
2016-02-22	6714.12	1835.61	2963.65	3883.1	5552.96	7471.76	9202.54	6513.89	6430.7	5721.9	2473.41
2016-02-23	6661.57	1847.85	2969.91	3851.52	5501.35	7475.92	9157.87	6422.49	6363.97	5657.67	2464.27
2016-02-24	6718.04	1858.68	2987.67	3887.51	5545.98	7542.65	9148.52	6443.93	6321.68	5656.04	2510.88
2016-02-25	6259.28	1728.88	2760.68	3570.12	5143.11	7041.52	8519.48	6109.59	5826.28	5229.52	2351.75
2016-02-26	6285.14	1786.31	2789.34	3571.59	5150.42	7106.04	8543.59	6171.57	5784.54	5203.01	2380.61
2016-02-29	6157.97	1758.28	2663.54	3372.89	4875.48	6867.02	8137.2	6111.15	5404.69	4923.85	2277.13
2016-03-01	6336.16	1788.34	2738.43	3442.58	4978.72	6996.62	8274.64	6205.56	5522.05	5019.18	2315.24
2016-03-02	6743.51	1877.81	2895.45	3617.39	5209.47	7259.36	8616.06	6421.99	5765.26	5240.92	2410.91
2016-03-03	6732.85	1877.21	2911.52	3629.53	5216.86	7314.84	8627.53	6449.74	5760.48	5251.43	2414.47
2016-03-04	6623.04	1880.63	2852.51	3557.22	5096.95	7328.51	8395.74	6646.4	5521.73	5117.8	2397.09
2016-03-07	6667.04	1909.66	2939.23	3622.03	5180.49	7400.88	8525.76	6605.77	5655.52	5229.23	2421.63
2016-03-08	6587.85	1911.82	2951.48	3637.39	5210.21	7355.94	8583.78	6637.08	5719.63	5271.84	2414.17
2016-03-09	6452.67	1836.84	2823.71	3571.69	5120.17	7234.27	8489.57	6629.51	5615.85	5207.82	2374.65
2016-03-10	6313.87	1796.15	2770.42	3510.21	5034.65	7214.33	8348.28	6466.95	5515.1	5134.19	2340.71
2016-03-11	6269.46	1802.87	2770.69	3503.64	5031.76	7186.01	8328.4	6500.07	5491.43	5127.95	2346.45
2016-03-14	6418.74	1837.44	2857.9	3620.16	5192.4	7306.81	8591.27	6530.32	5730.33	5285.76	2397.98
2016-03-15	6374.41	1815.99	2825.61	3603.07	5170.64	7339.11	8574.84	6575.9	5671.16	5271.52	2417.84
2016-03-16	6326.37	1812.5	2796.57	3574.42	5124.6	7265.84	8510.5	6694.14	5614.51	5231.93	2413.2
2016-03-17	6445.69	1846.73	2882.09	3673.08	5279.16	7389.4	8759.37	6693.47	5879.64	5383.91	2444.42
2016-03-18	6613.18	1880.48	2976.49	3782	5455.75	7543.84	9000.6	6763.57	6126.6	5515.07	2485.93
2016-03-21	6758.61	1909.55	3044.21	3882.16	5580.37	7701.75	9180.69	7012.86	6300.18	5630.29	2531.98
2016-03-22	6685.06	1892.31	3030.15	3875.25	5572.5	7708.15	9150.24	6918.11	6273.34	5643.28	2524.93
2016-03-23	6716.47	1898.93	3049.48	3897.77	5620.16	7736.59	9157.9	6953.69	6385.14	5671.46	2525.84
2016-03-24	6637.2	1847.63	2990.97	3837.97	5562.16	7700.02	9015.31	6797.27	6278.66	5565.15	2488.8
2016-03-25	6705.43	1853.25	2998.7	3872.03	5605.76	7774.09	9090.89	6839.6	6290.26	5578.02	2509.2
2016-03-28	6633.51	1841.25	2986.41	3847.26	5565.2	7828.71	9066.22	6734.31	6226.23	5575.74	2502.61
2016-03-29	6526.9	1818.62	2941.74	3765.15	5457.87	7686.95	8876.04	6709.88	6114.02	5480.9	2476.7
2016-03-30	6685.39	1872.13	3042.99	3898.18	5633.63	7877.53	9197.32	6883.35	6364.76	5670.45	2539.88
2016-03-31	6676.06	1872.66	3047.68	3922.03	5656.31	7887.18	9190.65	6872.56	6362.18	5668.42	2540.4
2016-04-01	6681.58	1898.96	3058.02	3910.35	5632.37	7838.54	9128.47	6888.44	6297.07	5657.88	2541.32
2016-04-05	6806.7	1918.3	3121.2	4011.26	5768.3	7986.34	9345.38	6940	6497.09	5783.15	2579.57
2016-04-06	6811.41	1925.91	3134.48	4031.36	5784.28	8053.96	9413.13	6885.03	6522.94	5799.62	2575.93
2016-04-07	6725.27	1908.64	3096.15	3959.03	5705.6	7919.19	9278.12	6789.47	6389.05	5709.27	2542.17
2016-04-08	6685.64	1896.33	3076.21	3919.58	5662.37	7842.38	9204.22	6740.06	6337.89	5654.51	2521.73
2016-04-11	6797.78	1930.91	3146.91	3991.91	5776.18	7935.07	9449.86	6833.78	6457.53	5751.42	2557.63
2016-04-12	6759.4	1948.76	3129.8	3960.14	5745.74	7878.88	9369.31	6821.29	6401.68	5729.33	2541.26
2016-04-13	6824.39	1998.53	3200.46	4017.92	5805.84	7936.87	9463.58	6919.59	6486.85	5795.09	2576.71
2016-04-14	6890.44	2001.32	3216.59	4055.02	5866.38	8009.49	9518.32	6944.7	6569.64	5875.46	2588.37
2016-04-15	6907.43	1995.99	3206.11	4049.99	5858.29	8006.68	9494.38	6960.78	6555.75	5877.95	2573.94
2016-04-18	6800.94	1972.59	3167.31	3982.51	5792.94	7924.48	9335.87	6883.92	6420.18	5785.73	2542.64
2016-04-19	6826.66	1966.62	3179.02	3996.04	5813.12	7934.06	9350.24	6909.17	6455.76	5806.37	2553.04
2016-04-20	6614.79	1912.6	3063.74	3825.36	5569.45	7670.73	8941.62	6886.55	6144.38	5576.89	2478.19
2016-04-21	6540.66	1934.76	3064.07	3774.91	5493.91	7640.39	8853.31	6857.95	6032.09	5505.52	2449.11
2016-04-22	6582.53	1933.32	3049.9	3800.66	5549.82	7723.96	8957.91	6898.71	6102.34	5559.99	2460.67
2016-04-25	6536.17	1949.78	3033.06	3780.09	5526.84	7704.17	8918.44	6861.52	6059.1	5537.28	2460.22
2016-04-26	6597.48	1954.2	3055.43	3823.32	5584.6	7773.24	9014.31	6895.9	6139.1	5612.23	2470.56
2016-04-27	6603.51	1936.37	3046.28	3805.72	5563.64	7783.9	8974.32	6857.11	6108.62	5599.07	2463.26
2016-04-28	6578.49	1941.29	3025.34	3786.74	5550.4	7764.48	8958.55	6857.41	6119.81	5585.28	2455.12
2016-04-29	6569.72	1935.82	3033.44	3777.92	5560.51	7856.43	8956.79	6816.02	6089.73	5557.06	2449.68
2016-05-03	6680.47	1956.77	3118.13	3878.8	5710.85	8167.79	9213.01	6887.91	6298.67	5736.23	2494.63
2016-05-04	6687.59	1939.51	3111.45	3888.07	5707.31	8138.42	9221.11	6876.92	6312.82	5738.61	2487.72
2016-05-05	6740.53	1942.51	3131.42	3909.44	5733.39	8174.42	9241.19	6875.41	6354.43	5752.59	2489.58
2016-05-06	6565.22	1867.64	3006.4	3765	5538.11	7881.96	8936.39	6720.08	6097.56	5514.09	2426.54
2016-05-09	6376.16	1784.93	2871.45	3625.67	5356.5	7744.52	8673.06	6612.44	5878.53	5330.94	2358.99
2016-05-10	6376.93	1782.11	2855.49	3634.61	5347.55	7836.98	8665.23	6591.86	5864.15	5340.91	2363.51
2016-05-11	6359.1	1781.99	2839.64	3617.7	5328.48	8011.93	8781.03	6599.31	5787.71	5279.88	2366.02
2016-05-12	6328.22	1780.38	2856.32	3604.99	5323.79	7949.91	8753.87	6636.84	5808.51	5281.43	2397.71
2016-05-13	6302.47	1770.89	2860.48	3594.84	5297.62	7894.28	8723.13	6613.02	5776.46	5271.46	2379.72
2016-05-16	6344.19	1783.95	2918.13	3641.52	5373.88	8031.48	8848.01	6628.01	5895.36	5349.76	2391.82
2016-05-17	6308.61	1805.38	2910.98	3627.16	5345.52	7939.85	8885.14	6615.5	5931.9	5334.33	2377.25
2016-05-18	6244.37	1769.83	2824.7	3534.72	5226.34	7764.77	8669.82	6655.58	5767.41	5215.71	2342.31
2016-05-19	6233.75	1761.4	2857.1	3542.51	5243.75	7755.35	8669.25	6623.87	5826.85	5232	2340.37
2016-05-20	6268.74	1769.76	2873.47	3580.61	5286.34	7815.5	8739.2	6656.1	5917.89	5287.61	2355.37
2016-05-23	6319.75	1777.52	2909.31	3625.8	5350.55	7898.9	8807.45	6647.15	6015.21	5376.28	2364.88
2016-05-24	6262.76	1762.89	2883.54	3588.71	5314.41	7806.92	8721	6588.29	5952.62	5298.02	2349.82
2016-05-25	6246.84	1765.46	2863.18	3577.65	5295.26	7753.34	8676.33	6616.28	5937.12	5292.05	2343.94
2016-05-26	6245.39	1778.62	2885.41	3581.91	5312.76	7735.94	8706.53	6635.15	5986.26	5328.89	2342.15
2016-05-27	6253.64	1767.63	2874.77	3580.61	5310.59	7728.74	8682.09	6628.68	5993.58	5330.66	2341.19
2016-05-30	6214.86	1757.38	2856.26	3567.83	5289.99	7702.7	8634.82	6679.28	5976.81	5339.68	2336.77
2016-05-31	6397.79	1812.61	2973.99	3699.4	5475.13	7958.37	8941.04	6927.9	6276.09	5553.03	2405.16
2016-06-01	6391.93	1819.9	3003.47	3713.21	5503.23	7979.17	8955.38	6863.2	6331.03	5574.14	2402.16
2016-06-02	6431.74	1824.83	3033.96	3737.73	5531.95	8031.87	8990.7	6863.64	6410.49	5618.25	2408.18
2016-06-03	6442.5	1822.4	3036.03	3746.72	5569.89	8215.98	9089.24	6886.45	6443.56	5634.77	2422.77
2016-06-06	6466.38	1821.07	3053.51	3752.27	5592.74	8170.02	9074.09	6834.08	6461.54	5648.1	2418.82
2016-06-07	6441.97	1818.26	3048.88	3759.65	5586.17	8199.41	9076.71	6848.14	6451.71	5662.7	2409.54
2016-06-08	6447.08	1821.46	3040.47	3755.54	5553.63	8117.27	9021.56	6830.15	6435.37	5697.28	2412.89
2016-06-13	6211.77	1746.91	2923.01	3594.92	5303.25	7858.57	8661.86	6658.2	6043.65	5450.7	2342.13
2016-06-14	6233.91	1743.29	2933.75	3598.13	5302.93	7960.55	8689.89	6701.73	6056.09	5494.55	2344.79
2016-06-15	6350.84	1771	3045.2	3697	5455.78	8128.67	8877.96	6739.83	6293.45	5653.3	2379.85
2016-06-16	6310.49	1756.12	3066.38	3689.67	5421.8	8095.53	8797.38	6698.4	6271.33	5619.26	2369.72
2016-06-17	6338.98	1784.09	3080.04	3701.77	5442.94	8179.05	8938.32	6723.41	6312.04	5674.27	2379.95
2016-06-20	6359.42	1779.16	3082.42	3705.91	5449.05	8155.31	8950.06	6736	6378.94	5707.72	2381.97
2016-06-21	6347.43	1775.07	3046.29	3679.4	5398.87	8081.15	8866.93	6760.5	6272.25	5642.46	2381.07
2016-06-22	6396.57	1815.51	3090.29	3726.69	5459.41	8159.76	9002.46	6812.45	6424.14	5743.7	2401.58
2016-06-23	6371.97	1809.56	3057.17	3717.42	5422.27	8100.15	8968.19	6779.52	6416.54	5811.11	2381.24
2016-06-24	6298.98	1782.33	3038.32	3668.43	5367.46	7991.27	8883.31	6684.84	6362.25	5774.9	2347.57
2016-06-27	6386.85	1823.63	3094.73	3744.98	5466.77	8183.35	9065.21	6745.13	6574.76	5945.33	2371.28
2016-06-28	6420.75	1831.25	3107.09	3772.48	5525.02	8227.18	9266.94	6785.98	6646.31	5946.6	2382.37
2016-06-29	6432.53	1837.93	3129.5	3801.42	5537	8229.23	9246.77	6829.92	6620.88	5926.18	2397.77
2016-06-30	6449.31	1839.66	3113.65	3791.81	5557.12	8279.49	9282.17	6822.23	6639.59	5910.7	2397.9
2016-07-01	6458.35	1836.71	3120.32	3787.49	5546.11	8266.73	9241.41	6839.59	6593.05	5875.33	2399.36
2016-07-04	6483.19	1890.26	3203.61	3869.3	5636.79	8385.51	9386.71	6954.83	6706.54	5978.05	2436.58
2016-07-05	6475.16	1899.61	3227.45	3911.82	5651.75	8434.51	9391.85	6932.97	6705.08	5996.73	2457.4
2016-07-06	6495.33	1896.85	3257.34	3913.17	5669.32	8670.65	9506.5	6910.32	6705.45	5991.88	2460.95
2016-07-07	6448.87	1907.45	3297.7	3904.08	5652.22	8685.57	9608.27	6909.54	6671.68	5972.92	2450.35
2016-07-08	6432.39	1882.99	3274.81	3899.88	5618.91	8628.93	9570.75	6866.52	6677.54	5992.57	2430.24
2016-07-11	6383.1	1913.12	3295.65	3892.76	5614.9	8727.9	9592.87	6860.53	6622.82	5987.8	2427.15
2016-07-12	6446.66	1979.59	3328.24	3940.49	5719.68	8920.32	9806.07	6987.42	6695.89	6041.03	2466.22
2016-07-13	6507.68	1982.44	3352.96	3962.55	5783.39	8860.88	9816.42	6987.08	6772.78	6140.24	2484.69
2016-07-14	6524.79	1968.99	3335.85	3965.83	5792.06	8856.89	9807.18	6981.63	6786.17	6192.08	2484.21
2016-07-15	6534.63	1968.18	3330.62	3950.37	5793.79	8856.79	9816.87	6963.52	6731.11	6164.27	2483.46
2016-07-18	6494.44	1940.71	3311.58	3924.29	5780.15	8821.83	9795.19	6952.11	6690.66	6199.97	2474.33
2016-07-19	6469.2	1946.38	3315.07	3934.84	5782.8	8721.21	9775.1	6934.25	6748.2	6250.31	2485.61
2016-07-20	6456.96	1938.15	3301.15	3930.69	5789.02	8726.27	9778.76	6896.83	6751.66	6228.55	2470.71
2016-07-21	6478.92	1942.67	3302.37	3941.09	5802.52	8765.77	9806.51	6938.62	6771.45	6315.35	2479.22
2016-07-22	6443.59	1923.61	3263.71	3909.83	5754.76	8627.31	9716.58	6880.93	6741.56	6284.01	2453.76
2016-07-25	6486.42	1926.23	3265.17	3915.36	5751.98	8662.08	9754.53	6882.63	6748.69	6259.63	2462.65
2016-07-26	6541.03	1954.25	3310.67	3962.69	5833.93	8830.88	9915.36	6941.1	6822.81	6325.19	2487.14
2016-07-27	6344.32	1893.12	3173.79	3824.34	5613.22	8593.7	9654.75	6900.69	6487.45	6042.9	2446.23
2016-07-28	6357.58	1896.88	3188.76	3835.67	5641.76	8690.26	9714.22	6821.19	6403.74	6046.3	2472.39
2016-07-29	6282.05	1889.6	3156.74	3802.03	5611.19	8662.76	9740.43	6813.9	6345.17	5959.89	2460.65
2016-08-01	6205.1	1883.74	3123.06	3745.32	5522.23	8485.8	9549.66	6810.67	6246.41	5861.74	2446.01
2016-08-02	6288.49	1894.98	3146.87	3784.95	5560.22	8510.9	9623.15	6812.96	6292.72	5944.77	2457.64
2016-08-03	6385.7	1895.92	3162.86	3802.41	5575.64	8552.37	9648.56	6790.12	6314.7	5948.36	2461.79
2016-08-04	6488.42	1899.27	3179.42	3820.01	5599.75	8548.54	9651.65	6789.45	6387.9	5991.79	2464.86
2016-08-05	6539.32	1894.27	3169.12	3800.14	5569.06	8537.25	9617.83	6818.51	6337.64	5950.15	2455.47
2016-08-08	6669.95	1951.06	3193.21	3854.96	5627.59	8607.52	9712.04	6841.25	6413.93	6044.22	2482.6
2016-08-09	6690.57	1959.64	3221.71	3894.09	5678.23	8707.71	9805.02	6876.57	6483.43	6099.29	2501.14
2016-08-10	6600.86	1964.22	3233.79	3872.6	5650.12	8639.41	9786.04	6872.13	6447.5	6073.4	2496.2
2016-08-11	6516.86	1939.53	3177.24	3819.78	5588.16	8587.8	9677.55	6924.36	6335.35	6006.89	2477.51
2016-08-12	6818.13	1960.69	3202.7	3863.94	5642.5	8640.46	9756.8	7093.09	6392.2	6065.48	2516.85
2016-08-15	7133.78	1997.43	3260.77	3956.01	5764.73	8784.31	9942.52	7336.46	6580.49	6194.03	2565.88
2016-08-16	7182.7	2020.28	3285.14	3980.12	5782.82	8768.15	9978.94	7213.52	6598.53	6209.51	2561.06
2016-08-17	7086.15	2011.69	3295.62	3994.79	5814.2	8779.35	9993.12	7194.02	6626.36	6230.39	2567.89
2016-08-18	7228.68	1997.85	3291.26	3995	5805.47	8728.71	9949.81	7162.4	6608.66	6245.78	2567.07
2016-08-19	7153.73	1995.68	3299.28	4017.63	5806.9	8723.67	9974.18	7158.51	6611.83	6236.01	2570.56
2016-08-22	7094.52	1976.42	3255.58	3958.61	5737.99	8703.71	9939.98	7116.25	6524.11	6149.48	2552.25
2016-08-23	7057.16	1971.81	3269.09	3961.68	5737.12	8712.37	9991.15	7146.66	6533.11	6127.6	2551.51
2016-08-24	7004.08	1967.79	3268.98	3967.53	5740.99	8697.34	9989.68	7103.56	6572.73	6178.43	2553.56
2016-08-25	6886.58	1955.15	3253.66	3927.19	5691.21	8640.75	9965.25	7104.62	6522.64	6149.55	2528.82
2016-08-26	6865.84	1956.28	3261.77	3943.08	5700.4	8639	10019.7	7090.33	6544.48	6193.66	2535.81
2016-08-29	6901.2	1960.36	3262.36	3966.69	5701.71	8612.54	10056.1	7074.12	6552.32	6203.17	2540.06
2016-08-30	6871.3	1973.3	3262.88	3964.88	5706.62	8613.28	10022.6	7116.33	6551.52	6217.13	2538.75
2016-08-31	7014.17	1979.98	3265.81	3964.54	5711.16	8643.55	10033.2	7148.81	6539.14	6197.33	2537.7
2016-09-01	6826.52	1953.94	3245.91	3932.09	5683.8	8581.16	9961.26	7107.82	6501.81	6186.45	2522.84
2016-09-02	6839.97	1955.62	3237.58	3926.91	5694.04	8543.29	9932.75	7141.43	6461.47	6167.93	2532.35
2016-09-05	6824.84	1977.47	3268.11	3937.65	5730.17	8568.88	9930.4	7145.84	6486.54	6203.38	2535.12
2016-09-06	6870	1996.63	3305.62	3997.93	5822.08	8653.31	10033.7	7146.55	6613.07	6335.8	2565.95
2016-09-07	6863.24	1984.91	3304.44	4018.4	5809.11	8615.58	10049.3	7155.26	6580.19	6322.59	2573.36
2016-09-08	6876.6	1998.71	3317.32	4028.28	5821.17	8606.14	10084.4	7156.42	6586.33	6370.27	2575
2016-09-09	6807.39	1986.52	3295.76	4003.71	5777.59	8554.1	10012.2	7128.91	6523.82	6336.44	2552.57
2016-09-12	6733.86	1934.24	3193.48	3906.28	5629.12	8341.66	9770.01	7015.13	6320.99	6176.26	2516.5
2016-09-13	6771.28	1940.24	3212.76	3919.95	5651.92	8377.96	9799.28	6993.2	6376.53	6165.24	2525.29
2016-09-14	6752.79	1925.14	3195.92	3887.85	5609.83	8352.1	9761.14	6928.7	6372.6	6122.11	2510.98
2016-09-19	6809.07	1941.99	3225.14	3927.98	5681.29	8419.04	9856.17	6977.92	6430.32	6210.85	2527.08
2016-09-20	6827.6	1951.28	3227.86	3922.99	5671.44	8408.45	9856.55	6968.54	6416.35	6168.27	2523.08
2016-09-21	6879.41	1946.41	3232.14	3927.42	5679.03	8399.75	9876.22	6992.75	6436.81	6175.24	2522.33
2016-09-22	7040.52	1955.29	3244.25	3947.32	5712.01	8465.38	9926.81	7029.11	6459.98	6216.04	2532.34
2016-09-23	6932.53	1953.71	3221.61	3943.87	5690.2	8445.38	9918.15	7014.3	6431.6	6192.31	2520
2016-09-26	6806.82	1929.47	3149.46	3856.69	5584.28	8270.73	9738.14	6931.43	6287.59	6058.84	2482.57
2016-09-27	6928.45	1932.96	3168.55	3874	5629.18	8323.69	9804	6970.03	6338.69	6118.94	2487.27
2016-09-28	6907.39	1925.91	3162.93	3862.72	5627.78	8300.98	9797.81	6940.57	6327.77	6115.41	2480.8
2016-09-29	6922.52	1960.55	3172.27	3869.5	5642.83	8347.84	9837.08	6977.48	6342.38	6141.15	2480.76
2016-09-30	6955.23	1969.19	3187.5	3885.41	5674.77	8420.82	9894.29	6979.35	6355.97	6183.96	2484.62
2016-10-10	6844.09	2000.09	3244.77	3962.69	5764.32	8562.15	10120	7058.38	6530.72	6355.32	2521.21
2016-10-11	6898.72	2021.72	3274.03	3993.64	5784.88	8604.06	10151.8	7061.95	6547.83	6463.73	2534.52
2016-10-12	6909.14	2016.8	3269.75	3996.78	5783.47	8597.97	10157.2	7039.06	6540.6	6475.95	2538.36
2016-10-13	6923.21	2006.05	3270.72	4022.74	5782.71	8584.45	10136	7028.89	6549.66	6462.58	2547.61
2016-10-14	6918.05	2009.67	3266.86	4028.27	5775.92	8597.84	10126.9	7028.31	6516.07	6509.95	2546.97
2016-10-17	6845.38	1998.24	3256.16	3989.55	5722.76	8545.91	10079.3	6962.68	6439.18	6424.7	2520.58
2016-10-18	6908.59	2024.82	3306.82	4065	5800.06	8660.73	10180.7	7048.33	6536.03	6508.83	2553.35
2016-10-19	6906.7	2031.28	3304.2	4061.42	5789.78	8657.94	10152.8	7025.34	6521.85	6502.95	2557.42
2016-10-20	6917.07	2030.06	3313.67	4062.84	5813.3	8645.4	10120.1	7029.6	6572.75	6530.68	2553.13
2016-10-21	6878.22	2026.62	3297.3	4078.04	5801.05	8612.29	10069.4	7063.86	6535.17	6492.44	2551.62
2016-10-24	6927.8	2098.32	3330.8	4119.31	5847.61	8711.52	10133.9	7161.73	6571.79	6529.83	2574.54
2016-10-25	6957.88	2124.79	3362.09	4117	5869.53	8788.34	10136.4	7141.6	6584.89	6523.04	2581.27
2016-10-26	6989.5	2091.82	3336.54	4090.33	5838.45	8882.89	10132.3	7106.5	6541.83	6489.34	2572.33
2016-10-27	6968.08	2076.69	3333.24	4086.99	5833.69	8844.41	10095	7096.82	6532.37	6468	2576.43
2016-10-28	6919.09	2073.44	3298.46	4041.72	5793.32	8806.32	10021.4	7136.11	6479.33	6429.71	2557.32
2016-10-31	6923.32	2064.96	3309.29	4025.8	5800.69	8812.64	10015.4	7125.91	6470.56	6386.91	2549.72
2016-11-01	6993.53	2069.38	3339.58	4062.1	5851.82	8897.56	10109	7176.11	6531.12	6441.25	2574.13
2016-11-02	6924.9	2044.2	3331.79	4021.41	5818.62	8834.08	10066.3	7131.71	6480.13	6380.45	2544.34
2016-11-03	6945.88	2052.99	3347.88	4077.63	5846.05	8861.42	10098	7216.06	6510.14	6405.22	2561.44
2016-11-04	6926.34	2061.46	3332.34	4066.98	5834.88	8835.26	10060.4	7201.71	6481.83	6385.53	2549.04
2016-11-07	6900.88	2090.86	3358.64	4071.61	5827.27	8836.58	10017.4	7207.4	6468.86	6390.24	2549.82
2016-11-08	6934.24	2073.53	3364.14	4090.2	5873.14	8900.78	10082.2	7233.73	6523.86	6449.71	2555.95
2016-11-09	6966.7	2069.94	3364.9	4056.86	5826.23	8830.63	10014.4	7161.29	6464.64	6385.44	2534.55
2016-11-10	7051.07	2092.3	3410.47	4121.73	5894.46	8926.83	10112.8	7245.12	6527.34	6447.41	2563.89
2016-11-11	7052.21	2127.12	3474.99	4162.44	5898.53	8927.6	10096.5	7332.35	6523.19	6475.52	2583.64
2016-11-14	7048.49	2161.18	3470.67	4207.63	5907.04	8891.68	10097	7357.53	6558.11	6519.86	2592.75
2016-11-15	7122.68	2136.08	3467.36	4213.27	5933.23	8957.12	10140.2	7340.43	6597.28	6550.21	2597.48
2016-11-16	7108.73	2134.62	3467.58	4213.08	5941.89	8927.02	10148.7	7344.06	6609.78	6589.29	2600.87
2016-11-17	7105.97	2133.89	3467.52	4230.35	5932.85	8901.86	10151.6	7342.82	6550.32	6579.73	2620.93
2016-11-18	7124.27	2108.53	3449.09	4204.81	5911.82	8861.33	10118.3	7294.72	6527.2	6557.97	2603.63
2016-11-21	7141.31	2121.56	3459.24	4229.31	5933.55	8852.34	10126.2	7371.57	6530.91	6570.38	2632.58
2016-11-22	7176.27	2173.18	3493.89	4263.68	5979.93	8873.88	10191.5	7437.42	6595.47	6596.24	2641.71
2016-11-23	7236.47	2148.64	3471	4241.73	5987.26	8893.31	10133.7	7463.8	6553.96	6548.77	2626.86
2016-11-24	7268.27	2147.4	3472.3	4226.6	6001.08	8952.89	10129.6	7492.16	6490.79	6532.44	2629.24
2016-11-25	7339.24	2150.71	3471.12	4255.87	6018.99	8972.5	10184.7	7570.8	6536.89	6574.31	2641.66
2016-11-28	7302.5	2166.95	3499.74	4299.27	6038.05	8971.97	10175.7	7543.99	6525.57	6606.78	2650.59
2016-11-29	7212.9	2133.59	3457.28	4315.87	6029	9066.33	10142.6	7565.92	6496.1	6578.98	2662.65
2016-11-30	7215.89	2083.88	3416.76	4281.87	6008.69	8976.21	10151.2	7495.37	6527.52	6662.09	2649.34
2016-12-01	7347.89	2115.17	3448.72	4298.81	6078.58	9013.64	10175.9	7525.45	6522.17	6805.73	2659.1
2016-12-02	7245.65	2106.73	3397.73	4242.3	5969.49	8887.41	10040.8	7472.76	6405.99	6639.94	2642.09
2016-12-05	7065.54	2090.12	3377.65	4175.51	5886.5	8791.35	9981.06	7400.18	6378.11	6600.84	2610.83
2016-12-06	7051.33	2086.82	3380.16	4173.07	5904.59	8862.02	10001	7370.9	6357.41	6565	2604.02
2016-12-07	7096.81	2113.29	3426.92	4215.15	5959.18	8959.78	10055.7	7385.95	6408.66	6585.34	2614.33
2016-12-08	7061.88	2101.31	3423.6	4183.48	5939.24	8981.63	9994.37	7399.39	6360.48	6614.44	2594.05
2016-12-09	7092.57	2103.8	3418.26	4190.13	5945.7	8977.32	9963.8	7490.51	6319.81	6577.32	2594.56
2016-12-12	6845.14	2046.77	3276.04	3998.7	5691.73	8688.38	9577.59	7429.26	5966.14	6290.42	2526.7
2016-12-13	6848.26	2082.25	3302.68	4011.64	5696.38	8827.83	9583.87	7364.38	5968.42	6368.64	2526.76
2016-12-14	6792.04	2083.72	3294.31	3976.61	5649.94	8758.69	9501.36	7351.26	5897.63	6271.45	2514.29
2016-12-15	6808.14	2078.91	3302.42	4007.26	5661.77	8756.74	9506.11	7179.33	5944.13	6319.03	2511.52
2016-12-16	6862.55	2075.9	3311.74	4032.13	5731.56	8817.08	9601.07	7148.49	6002.77	6358.1	2524.89
2016-12-19	6820.13	2091.16	3313.01	4025.59	5712.42	8860.3	9593.41	7111.94	5952.82	6347.4	2529.63
2016-12-20	6758.64	2064.94	3297.25	4019.7	5693	8800.73	9591.19	7064.67	5958.76	6373.73	2519.17
2016-12-21	6777.44	2100.76	3324.29	4075.66	5728.04	8856.62	9656.85	7096.32	5995.9	6436.69	2546.97
2016-12-22	6782.61	2100.81	3316.78	4082.02	5738.89	8823.73	9643.03	7063.26	5979.2	6458.64	2555.36
2016-12-23	6706.14	2069.22	3283.38	4044.09	5680.95	8704.59	9560.14	7013.35	5926.11	6372.15	2527.89
2016-12-26	6715.01	2057.75	3285.5	4073.03	5696.97	8743.62	9605.07	7057.58	5943.66	6408.14	2529.4
2016-12-27	6745.19	2054.3	3289.05	4074.39	5695.1	8741.81	9596.02	7032.43	5933.85	6388.32	2523.66
2016-12-28	6698.49	2047.29	3284.85	4049.54	5669.42	8700.86	9563.75	7013.26	5915.97	6371.39	2518.05
2016-12-29	6669.87	2040.03	3275.1	4044.31	5654.16	8700.29	9530.34	7000.65	5898.66	6345.24	2512.22
2016-12-30	6680.91	2044.28	3279.87	4037.58	5659.12	8767.57	9608.4	7048.63	5896.53	6332.3	2520.02
2017-01-03	6729.47	2068.23	3311.41	4080.21	5716.67	8834.64	9665.61	7123.8	5945.25	6387.35	2537.5
2017-01-04	6765.44	2085.61	3359.74	4125.82	5785.14	8998.28	9719.14	7141.25	6020.6	6470.71	2549.03
2017-01-05	6752.67	2115.05	3363.72	4133.97	5776	8983.66	9700.43	7130.06	6016.89	6492.19	2547.86
2017-01-06	6729.18	2127.04	3346.24	4116.57	5735.37	8952.58	9622.57	7073.08	5944.48	6424.14	2553.59
2017-01-09	6753.53	2136.1	3363.57	4155.57	5762.05	8960.83	9665.29	7096.17	5963.39	6437.62	2581.26
2017-01-10	6734.39	2134.22	3367.74	4128.03	5752.11	8937.77	9639.57	7086.37	5943.1	6385.57	2569.49
2017-01-11	6661.08	2103.61	3340.78	4090.9	5689.31	8832.05	9560.55	7066.61	5879.49	6282.15	2553.66
2017-01-12	6634.05	2089.58	3301.1	4050.1	5639.5	8766.11	9473.75	7062.21	5848.98	6220.44	2535.7
2017-01-13	6621.78	2080.9	3255.51	4001.42	5585.52	8661.66	9380.75	7109.03	5745.12	6144.21	2530.36
2017-01-16	6498.6	2063.99	3172.17	3908.42	5448.81	8522.48	9180.63	7179.99	5516.13	5944.2	2509.24
2017-01-17	6501.95	2071.21	3199	3934.76	5497.65	8614.51	9235.33	7147.21	5625.59	6008.12	2510.83
2017-01-18	6530.57	2078.95	3202.43	3933.93	5498.13	8668.97	9215.64	7172.72	5569.99	5977.31	2509.57
2017-01-19	6500.91	2064.34	3183.62	3914.43	5480.41	8628.66	9200.99	7160.78	5564.62	5912.01	2504.08
2017-01-20	6557.89	2076.14	3221.65	3960.02	5554.47	8706.24	9316.41	7200.46	5680.52	6014.2	2521.49
2017-01-23	6598.83	2098.5	3264.93	3995.48	5580.27	8739.86	9363.91	7195.36	5718.83	6063.94	2529.09
2017-01-24	6586.47	2122.36	3270.16	3981.53	5564.2	8736.73	9326.25	7216.75	5672.05	6025.41	2525.57
2017-01-25	6596.9	2113.44	3274.73	3993.01	5587.92	8745.71	9405.42	7227.88	5699.89	6066.26	2525.49
2017-01-26	6620.14	2125.3	3310	4009.34	5622.82	8749.41	9460.69	7261.19	5734.59	6080.49	2527.48
2017-02-03	6600.79	2104.7	3299.82	4001.24	5601.53	8713.1	9455.31	7176.38	5704.34	6060.55	2522.32
2017-02-06	6634.63	2115.98	3315.54	4039.84	5643.39	8771.53	9515.73	7185.9	5762.33	6132.43	2537.64
2017-02-07	6643.76	2108.51	3326.05	4036.39	5639.62	8767.55	9494.87	7172.33	5742.97	6134.52	2539.45
2017-02-08	6680.13	2119.47	3342.3	4065.96	5665.67	8803.42	9532.66	7212.33	5793.95	6205.93	2551.88
2017-02-09	6748.15	2123.45	3375.76	4099.46	5697.71	8860.22	9561.24	7221.13	5825.32	6227.14	2560.11
2017-02-10	6740.04	2150.54	3395.92	4122.51	5682.78	8875.1	9527.87	7251.88	5790.47	6211.7	2572.04
2017-02-13	6758.38	2169.56	3417.59	4142.38	5726.44	8995.8	9594.77	7297	5821.17	6238.08	2582.07
2017-02-14	6768.83	2172.45	3435.08	4147.15	5712.13	8985.58	9574.72	7270	5819.13	6248.97	2576.66
2017-02-15	6725.95	2149.68	3381.7	4104.73	5670.36	8906.26	9515.12	7296.25	5774.24	6176.32	2595.93
2017-02-16	6758.63	2174.7	3425.67	4131.54	5715	8930.93	9551.01	7321.77	5801.88	6201.4	2622.46
2017-02-17	6699.74	2135.47	3391.05	4096.99	5688.8	8928.96	9481.41	7286.56	5755.1	6159.44	2592.54
2017-02-20	6784.19	2168.09	3428.1	4146.12	5768.41	9122.54	9572.94	7381.61	5801.42	6205.96	2617.83
2017-02-21	6833.35	2174.19	3455.9	4166.92	5814.8	9171.04	9635	7395.08	5871.73	6237.33	2625.39
2017-02-22	6853.49	2185.6	3484.49	4178.09	5835.41	9257.21	9658.45	7386.51	5895.81	6270.22	2628.14
2017-02-23	6817.06	2161.99	3481.35	4160.28	5823.63	9187.33	9766.03	7347.07	5906.19	6261.18	2613.18
2017-02-24	6814.36	2149.28	3458.86	4176.04	5833.7	9196.83	9783.02	7344.78	5941.74	6342.61	2618.33
2017-02-27	6749.26	2124.58	3435.38	4139.03	5791.06	9081.93	9709.09	7292.3	5905.65	6314.78	2602.42
2017-02-28	6770.76	2141.45	3447.94	4159.46	5831.41	9084.5	9700.06	7294.36	5911.77	6318.06	2610.14
2017-03-01	6798.38	2146.01	3467.92	4168.68	5846.03	9108.4	9707.9	7289.02	5920.84	6328.21	2613.13
2017-03-02	6748.33	2133.01	3451.45	4137.82	5804.96	9065.86	9653.69	7243.78	5885.12	6281.32	2600.14
2017-03-03	6744.31	2111.39	3445.08	4146.08	5819.77	9075.34	9669.77	7215.64	5924.42	6316.68	2601.16
2017-03-06	6790.24	2133.7	3470.32	4183.96	5883.46	9138.38	9731.04	7232.81	6015.5	6417.84	2612.34
2017-03-07	6805.22	2120.25	3458.74	4180.91	5893.24	9246.05	9779.79	7250.78	6056.95	6415.26	2615.29
2017-03-08	6824.15	2115.13	3446.19	4178.14	5860.61	9206.38	9749.71	7231.96	6004.21	6467.11	2611.96
2017-03-09	6781.54	2077.44	3415.56	4143.41	5822.28	9152.34	9675.77	7190.52	5980	6446.31	2592.36
2017-03-10	6805.53	2070.34	3428.2	4132.7	5859.85	9150.71	9693.54	7174.72	5980.84	6454.18	2581.13
2017-03-13	6894.37	2089.65	3462.87	4166.61	5889.81	9245.73	9757.88	7225.02	6052.33	6479.99	2593.52
2017-03-14	6927.65	2087.06	3459.19	4163.57	5881.62	9199.74	9759.15	7219.66	6025.73	6465.1	2584.82
2017-03-15	6920.14	2088.4	3465.61	4163.81	5892.85	9208.28	9781.08	7213.26	6018.27	6449.53	2596.22
2017-03-16	6952.73	2109.85	3496.8	4201.77	5920.85	9224.13	9831.45	7273.54	6073.9	6562.35	2607.97
2017-03-17	6879.71	2082.6	3456.53	4169.84	5864.39	9191.62	9769.87	7180	6023.18	6528.24	2592.6
2017-03-20	6833.47	2112.13	3461.26	4191.01	5870.6	9258.07	9839.34	7150.03	6037.1	6555.73	2609.89
2017-03-21	6858.3	2123.58	3458.37	4207.82	5908.19	9411.85	9918.54	7133.91	6045.24	6558.18	2616.34
2017-03-22	6798.06	2110.35	3436.58	4198.99	5893.52	9411.06	9987.06	7042.19	6016.59	6543.99	2595.56
2017-03-23	6801.48	2102.68	3444.96	4198.66	5919.42	9395.54	9983.9	7079.07	6031.39	6584.62	2586.18
2017-03-24	6820.48	2107.15	3453.41	4243.28	5943.55	9403.53	10005	7125.75	6068.59	6619.45	2597.39
2017-03-27	6796.33	2093.28	3445.51	4234.36	5919.03	9312.03	9938	7149.99	6031.54	6560.94	2586.88
2017-03-28	6784.68	2089.18	3441.83	4221.17	5898.71	9280.27	9920.4	7122.09	6020.04	6541.64	2575.69
2017-03-29	6748.47	2096.62	3432.64	4223.93	5872.32	9260.02	9843.35	7087.11	5984.31	6459.44	2564.87
2017-03-30	6668.09	2084.03	3371.25	4151.62	5769.19	9162.69	9693.46	7078.17	5844.99	6327.8	2585.43
2017-03-31	6671.13	2099.7	3385.38	4151.69	5812.94	9192.75	9765.09	7121.47	5871.78	6407.12	2593.79
2017-04-05	6822.41	2134.01	3476.3	4256.62	5887.41	9304.48	9870.9	7182.13	5991.3	6495.39	2625.75
2017-04-06	6861.63	2133.52	3494.53	4295.28	5902.46	9302.26	9870.43	7157.6	6000.31	6499.17	2645.79
2017-04-07	6890.96	2146.65	3501.04	4303.76	5903.05	9268.15	9859.96	7153.73	6010.16	6508.31	2669
2017-04-10	6971.89	2136.44	3491.66	4298.82	5848.85	9169.13	9757.91	7109.11	5924.7	6455.35	2673.86
2017-04-11	7106.93	2134.83	3517.01	4360.93	5861.19	9150.62	9737.76	7101.6	5959.19	6471.9	2701.13
2017-04-12	7120.27	2123.96	3492.59	4311.11	5830.22	9173.27	9721.29	7099.47	5884.78	6415.13	2730.09
2017-04-13	7163.82	2129.66	3509.16	4323.64	5856.44	9236.18	9783.29	7067.78	5897.51	6407.77	2759.37
2017-04-14	7061.19	2118.79	3470.7	4267.31	5784.76	9133.19	9700.32	7016.51	5832.12	6308.79	2716.38
2017-04-17	6944.33	2098.86	3431.94	4218.23	5747.92	9119.84	9654.69	7018.03	5778.77	6261.53	2673.03
2017-04-18	6893.75	2077.54	3399.91	4190.35	5744.2	9175.24	9668.41	6921.32	5723.2	6226.92	2642.09
2017-04-19	6831.94	2035.25	3339.51	4151.95	5709.07	9109.41	9614.44	6875.32	5688.67	6203.66	2629.28
2017-04-20	6795.28	2016.22	3320.18	4148.02	5705.54	9245.23	9757.88	6859.72	5711.15	6229.17	2615.58
2017-04-21	6776.43	2024.59	3300.76	4121.52	5684.51	9164.28	9740.99	6928.85	5677.95	6189.09	2616.92
2017-04-24	6647.88	1989.65	3199.11	3992.71	5563.15	8986.61	9586.45	6937	5577.81	6071.54	2561.99
2017-04-25	6650.89	1982.76	3208.83	3997.42	5600.55	9118.69	9590.88	6934.82	5610.06	6076.91	2576.98
2017-04-26	6666.88	1977.86	3226.24	3996.56	5610.96	9110.01	9596.01	6954.09	5646.82	6051.03	2585
2017-04-27	6584.42	1987.95	3235.09	4010.79	5614.72	9122.04	9614.03	6978.37	5692.18	6063.01	2584.44
2017-04-28	6624.7	1999.97	3258.46	4027.3	5608.29	8986.69	9577.36	6984.61	5708.59	6075.63	2592.46
2017-05-02	6578.7	1995.62	3268.63	4034.6	5622.43	8953.71	9553.7	6929.31	5690.24	6061.9	2584.22
2017-05-03	6531.33	1986.3	3254.58	4017.66	5613.91	8961.88	9533.7	6896.78	5686.08	6072.04	2551.42
2017-05-04	6522.88	1971.14	3230.27	4015.61	5594.67	8937.75	9519.17	6860.92	5683.58	6035.18	2557.24
2017-05-05	6468.59	1927.63	3186.64	3961	5566.21	8872.05	9445.52	6816.28	5618.64	5967.44	2541.47
2017-05-08	6344.43	1915.5	3131.62	3871.61	5493.91	8720.65	9351.29	6833.97	5538.44	5899.02	2512.67
2017-05-09	6358.89	1925.88	3148.3	3880.72	5479.01	8719.76	9343.45	6827.25	5585.82	5926.77	2543.33
2017-05-10	6256.93	1901.31	3082.81	3795.01	5409.84	8633.33	9249.7	6868.46	5525.56	5849.19	2493.69
2017-05-11	6277.79	1901.07	3073.6	3800.83	5412.7	8626.47	9232.49	6898.55	5486.08	5833.64	2496.8
2017-05-12	6289.63	1905.03	3068.4	3795.87	5416.53	8633.33	9259.72	7044.84	5463.39	5820.49	2501.68
2017-05-15	6312.21	1922.92	3074.38	3791.21	5429.84	8717.87	9333.11	7051.6	5535.15	5859.94	2511.71
2017-05-16	6370.59	1938.28	3146.13	3852.59	5510.39	8894.77	9500.57	7041.72	5668.86	6002.89	2553.54
2017-05-17	6365.07	1940.92	3151.98	3864.76	5505.46	8844.75	9469.18	6989.1	5655.92	6014.26	2560.82
2017-05-18	6352.84	1951.89	3122.98	3834.16	5473.56	8834.92	9458.88	6951.64	5627.96	5984	2534.86
2017-05-19	6359.76	1975.44	3116.73	3824.39	5488.13	8902.29	9472.11	6957.54	5608.93	5962.08	2556.62
2017-05-22	6274.22	1968.76	3080.18	3764.36	5458.55	8860.41	9435.2	6997.09	5541.66	5904.05	2534.76
2017-05-23	6215.39	1937.01	3020.04	3680.3	5388.26	8861.17	9356.55	7085.07	5404.84	5807	2493.34
2017-05-24	6209.22	1943.55	3032.09	3699.43	5397.29	8802.14	9376.85	7084.53	5444.24	5819.74	2508.15
2017-05-25	6366.47	1982.25	3061.38	3730.15	5418.64	8845.92	9398.73	7344.94	5468.99	5875.8	2528.43
2017-05-26	6342.05	1977.55	3051.13	3737.34	5433.55	8845.39	9387.23	7327.33	5440.53	5842.23	2528.03
2017-05-31	6412.39	1971.23	3037.62	3740.52	5442.49	8830.68	9386.29	7352.82	5427.96	5867.84	2530.22
2017-06-01	6373.55	1945.83	2969.22	3676.25	5381.68	8786.28	9337.7	7385.16	5315.19	5791.71	2509.29
2017-06-02	6430.75	1952.56	2990.65	3706.87	5406.98	8768.92	9344.48	7317.41	5378.63	5813.24	2532.38
2017-06-05	6425.93	1954.17	3015.2	3726.09	5422.16	8755.72	9332.68	7239.97	5431.11	5831.13	2542.72
2017-06-06	6464.46	1954.87	3026.64	3738.12	5485.08	8855.23	9379.84	7279.4	5465.09	5869.9	2539.27
2017-06-07	6544.63	1975.01	3089.65	3801.82	5566.57	9034.9	9541.31	7342.22	5586.39	5976.45	2567.89
2017-06-08	6546.7	1970.37	3088.59	3801.66	5620.48	9141.83	9608.75	7389.45	5596.94	5988.1	2569.66
2017-06-09	6543.06	1967.22	3088.59	3822.37	5630.27	9188.78	9618.67	7415.95	5617.22	6025.42	2570.49
2017-06-12	6504.28	1954.31	3054.9	3776.59	5621.17	9243.34	9600.42	7387.49	5521.86	5954.56	2559.65
2017-06-13	6540.7	1980.52	3112.55	3815.44	5675.2	9280.62	9667.06	7374.33	5588.21	5993.52	2568.39
2017-06-14	6444.25	1972.39	3110.96	3803.75	5623.53	9230.22	9598.32	7281.56	5552.29	5993.38	2550.52
2017-06-15	6461.71	1974.1	3138.28	3831.13	5658.7	9185.14	9638.22	7254.91	5637.64	6063.16	2549.02
2017-06-16	6442.61	1966.9	3140.11	3822.41	5613.79	9131.04	9611.61	7250.78	5627.08	6104.84	2538.65
2017-06-19	6480.41	1980.81	3157.31	3851.09	5666.18	9204.18	9655.73	7351.06	5656.8	6139.06	2555.72
2017-06-20	6477.2	1977.46	3171.62	3854.62	5664.38	9164.49	9610.75	7333.88	5661.89	6162.37	2556.08
2017-06-21	6523.1	1975.09	3178.86	3861.88	5727.16	9312.12	9701.7	7375.3	5696.03	6191.32	2565.2
2017-06-22	6487.68	1958.48	3129.57	3817.56	5667.15	9223.43	9584.91	7454.04	5611.19	6119.93	2548.92
2017-06-23	6598.61	1957.87	3149.83	3823.44	5713.68	9279.02	9637.5	7480.23	5631.04	6186.01	2548.91
2017-06-26	6772.51	1977.24	3199.65	3876.08	5786.18	9425.87	9772.25	7519.53	5716.16	6270.02	2557.32
2017-06-27	6732.25	1988.26	3201.28	3880.97	5800.26	9455.31	9805.33	7558.39	5713.68	6269.57	2560
2017-06-28	6654.09	1985.75	3200.97	3853.08	5738.05	9351.32	9720.24	7536.6	5663.62	6237.51	2544.97
2017-06-29	6653.52	2002.74	3219.01	3864.29	5760.21	9389.24	9775.61	7580.61	5729.51	6265.58	2549.13
2017-06-30	6632.23	2002.42	3227.64	3869.74	5782.01	9422.77	9815.69	7559.14	5720.66	6275.14	2547.84
2017-07-03	6649.86	2028.67	3266.71	3891.22	5770.98	9381.05	9825.54	7519.18	5738.51	6242.08	2552.16
2017-07-04	6565.2	2027.68	3247.61	3880.08	5737.5	9287.45	9740.26	7456.97	5734.27	6253.24	2545.06
2017-07-05	6608.15	2043.69	3291.55	3903.34	5784.02	9362.61	9784.62	7565.63	5781.75	6322.99	2547.66
2017-07-06	6576.97	2055.72	3317.62	3911.47	5779.24	9332.9	9713.05	7583.02	5775.04	6324.01	2553.52
2017-07-07	6620.44	2073.11	3372.02	3921.14	5753.17	9265.85	9675.96	7566.85	5774.25	6333.99	2556.44
2017-07-10	6631.07	2054.49	3373.62	3912.75	5715.98	9319.98	9610.92	7582.59	5698.73	6256.46	2557.96
2017-07-11	6605.11	2021.3	3315.32	3869.65	5738.38	9348.72	9576.34	7670.44	5639.3	6215.33	2543.06
2017-07-12	6622.88	2029.46	3340.83	3865.84	5687.98	9278.73	9508.85	7663.75	5629.85	6209.29	2519.06
2017-07-13	6596.18	2042.32	3363.49	3882.49	5681.16	9277.86	9557.46	7812.81	5596.17	6202.05	2518.23
2017-07-14	6614.9	2042.62	3351.01	3876.08	5685.21	9255.18	9505.14	7869.19	5571.49	6188.57	2511.59
2017-07-17	6396.67	2007.86	3242.73	3722.29	5503.27	8953.25	9186.45	7894.52	5296.67	5918.67	2439.71
2017-07-18	6472.1	2041.62	3303.66	3764.93	5507.13	8996.31	9181.59	7839.51	5314.31	5926.77	2451.41
2017-07-19	6540.56	2108.24	3412.2	3815.19	5546.49	9098.86	9268.03	8022.4	5401.66	6007.89	2480.27
2017-07-20	6654.81	2110.3	3428.14	3832.14	5594.14	9188.91	9294.3	8005.73	5427.22	6055.41	2514.6
2017-07-21	6627.45	2115.47	3436.06	3845.45	5595.08	9239.14	9260.88	7897.03	5425.13	6071.42	2508.29
2017-07-24	6620.57	2101.08	3442.13	3864.93	5642.85	9334.62	9275.46	7958.96	5448.54	6091.47	2522.45
2017-07-25	6539.44	2097.55	3427.07	3839.52	5632.33	9306.29	9261.25	7930.91	5428.85	6057.13	2504.39
2017-07-26	6539.85	2106.19	3459.95	3838.53	5588.73	9216.09	9180.67	7928.72	5398.62	6022.96	2507.94
2017-07-27	6586.9	2076.19	3440.98	3864.91	5614.61	9279.38	9273.94	7934.78	5555.69	6114.4	2513.31
2017-07-28	6618.69	2086.72	3485.73	3867.97	5615.39	9409.88	9277.6	7913.02	5538.06	6118.61	2522.18
2017-07-31	6621.69	2137.58	3592.79	3888.55	5623.5	9481.94	9334.06	7914.71	5559.78	6132.08	2519.95
2017-08-01	6659	2115.99	3585.3	3895.81	5633.75	9494.52	9334.29	8066.81	5558.95	6141.58	2529.68
2017-08-02	6584.79	2113.9	3591.78	3856.91	5582.39	9432.94	9260.65	8109.78	5505.41	6085.62	2517.42
2017-08-03	6556.64	2128.37	3627.02	3860.08	5555.88	9391.9	9248.09	7995.4	5496.49	6051.17	2519.65
2017-08-04	6498.11	2130.52	3601.18	3859.05	5522.2	9308.43	9212.36	7948.75	5456.18	6041.05	2509.45
2017-08-07	6509.77	2154.94	3672.79	3879.98	5560.63	9489.73	9322.12	7934.24	5488.16	6090.02	2521.28
2017-08-08	6516.13	2136.36	3663.33	3886.03	5563.57	9612.01	9359.38	7937.23	5533.13	6096.92	2516.08
2017-08-09	6524.49	2184.54	3706.35	3880.6	5595.43	9771.95	9464.24	7827.06	5530.94	6126.74	2515.66
2017-08-10	6490.47	2160.44	3657.15	3860.33	5557.43	9752.85	9429.84	7791.15	5512.35	6098.39	2506.61
2017-08-11	6362.54	2078.89	3506.89	3806.56	5484.22	9555.37	9377.88	7645.51	5467.49	6049.38	2480.62
2017-08-14	6433.77	2094.57	3576.75	3872.46	5558.88	9721.68	9507.96	7698.4	5658.45	6162.82	2501.84
2017-08-15	6454.63	2089.34	3586.5	3880.06	5564.83	9731.45	9500.82	7756.52	5709.23	6170.84	2504.79
2017-08-16	6461.48	2079.17	3552.74	3884.69	5573.82	9706.1	9518.57	7728.87	5807.72	6246.14	2513.31
2017-08-17	6488.26	2109.19	3594.4	3927.09	5602.55	9684.82	9542.84	7755.34	5854.03	6311.42	2534.55
2017-08-18	6559.16	2108.41	3564.94	3919.14	5597.51	9673.36	9539.73	7766.45	5810.15	6297.08	2536.51
2017-08-21	6584.04	2134.62	3614.76	3940.9	5637.4	9701.41	9589.77	7769.92	5857.77	6396.5	2540.05
2017-08-22	6585.19	2117.44	3616.06	3915.97	5624.85	9659.22	9556.53	7839.55	5812.19	6406.56	2535.49
2017-08-23	6557.81	2089.37	3550.16	3900.16	5610.8	9664.34	9513.7	7932.18	5786.96	6369.86	2524.03
2017-08-24	6528.1	2082.23	3529.56	3877.8	5595.13	9577.87	9442.47	7885.51	5733.95	6286.1	2513.71
2017-08-25	6585.51	2134.23	3584.81	3914.62	5638.47	9644.83	9501.83	8115.32	5793.44	6334.92	2524.3
2017-08-28	6653.68	2158.61	3625.11	3955.92	5689.19	9711.41	9560.57	8277.08	5879.84	6398.63	2538.61
2017-08-29	6632.47	2146.97	3615.73	3949.79	5665.13	9712.62	9521.26	8284.47	5851.2	6376.22	2549.75
2017-08-30	6657.75	2174.84	3668.77	3954.96	5671.69	9764.74	9534.98	8232.76	5883.7	6373.15	2539.01
2017-08-31	6635.31	2183.77	3687.07	3956.61	5656.06	9788.12	9536.59	8203.17	5905.77	6376.14	2528.54
2017-09-01	6611.35	2247.17	3752.46	3963.48	5652.51	9810.64	9562.85	8188.76	5989.06	6397.44	2553.77
2017-09-04	6611.47	2252.43	3775.62	3985.62	5682.7	9779.49	9609.25	8198.93	6096.31	6487.87	2541.46
2017-09-05	6666.9	2241.67	3758.65	3991.53	5685.18	9812.49	9653.28	8261.54	6094.26	6439.47	2527.72
2017-09-06	6670.27	2254.76	3783.25	4018.21	5692.05	9772.6	9639.95	8200	6143.18	6486.93	2532.46
2017-09-07	6829.35	2222.93	3747.29	3995.53	5675.48	9692.24	9644.93	8120.36	6091.96	6461.93	2520.93
2017-09-08	6831.81	2235.97	3772	3996	5676.62	9661.08	9692.07	8109.71	6078.93	6456.38	2527.6
2017-09-11	6810.56	2252.05	3834.36	4039.61	5715.76	9703.84	9660.32	8078.86	6110.28	6484.09	2531.35
2017-09-12	6768.24	2259.15	3835.07	4024.06	5717.36	9753.95	9635.83	8138.46	6117.04	6444.82	2525.17
2017-09-13	6817.8	2264.68	3874.61	4042.72	5737.58	9876.06	9665.28	8101.78	6097.06	6441.83	2522.78
2017-09-14	6968.72	2234.66	3839.51	4040.89	5735.88	9883.21	9672.19	8039.79	6067.35	6453.24	2518.38
2017-09-15	7095.74	2183.38	3768.36	4038.07	5753.83	9916.7	9666.25	8023.32	6022.99	6451.58	2511.48
2017-09-18	7054.4	2191.88	3785.37	4057.58	5798.57	10063.8	9723.9	8038.07	6088.51	6505.83	2514.39
2017-09-19	7178.99	2187.83	3758.49	4039.47	5764.08	10033.8	9688.26	8017.28	6035.18	6479.4	2506.49
2017-09-20	7166.4	2205.21	3811.7	4055.41	5819.09	10106	9717.37	8003.7	6097.43	6537.02	2515.7
2017-09-21	7045.41	2178.47	3748.63	4016.14	5800.35	10065.8	9662.41	8045.03	6053.02	6520.57	2499.86
2017-09-22	7010.7	2167.79	3711.04	3993.78	5818.45	10037.3	9638.31	8052.39	6023.67	6712.06	2489
2017-09-25	6730.37	2142.68	3659.68	3950.85	5745.44	10071	9684.74	8058.23	5935.45	6587.4	2476.77
2017-09-26	6770.82	2174.49	3697.51	3960.65	5744.01	10056.8	9650.19	8032.36	5936.1	6609.08	2478.44
2017-09-27	6819.11	2188.61	3735.88	3979.66	5781.31	10047.3	9656.92	7970.14	5999.25	6835.3	2476.7
2017-09-28	6715.43	2166.44	3706.55	3958.91	5777.9	10167.9	9690.48	7956.61	6031.19	6843.73	2465.6
2017-09-29	6732.83	2168.79	3725.43	3981.32	5816.43	10241.5	9730.44	8000.77	6076	6925.23	2472.46
2017-10-09	6794.72	2170.99	3758.11	4019.98	5930.43	10365.7	9850.53	8052.14	6197.48	7034.83	2491.31
2017-10-10	6799.95	2154.23	3740.32	4037.57	5945.19	10481.1	10058.5	8074.58	6246.63	6980.59	2502.23
2017-10-11	6790.29	2153.46	3712.89	4031.11	5966.59	10675.9	10111.4	8082.45	6189.07	6863.99	2515.88
2017-10-12	6765.7	2128.63	3703.05	4024.87	5978.69	10629.8	10113.2	8107.7	6205.48	6937.46	2510.26
2017-10-13	6771.82	2140.31	3722.74	4049.6	5990.95	10651.9	10139.3	8093.2	6269.21	6975.45	2522.38
2017-10-16	6667.15	2125.6	3700.72	3998.37	5897.79	10552.1	10010.8	8133.61	6151.77	6937.89	2491.72
2017-10-17	6680.07	2108.94	3670.84	4003.33	5924.05	10567.4	10034.8	8116.59	6138.06	6920.87	2488.86
2017-10-18	6669.68	2097.68	3621.67	3986.9	5934.23	10677.7	10124.6	8175.12	6118.64	6868.94	2491.05
2017-10-19	6607.97	2071.43	3585.1	3944.77	5899.94	10799.6	10191.2	8141.64	6041.92	6695.39	2471.38
2017-10-20	6688.06	2085.11	3642.96	3991.73	5918.73	10736.6	10182.3	8090.48	6089.16	6753.42	2480.34
2017-10-23	6699.69	2086.43	3655.67	4004.25	5933.94	10800	10322.6	8053.81	6138.21	6820.21	2489.08
2017-10-24	6779.63	2090.36	3666.85	3998.17	5937.77	10816.7	10327.4	8116.63	6115.19	6791.72	2493.68
2017-10-25	6817.47	2097.82	3678.98	4014.98	6005.8	10833.6	10428.9	8108.06	6203.86	6822.72	2499.64
2017-10-26	6801.26	2115.43	3696.65	4048.5	6014.45	10987.5	10366.4	8102.93	6210.28	6934.09	2499.27
2017-10-27	6774.77	2097.19	3653.59	4024.54	6013.88	11171.4	10370	8204.98	6171.28	6928.02	2489.04
2017-10-30	6743.45	2064.22	3580.04	3966.05	5935.31	11047.4	10258.1	8161.44	6078	6893.92	2460.64
2017-10-31	6784.2	2073.69	3607.57	3999.07	5928.73	11023.7	10257.4	8112.75	6146.49	6985.21	2456.04
2017-11-01	6782.83	2079.83	3612.53	4008.16	5891.17	11024.3	10234.6	8076.17	6136.61	6945	2453.95
2017-11-02	6755.59	2074.78	3565.37	3969.37	5856.93	11033.5	10227	8093.33	6085.69	6869.65	2447.47
2017-11-03	6660.97	2052.41	3519.08	3933.4	5815.65	11075.6	10220.6	8095.54	6090.63	6894.97	2437.16
2017-11-06	6610.02	2066.47	3547.74	3955.11	5904.8	11316.9	10495.7	8025.15	6209.67	7077.8	2445.28
2017-11-07	6652.48	2107.77	3573.07	3970.49	5944.83	11294.1	10487.4	8145.5	6261.8	7120.37	2461.02
2017-11-08	6660.27	2102.24	3585.9	3977.07	5953.32	11229.2	10399.3	8171.51	6253.36	7082.86	2475.23
2017-11-09	6690.25	2128.22	3598.01	3996.2	5998.68	11278.9	10459	8186.97	6349.59	7281.34	2483.49
2017-11-10	6652.38	2095.56	3589.96	4005.22	6047.06	11531.1	10509.8	8251.04	6403.32	7388.62	2474.46
2017-11-13	6638.66	2116.3	3617.75	4004.49	6043.42	11476	10505.4	8302.28	6474.64	7448.82	2459.78
2017-11-14	6688.28	2122.29	3604.53	3984.92	5966.89	11281.3	10376.6	8271.7	6386.65	7366.32	2450.49
2017-11-15	6684.88	2093.98	3551.29	3935.2	5934.32	11342.2	10372.5	8223.03	6284.3	7328.18	2438.78
2017-11-16	6760.78	2067.68	3541.55	3918.92	5934.66	11624.5	10522.5	8245.46	6310.84	7440.76	2422.28
2017-11-17	6705.88	2032.09	3449.6	3835.65	5838.58	11409.8	10308	8452.67	6090.36	7180.52	2405.17
2017-11-20	6690.16	2044.29	3472.99	3850	5849.51	11391.9	10401	8489.26	6199.85	7441.21	2402.03
2017-11-21	6864.18	2036.27	3471.51	3861.03	5935.39	11566.4	10430.9	8642.59	6257.52	7503.22	2409.32
2017-11-22	6892.43	2070.26	3479.03	3891.45	5903.97	11352	10353.6	8720.22	6238.24	7503.27	2417.4
2017-11-23	6741.56	2039.33	3419.84	3792.86	5720.78	10920.8	10022.1	8529.11	6004.55	7253.21	2388.36
2017-11-24	6796.44	2058.73	3451.06	3797.56	5734.71	10871	10022.7	8548.23	5935.35	7180.41	2389.67
2017-11-27	6748.27	2047.05	3414.69	3756.7	5652.19	10706.8	9898.46	8502.15	5804.87	6885.86	2377.08
2017-11-28	6719.08	2069.23	3482.58	3789.44	5688.1	10839.3	9998.89	8411.74	5950.05	7055.91	2378.21
2017-11-29	6993.9	2083.55	3548.93	3796.82	5642.16	10685.9	9917.31	8401.77	5909.11	6987.48	2376.34
2017-11-30	6809	2077.78	3516.78	3774.13	5611.96	10566.2	9873.18	8322.16	5844.51	6902.34	2365.33
2017-12-01	6816.56	2067.9	3517.21	3797.28	5631.39	10595.7	9958.25	8247.44	5951.31	7019.56	2369.47
2017-12-04	6768.44	2063.12	3503	3766.87	5607.69	10786.4	9948.9	8279.96	5928.57	7062.01	2356.47
2017-12-05	6733.26	2037.71	3418.01	3713.21	5552.59	10711.9	9837.35	8428.59	5781.59	6869.7	2344.68
2017-12-06	6724.63	2041.94	3419.88	3724.36	5556.51	10694.1	9874.72	8337.45	5871.35	6943.39	2342.87
2017-12-07	6713.92	2008.01	3386.71	3719.43	5514.78	10557.6	9840.59	8243.49	5834.25	6855.38	2342.06
2017-12-08	6720.15	2014.77	3422.27	3736.2	5575.21	10739.2	9918.31	8282.88	5929.11	6963.35	2345.6
2017-12-11	6761.72	2028.25	3457.03	3770.65	5687.85	11016	10132.6	8340.58	6059.16	7084.29	2355.06
2017-12-12	6725.15	2001.3	3434.9	3723.92	5626.7	10951.3	10064.5	8189.09	5994.14	7011.48	2335.67
2017-12-13	6736.46	2010.34	3445.84	3757.2	5686.63	11163.4	10131.3	8222.82	6035.81	7062.54	2343.97
2017-12-14	6722.59	2007.61	3449.68	3753.39	5681.43	11166	10125.6	8141.45	6007.29	7077.96	2344.62
2017-12-15	6647.1	1990.6	3415.35	3735.98	5653.91	11075.1	10038.9	8063.91	5940.97	6970.97	2338.56
2017-12-18	6596.6	2027.36	3416.15	3714.04	5655.85	11183.3	9982.14	8071.24	5863.66	6864.04	2340.25
2017-12-19	6652.84	2035.02	3434.86	3739.38	5690.75	11263.3	10074.3	8211.84	5938.87	6960.52	2341.05
2017-12-20	6580.58	2033.1	3390.42	3715.75	5651.7	11466.2	10053.8	8188.03	5862.35	6883.55	2333.47
2017-12-21	6685.71	2033.07	3417.73	3729.4	5675.28	11469.6	10137.4	8221.8	5939.03	7010.96	2337.15
2017-12-22	6677.43	2060.37	3426.75	3729.29	5670.02	11416.4	10150	8156.37	5897.23	6999.91	2345.3
2017-12-25	6723.01	2033.82	3403.06	3687.36	5646.48	11405.7	10115.1	8114.88	5782.74	6878.78	2321.24
2017-12-26	6753.43	2042.53	3415.3	3727.24	5650.06	11321.9	10118.5	8190.34	5805.68	6902.66	2328.65
2017-12-27	6732.26	2057.91	3418.2	3700.39	5606.29	11140	9974.11	8046.31	5718.12	6766.53	2310.24
2017-12-28	6730.43	2077.17	3468.16	3703.3	5644.73	11371.1	10003.7	8051.37	5714.39	6753.43	2307.32
2017-12-29	6821.9	2070.31	3480.08	3729.54	5682.26	11328.9	10098.2	8073.5	5780.18	6816.63	2312.52
2018-01-02	6996.85	2137.08	3559.73	3767.68	5736.13	11374.6	10146.8	8199.49	5817.13	6810.96	2332.75
2018-01-03	7042.99	2142.82	3588.99	3810.73	5764.17	11464.2	10188	8208.49	5893.73	6992.27	2361.42
2018-01-04	7088.46	2196.8	3623.23	3809.39	5781.82	11662.6	10236.2	8180.19	5896.4	6996.46	2360.5
2018-01-05	7334.45	2189.3	3616.06	3810.51	5798.38	11705.1	10250.4	8194.63	5855.01	6925.54	2365.55
2018-01-08	7507.48	2237.09	3667.74	3811.65	5812.96	11786.6	10260.1	8207.44	5829.58	6874.52	2370.67
2018-01-09	7533.7	2228.88	3648.17	3802.72	5844.34	11998.5	10407.9	8219.01	5848.25	6900.96	2358.06
2018-01-10	7513.79	2235.34	3619.05	3773.93	5860.24	12078.3	10337.5	8303.74	5858.35	6817.69	2351.21
2018-01-11	7501.16	2206.04	3606.66	3777.78	5858.65	11999.4	10337	8328.1	5963.48	6851.18	2355.12
2018-01-12	7556.64	2203.89	3592.76	3756.32	5893.42	12113.9	10366.7	8375.36	5887.93	6751.34	2350.72
2018-01-15	7570.02	2163.07	3509.9	3668.43	5833.48	12004.8	10257.6	8476.21	5710.7	6604.58	2315.71
2018-01-16	7984.33	2155.44	3534.76	3682.4	5849.49	12166.1	10319.7	8538.94	5695.43	6629.37	2319.52
2018-01-17	7876.96	2162.51	3500.94	3682.13	5803.46	11964.3	10258.4	8657.84	5665.65	6627.29	2327.22
2018-01-18	7830.97	2168.17	3542.24	3705.98	5804.71	11991.7	10237.8	8769.54	5640.72	6599.9	2328.55
2018-01-19	7779.89	2179.86	3538.75	3705.91	5775.29	11861	10200.5	8870.21	5665.97	6577.79	2334.07
2018-01-22	7817.91	2193.19	3578.57	3729.89	5938.49	12200.2	10340.9	8826.71	5763.17	6621.13	2347.69
2018-01-23	7999.67	2217.6	3590.79	3746.46	5956.27	12235.2	10328.3	8999.39	5749.7	6586.58	2346.75
2018-01-24	7971.84	2230.57	3585.14	3762.57	5959.41	12122.6	10396.6	9079.43	5859.95	6642.61	2354.67
2018-01-25	7862.21	2243.77	3616.47	3766.66	5962.48	12036.6	10313.3	8965.22	5819.29	6606.65	2358.88
2018-01-26	7953.39	2243.29	3599.68	3773.09	5992.67	12097.9	10315.9	8991.44	5804.75	6528.28	2354.23
2018-01-29	7882.46	2278.99	3596.95	3727.34	5883.08	11752.1	10103.9	8872.74	5660.4	6295.15	2345.24
2018-01-30	7708.59	2262.01	3583.05	3711.41	5854.59	11690.2	10100.3	8746.38	5646.04	6264.47	2335.31
2018-01-31	7773.83	2229.55	3531.19	3646.12	5815.18	11754.1	10028.7	8814.56	5490.59	6157.19	2295.47
2018-02-01	7631.33	2182.43	3432.82	3535.8	5674.8	11463	9769.42	8857.22	5301.67	5942.67	2250.36
2018-02-02	7628.33	2276.32	3489.08	3524.75	5688.17	11410.6	9764.23	8849.63	5328.61	5996.18	2250.43
2018-02-05	7652.45	2301.9	3504.56	3518.34	5625.52	11123.4	9664.79	9049.61	5268.25	5949.86	2249.45
2018-02-06	7285.98	2195.21	3344.95	3375.27	5433.61	10755.9	9273.89	8827.52	4970.64	5693.02	2195.28
2018-02-07	6958.03	2163.46	3324.23	3363.97	5373.13	10508.7	9239.88	8592.52	5011.12	5708.82	2194.74
2018-02-08	6917.7	2102.1	3312.89	3369.45	5420.74	10654.6	9376.7	8361.9	5141.05	5837.68	2192.5
2018-02-09	6554.9	1974.89	3164.06	3246.39	5254.69	10419.1	9101.42	7950.14	5004.96	5688.78	2119.36
2018-02-12	6670.11	1978.77	3245.54	3307.8	5398.98	10686.8	9369.57	7894.79	5179.68	5863.09	2134.47
2018-02-13	6795.28	1990.52	3267.01	3320.56	5430.81	10755	9434.27	8017.81	5190.41	5877.87	2142.04
2018-02-14	6829.22	2005.9	3305.21	3327.21	5486.55	10864.8	9472.95	8051.08	5181.99	5894.34	2145.18
2018-02-22	6940.7	2046.75	3389.54	3389.9	5588.52	11171.5	9628.07	8192.73	5313.45	5982.72	2168.08
2018-02-23	7024.73	2076.89	3418.26	3405.98	5570.6	11146	9628.33	8264.62	5291.77	6009.82	2182.39
2018-02-26	6997.55	2100.02	3481.09	3476.1	5651.31	11187.1	9798.27	8327.88	5506.65	6257.44	2205.85
2018-02-27	6870.98	2050.06	3428.73	3479.8	5591.71	11040.7	9758.9	8183.35	5555.56	6279.23	2211.34
2018-02-28	6905.99	2038.33	3439.26	3483.29	5574.19	10865.9	9740.1	8066.95	5598.98	6325.59	2207.63
2018-03-01	6890.52	2032.57	3454.14	3507.45	5618.11	10961.8	9866.41	8100.98	5763.71	6392.99	2218.98
2018-03-02	6872.02	2009.84	3425.13	3491.65	5631.22	10907.4	9824.56	8015.47	5673.58	6332.33	2230.7
2018-03-05	6884.86	1999.9	3399.83	3506.57	5638.8	10818.9	9904.65	8011.35	5761.51	6377.64	2237.85
2018-03-06	7087.28	2041.76	3454.07	3538.48	5671.02	10885	10112.8	8098.1	5806.58	6448.39	2252.8
2018-03-07	7010.34	2011.31	3410	3509.73	5640.68	10799.2	10062.2	8088.03	5746.96	6358.81	2263.63
2018-03-08	7077.5	2017.77	3429.11	3530.53	5707.8	10951.6	10307.4	8119.02	5762.14	6356.65	2297.75
2018-03-09	7072.16	2017.01	3439.48	3572.84	5775.07	11052.3	10403.1	8165.73	5957.97	6531.57	2299.67
2018-03-12	6967.27	2036.43	3511.67	3618.76	5846.94	11052.9	10489.1	8176.53	6070.57	6623.56	2302.15
2018-03-13	6945.69	2027.38	3497.67	3591.9	5830.23	10968.8	10348.6	8109.28	6025.6	6534.6	2286.51
2018-03-14	6933.91	2031.54	3506.58	3555.74	5773.37	11003.7	10269.2	8041.78	5910.01	6459.17	2278.08
2018-03-15	6910.32	2029.44	3493.34	3550.96	5793.05	11140.3	10289.3	8069.22	5910.83	6442.14	2277.97
2018-03-16	6938.75	2003.66	3460.2	3536.31	5759.49	11025.8	10270.9	7999.26	5838.22	6369.1	2270.17
2018-03-19	6834.28	1976.29	3432.69	3534.5	5755.96	11024	10482.6	8077.81	5896.62	6381.66	2272.3
2018-03-20	6807.14	1992	3431.93	3536.81	5722.37	10978.5	10727	8095.64	5909.58	6391.81	2276.12
2018-03-21	6832.98	1985.99	3404.84	3526.46	5677.96	10932.7	10602.4	8087.63	5842.38	6325.06	2268.24
2018-03-22	6758.68	1985.7	3396.18	3514.73	5637.46	10759.3	10496.2	8038.74	5820.4	6284.12	2262.08
2018-03-23	6523.77	1915.61	3219.75	3371.88	5429.4	10606.3	10168.8	7779.97	5479.68	5874.94	2190.2
2018-03-26	6495.14	1897.43	3258.81	3398.73	5432.24	10523.5	10453.9	7638.11	5642.11	5969.93	2191.25
2018-03-27	6590.87	1913.65	3318.49	3463.86	5489.96	10625.8	10610	7652.13	5859.29	6171.97	2220.8
2018-03-28	6572.83	1881.8	3269.18	3432.7	5385.82	10282.3	10516.9	7573.82	5809.6	6136.91	2207.65
2018-03-29	6818.93	1915.15	3312.35	3458.78	5449.39	10493.8	10465.3	7704.8	5812.36	6161.55	2218.96
2018-03-30	6752.33	1909.87	3327.72	3501.27	5480.96	10505.2	10762	7654.45	5970.25	6288.56	2227.18
2018-04-02	6767.8	1905.85	3329.5	3505.84	5457.88	10526.7	10709.2	7631.94	6026.69	6326.93	2219.02
2018-04-03	6706.72	1882.8	3292.37	3473.76	5397.42	10588.1	10699	7592.92	5944.31	6245.28	2193.34
2018-04-04	6670.34	1870.01	3268.06	3451.94	5401.48	10835.4	10677.4	7571.3	5820.1	6146.95	2184.96
2018-04-09	6620.07	1871.97	3279.67	3452.12	5359.36	10730.6	10693.9	7607.82	5842.62	6189.02	2180.27
2018-04-10	6748.32	1898.93	3332.32	3466.5	5416.91	10763.9	10787.9	7809.52	5842.73	6225.61	2195.28
2018-04-11	6818.99	1908.54	3350.02	3480.58	5436.51	10827	10781.2	7835.67	5868.56	6251.94	2207.57
2018-04-12	6759.23	1897.56	3317.77	3452.12	5400.21	10731.7	10838.6	7735.26	5830.92	6205.59	2192.32
2018-04-13	6712.48	1890.2	3304.23	3447.35	5381.9	10623	10639.9	7667.55	5863.44	6178.43	2181.71
2018-04-16	6536.05	1857.84	3263.77	3421.63	5310.53	10593.8	10655.1	7464.71	5940.34	6186.06	2157.42
2018-04-17	6433.73	1834.51	3206.59	3356.03	5214.14	10452.6	10387.4	7426.15	5717.45	6031.78	2140.38
2018-04-18	6467.4	1859.25	3224.04	3387.75	5210.6	10434.6	10462.1	7505.83	5874.48	6050.08	2143.48
2018-04-19	6495.38	1890.9	3270.25	3413.37	5281.85	10632.2	10517.9	7544.77	5862.89	6062.47	2145.62
2018-04-20	6399.87	1856.83	3195.4	3352.22	5202.96	10503.4	10406.5	7428.26	5729.3	5938.26	2115.34
2018-04-23	6387.48	1858.99	3176.41	3327.67	5194.74	10454.2	10318	7478.21	5635.49	5946.9	2111.51
2018-04-24	6550.88	1887.04	3239.63	3393.54	5293.79	10688.5	10523.5	7640.17	5789.34	6082.05	2135.83
2018-04-25	6489.1	1863.85	3225.69	3395.72	5290.1	10702.7	10750	7565.99	5801.14	6178.96	2130.01
2018-04-26	6377.88	1843.03	3162.02	3345.72	5157.72	10480.7	10561.2	7461.89	5661.41	6023.42	2104.46
2018-04-27	6353.2	1858.89	3168.85	3358.59	5156.61	10341.6	10772.3	7492.35	5641.05	6012.53	2119.96
2018-05-02	6341.88	1836.94	3167.03	3347.53	5182.76	10415.2	10877.6	7494.28	5592.74	5960.14	2116.46
2018-05-03	6356.45	1855.95	3183.22	3370.16	5242.33	10563	10866.2	7541.46	5717.91	6049.11	2127.13
2018-05-04	6345.41	1857.88	3184.75	3361.36	5214.14	10561	11005.3	7476.34	5662.64	6018.02	2133.26
2018-05-07	6442.06	1901.75	3247.2	3408.26	5293.08	10912.9	11233.3	7544.28	5769.63	6090.89	2150.15
2018-05-08	6540.08	1904.35	3262.89	3430.25	5359.5	11020.1	11210.3	7649.71	5807.34	6126.35	2153.95
2018-05-09	6495.87	1913.69	3259.61	3427.68	5359.18	11013.4	11214.2	7629.46	5791.8	6112.57	2153.93
2018-05-10	6537.3	1935.45	3269.36	3435.27	5389.68	11138	11447.6	7651.97	5769.23	6108.96	2155.66
2018-05-11	6485.43	1936.05	3267.38	3413.34	5357.14	11080.8	11186.8	7636.57	5679.7	6044.59	2147.34
2018-05-14	6450.57	1924.08	3261.25	3402.37	5391.54	11254	11196.2	7699.89	5670.26	6050.62	2144.02
2018-05-15	6482.91	1925.07	3281.88	3427.61	5423.56	11359.4	11422.1	7676.06	5739.82	6077.45	2167.11
2018-05-16	6432.35	1915.59	3257	3407.85	5395.1	11430.8	11539.9	7560.31	5679.3	6037.55	2167.14
2018-05-17	6410.1	1927.37	3260.14	3385.81	5350.18	11287.4	11389.2	7525.58	5649.82	5987.41	2161.11
2018-05-18	6448.1	2017	3282.51	3400.27	5381.64	11361.4	11407.5	7627.78	5651.56	6009.36	2173.11
2018-05-21	6444.07	2013.22	3326.51	3434.54	5423.61	11351.9	11438.2	7653.51	5773.94	6175.17	2191.76
2018-05-22	6371.34	2008.37	3321.85	3430.67	5406.45	11463.2	11651.2	7587.23	5783.84	6236.65	2199.75
2018-05-23	6292.28	1930.15	3256.49	3389.61	5363.41	11277.4	11592.8	7485	5728.2	6144.6	2224.56
2018-05-24	6266.64	1928.57	3248.49	3370.41	5329.48	11184.7	11646	7433.8	5673.39	6135.35	2208.71
2018-05-25	6244.92	1905.64	3203.74	3341.19	5319.91	11243.8	11700.9	7399.92	5541.97	6009.91	2204.89
2018-05-28	6191.64	1889.84	3173.92	3317.07	5341.38	11530.3	11808.1	7399.01	5499.34	6006.72	2181.53
2018-05-29	6116.98	1890.26	3152.55	3300.94	5320.29	11419.6	11410.6	7357.46	5479.93	5955.66	2177.39
2018-05-30	5929.87	1820.03	3059.1	3196.14	5215.91	11430.9	11209.2	7163.67	5292.75	5733.02	2125.69
2018-05-31	6014.5	1854.16	3098.74	3229.29	5369.26	11817.7	11491.7	7260.4	5354.55	5786.27	2155.13
2018-06-01	6020.33	1856.14	3081.33	3201.18	5310.06	11620	11136.9	7257.25	5273.59	5739.38	2146.85
2018-06-04	6124.05	1856.79	3087.97	3188.47	5332.85	11796.4	11111.1	7324.27	5263.97	5748.14	2144.56
2018-06-05	6158.69	1846.41	3132.33	3219.18	5390.61	11934.6	11432	7341.14	5427.22	5874.03	2152.06
2018-06-06	6114.28	1853.19	3147.72	3222.66	5382.4	11918.4	11517.5	7291.74	5416.92	5865.74	2155.19
2018-06-07	6176.1	1854.42	3155.04	3202.59	5341.24	11824.3	11369.1	7319.09	5375.24	5815.8	2133.88
2018-06-08	6049.5	1827.51	3101.03	3160.73	5304.16	11692.8	11304.4	7176.01	5334.11	5766.34	2105.33
2018-06-11	6107.44	1805.97	3105.56	3143	5299.33	11562.3	11047.8	7198.41	5303.18	5722.08	2104.33
2018-06-12	6139.48	1834.75	3124.2	3173.44	5372.86	11899.7	11221.3	7228.72	5341.62	5756.87	2119.85
2018-06-13	6115.37	1819.43	3088.8	3129.14	5312.25	11743	11004.3	7172.01	5239.29	5586.27	2113.55
2018-06-14	6087.68	1822.1	3084.78	3113.21	5269.24	11569.4	10924.5	7209.05	5218.03	5502.08	2113.65
2018-06-15	6115.01	1819.1	3034.11	3065.8	5198.63	11383	10726.8	7207.37	5100.62	5313.52	2099.81
2018-06-19	5808.59	1735.51	2841.66	2899.72	4949.46	10899.9	10295.3	7007.38	4751.13	4912.38	1992.37
2018-06-20	5895.25	1737.77	2857.04	2921.31	4987.93	11120.9	10542.7	6961.36	4793.53	4892.42	1999.02
2018-06-21	5875.99	1734.09	2821.79	2864.09	4905.23	10967	10465.6	6879.35	4592.74	4730.6	1974.09
2018-06-22	5934.3	1746.1	2865.23	2898.46	4932.85	11022.8	10563.3	6900.49	4673.17	4781.73	1968.98
2018-06-25	5754.27	1728.7	2837.07	2876.72	4910.8	11040.7	10546.1	6769.95	4627.91	4728.09	1958.8
2018-06-26	5594.51	1711.71	2831.84	2883.51	4900.79	10985.5	10543.9	6707.61	4745.51	4797.02	1949.86
2018-06-27	5455.31	1723.44	2804.23	2864.28	4813.94	10629.6	10288.5	6606.49	4707.87	4744.82	1941.95
2018-06-28	5388.54	1713.81	2766.34	2833.45	4748.06	10406.5	10142.4	6584.01	4677.93	4732.7	1925.11
2018-06-29	5531.23	1741.19	2837.57	2896.18	4891.62	10699.6	10511.5	6702.29	4902.59	4881.67	1950.1
2018-07-02	5283.36	1687.56	2783.74	2843.84	4765.82	10540.7	10468.1	6468.64	4826.43	4811.99	1933.1
2018-07-03	5325.76	1692.29	2800.14	2866.82	4753.85	10388.9	10405.6	6530.36	4933.72	4960.86	1954.59
2018-07-04	5214.15	1682.75	2767.56	2823.9	4661.48	10283.9	10196.5	6483.16	4792.99	4866.52	1959.4
2018-07-05	5128.03	1644.69	2689.18	2766.05	4605.83	10164.6	9934.33	6488.81	4683.14	4720.78	1932.98
2018-07-06	5125.6	1643.3	2704.41	2764.75	4633.98	10275.5	9963.27	6550.46	4709.31	4743.84	1926.72
2018-07-09	5246.19	1679.1	2779.31	2812.09	4738.61	10569.4	10299.7	6744.91	4835.16	4853.05	1953.79
2018-07-10	5310.19	1683.66	2816.02	2831.88	4749	10581	10394.7	6718.29	4866.51	4880.45	1955.7
2018-07-11	5178.27	1642.15	2771.1	2771.79	4659.76	10456.8	10319.7	6598.22	4709.7	4730.29	1920.96
2018-07-12	5271.3	1667.09	2828.29	2836.39	4750.71	10700.5	10587	6716.39	4905.33	4963.22	1951.87
2018-07-13	5275.97	1659.32	2853.6	2833.31	4772.42	10854.1	10770.2	6678.76	4923.79	4971.53	1950.19
2018-07-16	5202.21	1669.82	2835.14	2831.18	4756.39	10839.7	10782.9	6574.1	4950.99	5053.72	1950.79
2018-07-17	5201.32	1647.17	2837.61	2834.17	4722.76	10756	10653.5	6539.33	4964.69	5109.69	1949.17
2018-07-18	5128.53	1640.94	2818.4	2821.23	4699.62	10674.1	10613.1	6516.09	4908.14	5041.47	1989.49
2018-07-19	5110.83	1637.04	2806.59	2797.47	4682	10586.5	10422	6524.57	4872.33	5046.67	1986.65
2018-07-20	5191.94	1655.68	2834.22	2825.26	4708.27	10640.3	10466.9	6791.14	4962.01	5084.74	2027.76
2018-07-23	5300.53	1684.29	2893.9	2880.29	4720.91	10610.4	10057.3	6894.69	5044.89	5191.68	2039.96
2018-07-24	5421.28	1720.21	2961.23	2951.09	4799.3	10825.5	10194.4	6946.42	5088.65	5252.23	2048.71
2018-07-25	5416.97	1721.45	2955.28	2943.76	4802.8	10799.9	10306.3	6948.96	5087.7	5243.98	2041.03
2018-07-26	5397.09	1720.42	2934.21	2933.58	4781.15	10701.6	10206.8	6883.09	4988.21	5134.78	2064.13
2018-07-27	5378.29	1722.66	2921.02	2918.8	4736.1	10752.2	10140.6	6867.23	4935.83	5098.08	2051.13
2018-07-30	5343.59	1725.85	2921.46	2903.52	4689.29	10561.9	9849.68	6915.3	4848.09	5019.52	2062.94
2018-07-31	5412.56	1733.55	2911.11	2896.08	4692.43	10602	9872.97	6929.52	4832.63	5032.91	2062.06
2018-08-01	5235.37	1688.35	2865.08	2857.19	4611.21	10402.8	9706.52	6775.72	4754.28	4970.54	2034.41
2018-08-02	5083.89	1663.21	2811.67	2793.66	4464.83	10149.5	9657.72	6620.56	4614.8	4856.35	2008.81
2018-08-03	5029.02	1676.33	2772.93	2754.34	4365.49	9969.45	9409.77	6603.8	4499.58	4758.11	2012.25
2018-08-06	4927.37	1667.79	2707.83	2708.5	4294.21	9697.93	9075.55	6607.26	4422.27	4679.08	1981.67
2018-08-07	5081.63	1734.38	2795.32	2791.74	4404.83	9934.02	9276.98	6768.49	4559	4827.21	2008.19
2018-08-08	5015.95	1736.11	2769.54	2757.27	4316.83	9747.82	9066.82	6668.47	4446.72	4733.73	2001.95
2018-08-09	5143.69	1748.29	2817.39	2807.29	4410.37	10002.5	9353.02	6796.97	4646.85	4925.13	2026.91
2018-08-10	5221.18	1737.14	2819.87	2814.77	4435.03	10067.1	9530.52	6769.07	4686.87	4979.95	1998.54
2018-08-13	5159.43	1736.05	2825.32	2815.74	4426.15	9991.39	9603.16	6683.09	4768.41	5087.46	1994.95
2018-08-14	5097.65	1754.23	2819.61	2805.25	4406.76	9995.61	9575.43	6664.48	4707.13	5067.43	1997.74
2018-08-15	5021.11	1717.46	2754.96	2755.25	4309.54	9746.34	9281.5	6519.28	4601.36	4960.34	1963.16
2018-08-16	5019.92	1691.09	2719.92	2723.92	4263.1	9512.01	9238.15	6547.46	4563.45	5030.71	1949.44
2018-08-17	4966.83	1685.75	2675.16	2674.17	4186.29	9349.33	8961.79	6498.7	4476.66	4948.44	1934.12
2018-08-20	5018.29	1704.7	2701.36	2680.4	4198.62	9355.93	8861.4	6607.62	4554.77	5080.04	1952.23
2018-08-21	5073.87	1712.83	2731.56	2718.29	4270.42	9641.31	9149.95	6674.02	4589.32	5106.19	1960.65
2018-08-22	5038.74	1707.19	2709.06	2690.06	4219.5	9572.92	9085.64	6664.01	4511.75	5029.37	1941.2
2018-08-23	5012.58	1708.95	2709.01	2697.84	4220.54	9594.51	9164.53	6701.26	4574.34	5105.83	1950.65
2018-08-24	5013.61	1705.92	2698.45	2689.02	4208.52	9525.26	9178.84	6791.43	4557.77	5030.8	1949.12
2018-08-27	5154.72	1738.53	2751.5	2738.79	4312.54	9824.55	9472.99	6880.62	4706.25	5223	1975.15
2018-08-28	5154.09	1740.37	2764.02	2745.54	4322.25	9778.79	9456.89	6842.77	4705.38	5253.72	1972.87
2018-08-29	5172.41	1732.13	2744.87	2726.4	4282.24	9737.12	9408.21	6825.3	4683.6	5243.94	1958.58
2018-08-30	5113.88	1715.75	2704.69	2686.62	4248.13	9650.96	9273.47	6748.36	4590.14	5095.79	1954.7
2018-08-31	5145.99	1700.65	2680.8	2669.97	4191.38	9466.66	9112.86	6784.61	4539.05	5064.25	1940.99
2018-09-03	5129.3	1701.32	2672.21	2664.39	4175.05	9469.11	9111.05	6773.99	4549.11	5006.33	1945.55
2018-09-04	5199.54	1720.11	2691.47	2694.07	4216.96	9551.74	9183.93	6864.73	4634.48	5070.72	1961.3
2018-09-05	5095.67	1693.43	2637.78	2657.25	4136.84	9391.47	9053.24	6715.77	4560.94	5045.11	1938.5
2018-09-06	5017.01	1691.99	2615.81	2641.82	4091.18	9223.56	8964.68	6677.23	4561.36	5053.54	1938.96
2018-09-07	5050.17	1722.95	2629.16	2649.55	4107.38	9320.39	9074.69	6716.98	4488.04	4965.65	1936.9
2018-09-10	5051.07	1716.82	2573.99	2608.95	4043.99	9231.36	8921.57	6636.51	4335.21	4806.72	1926.2
2018-09-11	5013.63	1710.62	2540.57	2617.5	4040.69	9262.32	8958.35	6600.33	4366.55	4862.28	1927.47
2018-09-12	5003.2	1706.81	2542.98	2621.01	4036.07	9127.49	8790.76	6599.2	4327.74	4830.55	1932.23
2018-09-13	5036.5	1739.2	2566.73	2646.97	4064.08	9163.24	8680.66	6700.51	4378.08	4937.39	1951.46
2018-09-14	5041.38	1734.79	2565.44	2630.69	4075.74	9233.48	8578.9	6698.86	4286.7	4848.53	1950.59
2018-09-17	4971.76	1722.06	2510.88	2596.51	4014.68	9198.39	8397.27	6642.99	4220.45	4777.11	1945.04
2018-09-18	5038.04	1742.21	2572.37	2658.7	4063.77	9374.6	8563.9	6764.53	4294.89	4820.47	1971.01
2018-09-19	5206.87	1782.99	2593.17	2683.74	4123.65	9545.09	8685.67	6812.64	4344.39	4847.19	1983.76
2018-09-20	5188.46	1779	2602.65	2677.06	4119.7	9535.41	8648.91	6819.98	4322.21	4825.52	1979.82
2018-09-21	5334.73	1807.35	2650.53	2714.1	4214.48	9818.89	8830.36	7066.37	4390.08	4891.77	1993.75
2018-09-25	5170.2	1806.42	2639.05	2701.52	4196.36	9787.71	8834.35	6988.87	4369.85	4890.07	1991.23
2018-09-26	5176.54	1824.16	2654.93	2715.37	4213.67	10038.2	8940.05	7061.12	4387.93	4923.47	1985.23
2018-09-27	5125.77	1818.19	2630.99	2682.73	4171.64	10001.8	8957.99	7037.91	4302.07	4809.92	1988.49
2018-09-28	5132.61	1830.98	2656.36	2705.13	4230.92	10076.2	9052.43	7127.63	4331.45	4834.97	1995.28
2018-10-08	4897.6	1786.62	2571.93	2620.12	4071.48	9633.48	8690.91	6855.38	4125.48	4597.28	1951.41
2018-10-09	4871.16	1838.57	2586.8	2609.9	4071.37	9687.55	8663.14	6846.91	4095.63	4585.88	1943.23
2018-10-10	4866.35	1849.59	2591.98	2620.15	4055.6	9548.13	8593.2	6868.54	4098.51	4571.64	1947.94
2018-10-11	4553.37	1745.52	2426.69	2444.97	3831.85	9138.68	8143.82	6555.23	3784.23	4172.15	1844.71
2018-10-12	4594.99	1773.75	2435.25	2437.11	3833.41	9325.41	8185.23	6641.38	3769.8	4168.49	1832.55
2018-10-15	4503.22	1733.76	2387.41	2401.47	3758.78	9184.28	8088.76	6556.6	3727.18	4146.79	1811.49
2018-10-16	4388.97	1720.21	2326.07	2359.39	3701	9087.23	7898.6	6583.85	3620.41	4051.95	1796.44
2018-10-17	4431.42	1726.29	2333.72	2380.21	3725.77	9051.63	7863.89	6627.37	3696.96	4124.61	1814.32
2018-10-18	4336.44	1635.79	2256.41	2308.04	3642.13	8832.97	7587.37	6492.32	3625.17	4030.29	1768.8
2018-10-19	4474.49	1663.66	2296.35	2356.12	3713.78	9119.03	7767.2	6729.94	3749.3	4150.67	1796.79
2018-10-22	4677.6	1726.99	2402.57	2462.29	3862.47	9532.99	8165.98	7033.8	3951.52	4383.93	1864.64
2018-10-23	4589.99	1697.05	2348.09	2424.64	3793.26	9143.82	8000.47	6895.38	3851.45	4296.63	1823.81
2018-10-24	4628.49	1689.51	2351.15	2423.79	3780.08	8977.45	7906.67	7024.18	3824.84	4291.06	1826.45
2018-10-25	4731.39	1685.98	2339.99	2407.18	3764.05	8832.13	7830.14	7147.62	3781.93	4274.41	1822.61
2018-10-26	4834.77	1701.07	2348.28	2411.39	3762.57	8674.12	7795.3	7067.44	3771.69	4271.74	1830.4
2018-10-29	4740.68	1664.6	2304.77	2374.38	3630.23	8162.98	7631.48	6905.39	3742.61	4248.99	1810.93
2018-10-30	4824.72	1674.3	2326.63	2395.04	3663.56	8122.77	7744.48	7059.7	3757.64	4214.06	1827.69
2018-10-31	4880.22	1692.88	2372.6	2438.17	3715.27	8363.36	7952.67	7059.95	3815.69	4249.18	1851.5
2018-11-01	4905.96	1679.94	2378.08	2455.4	3758.55	8466.97	8010.95	7051.5	3886.5	4286.38	1851
2018-11-02	4956.17	1708.34	2451.94	2530.53	3893.95	8859.94	8364.35	7244.69	4051.24	4450.84	1884.61
2018-11-05	4933.63	1720.69	2447.98	2543.51	3894.43	8750.51	8338.25	7186.45	4047.3	4450.94	1896.23
2018-11-06	4992.38	1722.59	2439.03	2537.39	3865.24	8704.06	8348.6	7140.29	4023.67	4449.12	1899.73
2018-11-07	4945.78	1698.85	2428.03	2522.78	3846.17	8711.09	8327.63	7079.78	4005.7	4482.39	1893.04
2018-11-08	4940.77	1705.74	2407.49	2507.28	3836.53	8715.35	8321.28	7080.99	3954.28	4430.91	1890.7
2018-11-09	4910.51	1679.77	2387.05	2498.13	3806.14	8643.53	8262.57	6923.22	3952.35	4487.9	1874.01
2018-11-12	4999.62	1694.1	2435.63	2560.18	3891.67	8717.71	8440.84	6964.48	4101.04	4626	1918.1
2018-11-13	5072.72	1699.32	2469.98	2598.04	3968.12	8924.8	8561.8	7029.75	4152.96	4650.56	1944.12
2018-11-14	5112.51	1671.08	2462.64	2595.39	3942.97	8813.25	8521.3	6936.75	4136.7	4624.88	1939.86
2018-11-15	5185.06	1689.38	2488.46	2635.55	3982.38	8881.96	8602.27	7045.19	4233.59	4715.53	1964.78
2018-11-16	5286.28	1686.13	2495.84	2656.68	4022.23	8914.97	8560.02	7088.74	4287.74	4794.25	1975.42
2018-11-19	5453.73	1698.03	2514.28	2672.24	4035.74	8970.76	8582.92	7205.41	4273.24	4761.54	1995.18
2018-11-20	5310.07	1661.76	2454.16	2610.81	3932.65	8769.82	8398.75	7030.5	4126.69	4620.82	1940.89
2018-11-21	5365.39	1647.76	2456.12	2626.9	3944.73	8858.76	8518.68	7034.39	4130.26	4644.1	1948.71
2018-11-22	5326.92	1642.65	2446.82	2624.02	3966.13	8832.25	8558.26	6987.88	4133.38	4625.42	1940.9
2018-11-23	5126.93	1597.76	2345.07	2531.82	3831	8648.27	8330.03	6866.54	3967.58	4435.01	1884.81
2018-11-26	5136.65	1578.79	2330.32	2535.56	3819.84	8608.97	8297.01	6882.3	3953.81	4483.94	1887.58
2018-11-27	5112.38	1577.27	2342.27	2543.9	3830.51	8597.89	8320.06	6865.63	3984.57	4575.81	1891.15
2018-11-28	5198.21	1595.21	2364.16	2575.65	3889.26	8751.14	8380.43	6948.4	4053.8	4651.94	1897.62
2018-11-29	5066.52	1571.6	2325.47	2532.69	3807.49	8718.58	8267.98	6858.9	3936.71	4474.73	1870.11
2018-11-30	5093.18	1584.6	2350.6	2555.03	3811.51	8873.53	8351.45	6927.63	3978.3	4519.94	1884.89
2018-12-03	5165.78	1623.29	2421.83	2623.47	3946.79	9199.36	8615.5	7080.93	4133.3	4741.36	1926.13
2018-12-04	5118.5	1632.18	2443.1	2641.48	3960.82	9225.63	8700.44	7108.88	4133.77	4758.03	1944.28
2018-12-05	5106.51	1616.41	2430.4	2621.29	3928.33	9290.13	8748.99	7043.73	4096.55	4696.12	1932.51
2018-12-06	5043.11	1592.97	2392.26	2579.56	3849.92	9086.3	8435.2	6926.64	3988.53	4486.65	1910.1
2018-12-07	5059.07	1604.98	2399.84	2596.71	3853.1	9075.58	8152.53	6925.46	4009.39	4537.06	1924.35
2018-12-10	4984.06	1599.01	2373.88	2568.29	3791.31	8987.63	8018.6	6845.14	3974.52	4551.77	1909.11
2018-12-11	5081.23	1592.71	2389.05	2582.08	3825.56	9043.47	8086.03	6854.08	4005.89	4647.79	1908.92
2018-12-12	5123.7	1594.74	2392.39	2590.51	3847.26	9106.7	8024.61	6872.19	3990.07	4572.31	1919.4
2018-12-13	5220.27	1609.51	2416.65	2630.68	3915.72	9216.6	8107.73	6933.47	4041.17	4643.09	1938.85
2018-12-14	5101.72	1587.1	2362.16	2579.64	3843.01	9062.32	7893.19	6820.17	3929.01	4506.51	1912.85
2018-12-17	5124.27	1586.44	2368.04	2586.37	3833.34	9002.82	7785.08	6837.54	3903.92	4473.77	1911.19
2018-12-18	5002.5	1567.28	2353.48	2566.99	3804.7	8954.86	7739.93	6759.06	3872.65	4451.55	1913.17
2018-12-19	4983.69	1539.05	2322.96	2538.68	3766.85	8790.68	7542.57	6691.63	3819.66	4402.92	1905.47
2018-12-20	4987.31	1536.43	2321.95	2529.23	3767.69	8818.52	7498.49	6618.85	3844.83	4439.56	1908.16
2018-12-21	4876.25	1525.79	2296.65	2506.9	3740.77	8735.63	7379.67	6532.69	3831.46	4419.11	1903.91
2018-12-24	4869.16	1533.48	2307.41	2522.43	3757.97	8847.18	7526.94	6507.32	3874.89	4561.23	1903.55
2018-12-25	4834.62	1499.57	2270.51	2488.49	3720.07	8821.11	7518.37	6452.74	3850.21	4628.81	1892.48
2018-12-26	4830.75	1489.54	2261.5	2484.39	3719.96	8765.17	7479.37	6416.39	3824.5	4540.77	1898.33
2018-12-27	4782.26	1475.13	2235.53	2457.65	3686.34	8728.67	7393.18	6415.37	3762.72	4510.82	1894.25
2018-12-28	4824.01	1466.64	2242.07	2467.24	3690.61	8857.44	7432	6474.91	3744.46	4500.16	1910.16
2019-01-02	4785.74	1449.44	2219.93	2453.79	3652.39	8780.42	7207.54	6384.72	3733.87	4571.25	1885.83
2019-01-03	4787.98	1449.35	2213.34	2454.21	3626.5	8653.8	7070.71	6466.68	3686.36	4442.3	1878.14
2019-01-04	4917.02	1476.6	2260.89	2511.27	3696.88	8812.05	7263.21	6677.63	3802.3	4531.55	1903.02
2019-01-07	4957.01	1495.97	2295.25	2564.49	3742.11	8934.09	7303.86	6657.35	3906.4	4697.36	1919.06
2019-01-08	4933.29	1502.37	2285.1	2561.17	3745.63	8890.4	7299.9	6632.97	3896.88	4675.32	1934.52
2019-01-09	4962.29	1507.8	2297.86	2557.18	3816	8976.07	7362.77	6687.61	3913.08	4706.31	1923.39
2019-01-10	4922.49	1508.54	2294.82	2558.68	3802.1	8966.5	7314.45	6659.03	3912.95	4749.39	1917.19
2019-01-11	4958.61	1522.64	2313.89	2577.4	3825.06	9077.58	7311.6	6711.06	3946.3	4828.55	1924.66
2019-01-14	4923.32	1529.49	2313.1	2565.48	3795.43	9004.71	7199.74	6663.6	3899.4	4780.01	1915.17
2019-01-15	4963.34	1531.71	2331.87	2594.61	3856.41	9316.03	7354.61	6777.07	3976.6	4849.59	1929.34
2019-01-16	4982.39	1543.06	2318.73	2582.75	3866.94	9294.97	7433.09	6774.04	3961.53	4783.68	1933.08
2019-01-17	4958.37	1549.22	2307.53	2561.42	3837.07	9268.44	7386.87	6737.54	3899.85	4717.74	1927.35
2019-01-18	5003.05	1567.29	2347.01	2586.63	3864.95	9449.04	7554.94	6854.84	3931.49	4708.06	1943.55
2019-01-21	4986.13	1579.33	2365.11	2598.46	3893.06	9533.05	7589.75	6867.35	3964.02	4798.63	1947.49
2019-01-22	4967.71	1553.21	2333.83	2565.79	3842.24	9400.44	7457.18	6793.39	3912.68	4714.43	1928.5
2019-01-23	4962.14	1547.61	2346.72	2569.33	3851.5	9431.47	7428.37	6794.98	3903.47	4700.96	1936.4
2019-01-24	4958.81	1544.27	2337.07	2574.16	3863.41	9511.93	7459.41	6868.15	3964.31	4745.02	1937.14
2019-01-25	4993.39	1541.41	2333.11	2575.05	3874.21	9518.05	7438.17	6942.1	3956.77	4680.55	1924.32
2019-01-28	4985.29	1538.84	2321.95	2569.31	3859.28	9558.85	7340.49	6935.34	3948.16	4655.05	1926.65
2019-01-29	5033	1538.23	2300.15	2540.29	3838.3	9588.74	7311.44	6952.48	3874.35	4559.64	1920.76
2019-01-30	5052.44	1527.93	2278.98	2519.09	3777.32	9450.87	7241.62	6904.2	3810.6	4470.43	1892.33
2019-01-31	5035.77	1534.5	2254.39	2492.51	3765	9480.45	7225.39	7030.05	3787.5	4472.16	1882.47
2019-02-01	5095.04	1553.89	2306.67	2551.12	3845.06	9638.95	7469.15	7085.2	3922.78	4599.73	1910.51
2019-02-11	5171.25	1569.24	2361.61	2602.1	3947.57	10038.7	7650.88	7127.72	4068.51	4772.4	1942.71
2019-02-12	5198.95	1588.28	2386.91	2627.93	3991.8	10086.5	7844.22	7145.61	4128.36	4807.54	1960.24
2019-02-13	5287.37	1605.66	2436.79	2665.11	4056.74	10194.9	7951.22	7290.16	4262.94	5047.84	1977.55
2019-02-14	5301.72	1605.74	2440.31	2678.79	4085.25	10317.1	7995.19	7256.21	4280.38	5030.03	1974.8
2019-02-15	5197.45	1589.95	2420.75	2658.45	4005.7	10272.4	7925.24	7101.12	4266.75	5035.43	1980.08
2019-02-18	5338.99	1628.13	2495.88	2741.34	4128.72	10610.3	8223.49	7329.69	4473.56	5238.72	2018.5
2019-02-19	5339.67	1622.74	2498.45	2745.35	4130.05	10524	8161.61	7351.33	4502.46	5239.41	2012.41
2019-02-20	5410.28	1635.62	2516.54	2753.2	4144.49	10563.5	8095.07	7382.58	4492.34	5268.89	2013.21
2019-02-21	5351.2	1628.7	2500.19	2739.88	4135.58	10567.9	8061.85	7373.01	4498.62	5378.35	2001.02
2019-02-22	5428.93	1641.79	2531.79	2794.4	4190.49	10656.5	8178.6	7661.23	4674.67	5658.39	2024.98
2019-02-25	5724.5	1717.32	2672.02	2939.85	4393.95	10944.7	8526.98	8278.49	4981.71	5971.87	2108.86
2019-02-26	5692.19	1723.91	2688.05	2931.37	4350.05	10914.3	8611.63	8086.31	4963.94	5835.35	2114.25
2019-02-27	5759.45	1722.34	2668.61	2917.36	4343.22	10893.3	8533.04	8137.31	4884.48	5839.33	2116.51
2019-02-28	5736.11	1719.9	2683.3	2917.65	4342.41	10945.8	8735.48	8020.38	4891.05	5823.5	2102.67
2019-03-01	5767.68	1740.85	2710.31	2947.14	4387.43	11265.1	8766.11	8294.02	4932.52	5841.51	2112.7
2019-03-04	5945.96	1750.23	2748.61	3000.49	4460.21	11534.3	8913.08	8341.13	5051.94	5959.67	2143.79
2019-03-05	6109.98	1759.71	2787.2	3058.59	4551.35	11674	9029.51	8318.66	5268.84	6212.79	2180.22
2019-03-06	6144.23	1790.77	2846.54	3097.4	4621.47	11660	9106.86	8476.61	5358.94	6311.72	2225.73
2019-03-07	6097.43	1801.73	2873.56	3113.04	4612.34	11486.9	9095.54	8458.41	5448.2	6309.93	2242.81
2019-03-08	5787.61	1705.81	2714.02	2963.41	4411.01	11337.9	8838.34	8015.39	5360.38	6120.64	2150.99
2019-03-11	5926.61	1738.34	2803.39	3091.31	4554.2	11715.2	9194.52	8063.39	5568.45	6370.81	2209.95
2019-03-12	5998.25	1756.08	2828.58	3141.93	4609.57	11945.3	9277.97	8109.37	5715.21	6506.01	2254.42
2019-03-13	6121.06	1733.43	2798.65	3092.29	4541.86	11642.4	9204.19	8091.34	5436.77	6193.23	2205.35
2019-03-14	5986.48	1724.13	2762.84	3025.92	4470.45	11457.6	9060.54	8018.42	5253.36	6032.52	2161.86
2019-03-15	6171.99	1745.16	2811.43	3071.03	4553.42	11688.9	9202.24	8086.21	5265.61	6010.22	2185.34
2019-03-18	6379.82	1794.62	2890.51	3142.96	4649.27	12336	9561.98	8244.51	5378	6155.05	2222.92
2019-03-19	6352.49	1797.65	2882.81	3145.32	4659.65	12241.3	9501.16	8195.44	5439.87	6163.61	2243.15
2019-03-20	6400.08	1789.53	2877.2	3145.5	4647.53	12147.3	9492.51	8249.28	5395.86	6123.81	2236.19
2019-03-21	6416.05	1792.26	2900.27	3165.86	4687.22	12124.1	9546.27	8253.19	5491.22	6179.22	2249.86
2019-03-22	6450.28	1788.87	2907.3	3178.4	4726.67	12145.3	9635.5	8200.18	5491.64	6141.48	2268.28
2019-03-25	6308.35	1751.28	2865.71	3153.52	4649.9	11900.7	9468.69	7947.31	5427.09	6114.18	2237.38
2019-03-26	6190.87	1721.15	2805.88	3065.86	4553.38	11910.5	9258.32	7867.36	5282.79	5887.29	2189.96
2019-03-27	6256.94	1737.24	2840.05	3080.47	4595.38	12145.1	9540.26	7937.34	5273.43	5855.57	2186.61
2019-03-28	6137.66	1715.9	2796.92	3052.66	4537.81	12233.3	9435.53	7876.72	5220.11	5939.7	2167.95
2019-03-29	6443.7	1761.92	2868.93	3138.51	4666.89	12769.8	9700.58	8248.55	5411.92	6037.93	2211.3
2019-04-01	6656.47	1828.45	2993.13	3241.27	4830.19	13129.1	9952.54	8401.95	5653.37	6273.23	2264.79
2019-04-02	6677.91	1835.11	3037.84	3248.48	4831.05	12976.5	9924.33	8417.84	5669.49	6287.77	2264.46
2019-04-03	6765.93	1863.73	3060.27	3300.29	4886.29	12988	9998.67	8587.54	5717.07	6298.78	2283.01
2019-04-04	6778.5	1894.05	3108.04	3325.7	4919.74	13253.6	10032.3	8670.7	5699.61	6286.25	2289.16
2019-04-08	6728.29	1920.64	3205.77	3305.58	4870.67	13233	9985.08	8655.24	5563.06	6130.73	2268.2
2019-04-09	6920.22	1907.09	3139.96	3311.35	4960.39	13393.9	10136.5	8603.14	5576.84	6255.86	2272.91
2019-04-10	6863.07	1895.86	3121.29	3309.15	5019.81	13513.7	10308.5	8556.33	5522.49	6288.86	2271.15
2019-04-11	6738.72	1863.08	3037.4	3248.81	4914.85	13101.1	9996.35	8449.35	5397.88	6123.55	2268.24
2019-04-12	6680.14	1858.7	3016.81	3253.69	4882.27	13160.1	9876.75	8462.45	5409.42	6120.84	2301.97
2019-04-15	6639.57	1853.34	2987.49	3233.81	4865.2	13013.4	9753.11	8456.64	5351.94	6133.11	2277.43
2019-04-16	6740.81	1900.95	3057.32	3292.81	4950.82	13143.5	9935.47	8766.55	5513.23	6492.51	2299.65
2019-04-17	6672.65	1926.23	3073.24	3321.32	5022.25	13342.6	9967.7	8709.71	5524.71	6497.23	2302.34
2019-04-18	6596.65	1926.4	3062.16	3303.98	5006.41	13348.7	9887.07	8660.34	5479.1	6580.48	2289.75
2019-04-19	6648.07	1965.05	3069.51	3328.43	5104.02	13359.8	9940.5	8772.57	5523.6	6698.22	2294.08
2019-04-22	6405.76	1947.61	3017.47	3274.21	4967.6	13393.6	9808.72	8530.8	5445.79	6678.73	2274.77
2019-04-23	6430.07	1918.97	2972.44	3210.91	4898.52	13486.7	9751.98	8560.16	5342	6457.17	2257.69
2019-04-24	6411.45	1926.19	2992.72	3235.41	4913.15	13581.7	9806.22	8581.67	5465.08	6544.97	2263.84
2019-04-25	6242	1845.86	2878.96	3111.01	4732.39	13388.7	9603.24	8431.33	5241.62	6287.9	2200.5
2019-04-26	6172.15	1809.97	2828.52	3064.77	4637.54	13242.8	9457.63	8360.15	5213.16	6297.07	2158.93
2019-04-29	6113.73	1774.39	2747.04	2999.09	4584.23	13223.6	9463.65	8382.57	5010.9	6010.17	2127.67
2019-04-30	6167.4	1788.33	2770.19	3027.11	4618.51	13447	9503.11	8394.83	5029.04	5934.67	2153.92
2019-05-06	5741.94	1683.44	2575.07	2811.34	4301.43	12635.1	8923.32	7958.71	4591.72	5374.18	2054.46
2019-05-07	5848.64	1704.15	2602.09	2848.63	4377.64	12886.7	9101.05	7977.02	4630.43	5378.79	2076.18
2019-05-08	5805.57	1679.66	2585.16	2827.49	4348.17	12625.3	9032.9	7837.14	4629.02	5341.51	2058.13
2019-05-09	5695.38	1660.8	2558.24	2798.43	4301.61	12376.8	8789.36	7685.85	4599.93	5272.02	2040.05
2019-05-10	5893.27	1704.34	2634.92	2896.09	4439.64	12957.2	9059.34	7949.05	4824.9	5562.19	2083.8
2019-05-13	5864.48	1695.16	2597.67	2871.41	4382.88	12970.1	9003.92	7786.7	4719.28	5455.78	2061.65
2019-05-14	5811.31	1678.96	2586.28	2847.37	4349.92	12859.3	8915.2	7742.46	4692.33	5450.61	2046.31
2019-05-15	5915.38	1715.51	2642.78	2905.66	4439.51	13432.7	9152	7886.89	4775.34	5549.32	2074.46
2019-05-16	5959.66	1727.43	2696.64	2930.27	4463.76	13510.4	9234.77	7890.84	4747.98	5498.58	2084.8
2019-05-17	5759.64	1675.1	2599.07	2829.82	4323.29	13221.4	8973.25	7717.44	4593.59	5321.71	2027.72
2019-05-20	5711.4	1659.64	2587.74	2814.73	4277.75	12832	8832.97	7730.97	4627.67	5362.7	2010.54
2019-05-21	5790.56	1687.59	2651.15	2857.46	4342.56	13025.5	8985.26	7803.16	4721.75	5492.63	2039.27
2019-05-22	5754.35	1677.89	2618.19	2833.51	4318.28	12967.1	8937.1	7761.65	4750.89	5550.97	2031.07
2019-05-23	5670	1665.1	2570	2789.03	4202.82	12587.2	8727.23	7698.35	4604.44	5348.33	2010.16
2019-05-24	5654.71	1655.01	2553.71	2775.17	4210.36	12584.4	8696.05	7737.56	4529.29	5236.01	2012.56
2019-05-27	5733.81	1676.37	2606.35	2836.57	4264.93	12828	8840.95	7818.53	4720	5421.42	2043.16
2019-05-28	5784.11	1675.66	2608.21	2844.79	4305.57	13078.3	8884.87	7863.22	4724.47	5425.61	2056.41
2019-05-29	5730.35	1664.3	2627.17	2840.48	4280.46	13111.3	8827.72	7861.58	4729.05	5419.87	2054.27
2019-05-30	5686.07	1685.54	2618.37	2820.76	4239.64	13191.3	8746.29	7811.84	4658.73	5336	2066.62
2019-05-31	5696.49	1669.57	2601.97	2823.36	4225.84	13118.4	8745.05	7777.44	4646.6	5362.97	2078.37
2019-06-03	5648.05	1638.13	2565.11	2796.68	4201.91	13092	8662.96	7794.43	4610.02	5421.11	2073.5
2019-06-04	5601.48	1631.11	2525.82	2756.99	4149.33	12844.5	8528.98	7760.49	4549.85	5425.72	2059.93
2019-06-05	5661.02	1630.21	2526.22	2754.54	4153.82	12824.6	8306.67	7781.86	4565.17	5520.31	2056.88
2019-06-06	5590.35	1606.85	2494.64	2702.27	4095.83	12536.3	8149.74	7753.16	4437.26	5262.32	2038.93
2019-06-10	5671.75	1625.91	2521.24	2733.57	4136.67	12740.6	8217.43	7816.19	4526.06	5376.17	2055.99
2019-06-11	5826.26	1653.23	2614.78	2833.21	4257.01	13371.4	8495.03	8008.93	4706.78	5518.92	2101.41
2019-06-12	5773.5	1641.94	2609.29	2815.95	4218.94	13236	8448.62	7959.53	4668.7	5519.3	2094.63
2019-06-13	5749.75	1659.35	2615.03	2824.67	4211.08	13236.4	8494.45	7966	4688.62	5492.71	2091.37
2019-06-14	5711.25	1629.98	2575.81	2780.47	4151.41	13089	8423.13	7908.18	4565.43	5332.65	2064.59
2019-06-17	5698	1629.53	2580.34	2779.56	4147.42	12972	8466.09	7945.66	4547.01	5305.55	2062.58
2019-06-18	5665.7	1624.94	2570.18	2778.43	4144.49	13078.2	8507.55	7976.81	4560.38	5314.69	2058.93
2019-06-19	5700.85	1638.34	2585.2	2819.74	4209.21	13165.1	8628.56	8070.04	4668.94	5390.92	2078.85
2019-06-20	5812.09	1668.28	2628.01	2874.99	4291.6	13498.6	8791.53	8391.03	4759.46	5472.11	2113.75
2019-06-21	5837.97	1683.55	2654.8	2910.08	4326.93	13453.7	8866.09	8384.88	4874.86	5553.69	2124.19
2019-06-24	5830.55	1688.08	2672.79	2906.54	4335.57	13582.2	8882.27	8392.13	4846.64	5495.97	2115.9
2019-06-25	5805.83	1681.48	2652.49	2883.41	4288.71	13472.5	8821.51	8266.01	4770.98	5440.74	2096.16
2019-06-26	5773.92	1684.42	2627.58	2885.06	4295.5	13456	8938.61	8188.19	4778.73	5449.13	2093.32
2019-06-27	5794.08	1682.01	2648.15	2897.31	4315.27	13655.4	9017.81	8289.35	4867.64	5563.55	2091.21
2019-06-28	5746.33	1666.22	2628.67	2869.85	4288.61	13635.5	8934.76	8271.59	4796.57	5462.31	2079.56
2019-07-01	5879.59	1697.79	2683.69	2941.11	4426.49	14156.8	9190.64	8434.19	5043.03	5692.85	2109.68
2019-07-02	5908.76	1698.47	2693.83	2936.46	4446.3	14226.5	9294.61	8395.17	4990.25	5668.24	2101.08
2019-07-03	5951.2	1677.57	2668.93	2922.8	4398.89	13954.4	9176.34	8308.42	4900.05	5574.79	2104.1
2019-07-04	5996.85	1675.14	2656.13	2926.13	4378.47	13716.4	9061.85	8290.88	4860.14	5548.14	2105.42
2019-07-05	5924.11	1673.38	2663.22	2924.49	4406.83	14043.1	9184.22	8283.34	4886.52	5554.42	2106.88
2019-07-08	5778.18	1621.55	2572.67	2829.67	4276.71	13864.5	8963.39	8097.23	4699.42	5318.03	2052.97
2019-07-09	5751.64	1618.78	2585.39	2831.35	4284.08	13908.5	8968.66	8071.77	4705.15	5312.76	2050.74
2019-07-10	5689.74	1606.66	2550.89	2816.28	4262.71	13883	8975.21	8046.44	4695.1	5301.45	2040.34
2019-07-11	5657.36	1612.03	2566.95	2809.33	4254.39	13832.6	8996.76	8066.61	4671.08	5284.19	2041.24
2019-07-12	5687.1	1613.39	2582.83	2823.43	4261.01	13924.2	9029.16	8136.25	4676.46	5273.6	2046.02
2019-07-15	5688.5	1619.52	2598.84	2852.64	4282.74	13989.1	9061.35	8173.18	4779.92	5321.85	2059.46
2019-07-16	5742.78	1624.03	2605.71	2854.96	4258.13	13828.4	9033.98	8139.53	4792.94	5377.4	2062.76
2019-07-17	5779.21	1626.12	2609.07	2853.29	4247.54	13848.3	8995.04	8116.4	4823.06	5371.84	2057.61
2019-07-18	5710.59	1608.1	2575.23	2813	4190.7	13666.4	8854.61	8077.95	4705.89	5230.29	2037.75
2019-07-19	5845.47	1619.75	2591.28	2835.55	4201.81	13786	8863.53	8199.32	4725.7	5241.7	2054.05
2019-07-22	5784.96	1601.24	2522.21	2782.79	4139.97	13642.2	8744.45	8118.93	4636.86	5103.86	2025.44
2019-07-23	5724.29	1609.12	2539.05	2811.56	4173.56	13596	8805.25	8128.37	4726.81	5187.27	2044.08
2019-07-24	5732.9	1622.79	2562.85	2839.64	4214.06	13623.7	8874.15	8198.6	4817.6	5329.82	2052.1
2019-07-25	5742.49	1619.8	2554.33	2847.08	4223.53	13768.2	8898.29	8284.86	4899.54	5388.53	2054.05
2019-07-26	5743.96	1619.42	2555.17	2865.63	4229.06	13728.9	8952.6	8276.68	4894.96	5397.93	2062.3
2019-07-29	5711.46	1613.6	2552.49	2859.38	4224.61	13883.2	8898.81	8225.76	4919.73	5430.16	2074.14
2019-07-30	5741.34	1625.99	2569.68	2867.61	4265.12	13854.1	8962.19	8286.16	4912.91	5435.51	2074.38
2019-07-31	5599.97	1621.61	2552.21	2847.96	4235.84	13685.5	8917.46	8209.83	4902.67	5443.54	2073.18
2019-08-01	5506.33	1611.32	2536.36	2827.54	4193.64	13627.4	8856.36	8132.5	4894.73	5422.96	2075.39
2019-08-02	5421.08	1578.98	2514.3	2782.46	4130.78	13548.2	8777.36	7975.93	4793.15	5292.04	2054.98
2019-08-05	5295.7	1551	2489.81	2738.94	4057.89	13393.9	8618.92	7822.23	4721.41	5235.21	2028.2
2019-08-06	5225.16	1512.39	2423.88	2674.26	3964.82	13264.4	8517.93	7758.73	4617.34	5121.35	1992.81
2019-08-07	5248.52	1520.23	2445.9	2656.7	3946.9	13184.8	8555.01	7697.01	4558.19	5072.72	2004.95
2019-08-08	5242.28	1522.92	2455.13	2674.62	3990.59	13334.5	8677.46	7814.93	4626.86	5132.26	2014.53
2019-08-09	5161.12	1509.26	2427.67	2645.35	3949.75	13088.8	8653.74	7773.76	4561.54	5004.87	1990.97
2019-08-12	5251.84	1526.89	2443.21	2683.16	3989.71	13358.1	8775.02	7900.72	4733.39	5166.73	2008.94
2019-08-13	5199.38	1509.63	2438.06	2666.28	3962.25	13276.5	8772.97	7797.08	4683.92	5137.83	2007.38
2019-08-14	5201.99	1519.36	2440.56	2678.7	3987.12	13409.8	8901.9	7789.02	4723.56	5170.76	2019.24
2019-08-15	5215.34	1514.35	2441.54	2679.02	3989.56	13392.9	8986.55	7798.76	4802.62	5254.52	2024.66
2019-08-16	5212.47	1514.06	2448.73	2681.3	4011.61	13590.7	9061.1	7806.09	4846.43	5249.96	2025.24
2019-08-19	5381.22	1540.72	2501.17	2758.35	4108.95	13681.6	9265.86	8002.16	5078.5	5487.79	2071.9
2019-08-20	5401.98	1545.13	2508.27	2759.16	4112.18	13751.6	9254.99	7967.94	5076.2	5512.03	2059.58
2019-08-21	5417.98	1535.57	2501.82	2770.23	4117.96	13641	9200.19	7950.19	5099.94	5544.98	2055.63
2019-08-22	5390.03	1533.44	2499.87	2778.29	4143.51	13825.1	9271.36	7946.44	5102.42	5538.87	2057.9
2019-08-23	5380.39	1534.61	2495.92	2779.08	4144.24	13849.4	9479.77	8013.14	5086.87	5465.18	2055.37
2019-08-26	5314.09	1522.66	2482.87	2748.82	4105.81	13684	9533.07	7865.36	5031.46	5389.51	2034.18
2019-08-27	5373.08	1544.13	2518.97	2791	4202.08	13987.4	9659.77	7932.08	5139.62	5485.71	2063.14
2019-08-28	5359.94	1550.72	2511.69	2789.96	4219.56	14182.2	9546.67	7848.71	5105.92	5477.48	2056.14
2019-08-29	5271	1546.22	2510.72	2783.95	4211.93	14215.1	9534.69	7800	5148.49	5462.03	2042.14
2019-08-30	5219.98	1538.8	2489.47	2769.36	4197.77	14331.3	9492.28	7808.91	5065.04	5343.45	2021.03
2019-09-02	5277.3	1574.12	2537.11	2834.73	4279.39	14373.9	9658.01	7895.88	5248.41	5497.18	2039.62
2019-09-03	5261.97	1572.83	2548.05	2845.78	4283.68	14349.9	9606.92	7895.11	5367.3	5656.6	2043.67
2019-09-04	5400.78	1592.25	2585.73	2873.94	4312.06	14238.3	9610.95	8008.82	5411.07	5728.08	2054.71
2019-09-05	5401.44	1598.45	2606.82	2893.28	4324.71	14333.3	9633.57	8145.53	5511.88	5827.65	2067.05
2019-09-06	5415.53	1601.97	2603.57	2901.97	4356.19	14204.2	9715.62	8214.42	5555.53	5985.98	2065.4
2019-09-09	5486.48	1620.37	2645.48	2945.17	4410.15	14189.3	9788.97	8224.82	5781.44	6279.06	2079.46
2019-09-10	5468.99	1622.85	2651.32	2939.35	4398.78	14232.8	9906.55	8199.24	5711.24	6217.05	2081.17
2019-09-11	5450.92	1628.22	2648.29	2926.19	4373.95	13808.3	9728.13	8256.79	5647.91	6104.4	2081.53
2019-09-12	5571.96	1627.73	2661.71	2944.63	4406.61	13931.9	9748.06	8343.62	5678.68	6169.6	2087.14
2019-09-16	5546.79	1654.59	2663.67	2939.93	4401.33	13918.5	9769.59	8262.02	5748.67	6187.41	2089.98
2019-09-17	5454.76	1623.57	2605.82	2873.72	4319.76	13803.7	9616.53	8109.09	5590.73	6025.62	2056.66
2019-09-18	5509.41	1605.39	2596.01	2872.16	4331.48	14054.7	9687.01	8100.83	5593.37	6001.95	2057.46
2019-09-19	5506.56	1606.21	2614.32	2893.48	4366.35	14062.4	9754.02	8121.66	5705.8	6148.9	2057.73
2019-09-20	5493.06	1602.74	2610.08	2901.33	4354.3	14125.2	9821.87	8133.18	5741.47	6145.6	2064.75
2019-09-23	5401.7	1589.56	2578.65	2865.92	4320.44	13909.6	9677.83	8038.32	5744.75	6132.02	2050.19
2019-09-24	5400.33	1582.02	2578.89	2871.86	4325.96	13964.2	9775.97	8027.34	5772.06	6200.58	2054.26
2019-09-25	5361.13	1561.2	2554.53	2832.6	4260.56	13885.3	9651.73	8026.08	5585.53	6032.66	2027.21
2019-09-26	5340.59	1548.74	2497.52	2777.88	4205	13556.4	9477.35	8053	5363.73	5774.34	2016.32
2019-09-27	5322.57	1547.95	2503.12	2789.76	4216.39	13669.5	9520.67	8071.99	5465.28	5864.02	2004.47
2019-09-30	5300.14	1545.42	2485.55	2765.24	4190.95	13606.5	9482.45	7956.14	5334.83	5751.26	1992.81
2019-10-08	5414.39	1546.76	2495.14	2766.11	4201.67	13789.6	9537.05	8014.35	5278.06	5689.04	2009.05
2019-10-09	5520.75	1555.68	2516.7	2786.02	4196.5	13737	9517.95	8073.97	5321.06	5747.78	2010.6
2019-10-10	5531.25	1564.13	2533.58	2820.27	4238.48	13891.2	9777.64	8091.31	5418.91	5872.56	2021.39
2019-10-11	5560.99	1585.83	2542.52	2827.04	4252.72	13887.4	9813.34	8244.17	5418.71	5865.31	2033.48
2019-10-14	5621.91	1597.05	2565.24	2861.21	4314.75	13925.7	9901.81	8380.63	5538.35	5939.85	2051.68
2019-10-15	5593.91	1579.06	2530.5	2833.17	4284.27	13994	9889.98	8352.4	5386.53	5792.94	2038.4
2019-10-16	5628.98	1571.4	2517.98	2813.49	4278.03	13790.6	9945.71	8329.54	5365.99	5738.32	2028.11
2019-10-17	5589.04	1567.25	2514.42	2807.82	4266.67	13814.2	9926.31	8320.49	5392.49	5754.84	2025.28
2019-10-18	5488.33	1546.52	2481.99	2767.6	4220.48	13723.5	9887.73	8167.69	5288.09	5686.35	2003.05
2019-10-21	5575.49	1543.13	2474.06	2759.45	4214.47	13845.3	9766.99	8213.2	5277.49	5660.26	1994.79
2019-10-22	5590.42	1546.21	2490.36	2777.73	4251.88	13934.1	9902.22	8209.73	5376.42	5729.57	2001.54
2019-10-23	5516.09	1537.03	2475.7	2759.28	4229.67	13827.7	9751.36	8178.64	5345.8	5680.05	1994.92
2019-10-24	5547.6	1541.22	2468.37	2755.3	4219.37	13718.9	9692.53	8238.94	5328.08	5659.06	2001.79
2019-10-25	5583.66	1549.52	2485.56	2770.53	4234.61	14051.6	9816.47	8231.44	5390.15	5722.21	2005.14
2019-10-28	5557.97	1555.36	2515.3	2803.57	4290.28	14185.6	9962.15	8247.93	5610.31	5878.81	2014.39
2019-10-29	5507.35	1541.9	2484.32	2765.95	4285.41	14359.9	9969.5	8176.14	5476.28	5769.39	1999.86
2019-10-30	5459.17	1530.23	2459.28	2740.46	4234.29	14274	9893	8141.14	5436.95	5719.46	1996.14
2019-10-31	5425.03	1522.11	2442.82	2719.97	4225.38	14240.6	9938.04	8118.53	5357.7	5692.23	1983.17
2019-11-01	5515.68	1525.08	2470.48	2747.22	4340.53	14302	10072	8269.91	5408.39	5742.12	1997.74
2019-11-04	5508.08	1527.68	2484.15	2758.17	4361.45	14385.1	10194.6	8314.81	5457.48	5828.74	2002.33
2019-11-05	5533.88	1534.75	2495.71	2768.15	4373.42	14494.8	10202	8402.2	5500.23	5845.82	2005.83
2019-11-06	5482.45	1525.36	2487.77	2754.04	4352.68	14277.3	10150.9	8389.93	5424.63	5753.6	1995.67
2019-11-07	5502.44	1525.75	2494.05	2755.75	4377.73	14400.6	10249.9	8388.37	5472.83	5780.08	1995.56
2019-11-08	5465.54	1517.1	2482.22	2744.71	4378.53	14349	10215.1	8294.48	5479.08	5784.91	1993.43
2019-11-11	5334.49	1480.77	2423.82	2682.26	4266.46	14155.9	9973.51	8167.72	5353.71	5644.47	1957.2
2019-11-12	5344.4	1488.43	2425.87	2684.26	4249.27	14216	10012.5	8185.62	5351.01	5633.42	1955.43
2019-11-13	5298.08	1477.18	2418.99	2670.76	4232.09	14258.3	10085.4	8128.48	5384.51	5646.08	1944.17
2019-11-14	5301.3	1474.56	2424.84	2682.3	4241.71	14277.7	10195.3	8099.72	5467.93	5709.08	1937.15
2019-11-15	5257.55	1454.52	2398.83	2650.24	4205.49	14082.4	10101.9	8074.48	5420.81	5612.74	1914.33
2019-11-18	5289.32	1475.38	2419.43	2670.84	4228.05	14145.5	10150.8	8172.83	5443.12	5642.95	1928.38
2019-11-19	5370.74	1484.49	2463.43	2710.68	4295.48	14283.2	10352.6	8188.74	5567.2	5756.58	1945.44
2019-11-20	5330.75	1483.56	2459.48	2687.14	4258.39	14224.9	10341.7	8052.02	5512.18	5704.73	1930.34
2019-11-21	5321.95	1488.34	2461.85	2691.21	4230.5	14171.7	10220.7	8019.1	5507.87	5706.65	1938.04
2019-11-22	5310.98	1498.86	2466.12	2687.17	4192.9	13894.5	9902.99	7977.4	5387.53	5670.65	1936.42
2019-11-25	5441.92	1541.57	2516.07	2706.85	4216.54	13828.8	9800.16	8053.8	5261.65	5568.2	1959.76
2019-11-26	5416.21	1527.93	2500.01	2708.57	4231.12	13949.5	9855.37	8027.24	5299.62	5579.65	1959.77
2019-11-27	5393.3	1522.17	2501.78	2697.98	4195.17	13918.7	9800.62	8009.83	5342.53	5634.31	1953.77
2019-11-28	5347.77	1509.04	2485.42	2692.37	4183.63	13885.1	9816.96	7981.43	5326.69	5627.02	1947.32
2019-11-29	5335.7	1508.82	2474.19	2690.32	4178.74	13636.1	9633.71	7951.02	5353.63	5634.07	1948.6
2019-12-02	5416.5	1503.16	2478.45	2692.5	4184.4	13708.9	9517.59	7967.12	5400.25	5660.59	1955.93
2019-12-03	5436.77	1507.84	2486.28	2704.23	4228.97	13695.4	9518.82	8008.86	5446.28	5705.04	1959.58
2019-12-04	5399.68	1501.65	2498.63	2698.48	4252.17	13692.8	9561.98	7973.45	5447.05	5676.88	1959.35
2019-12-05	5407.59	1503.67	2516.74	2724.5	4275.32	13717.8	9669.51	8044.33	5555.79	5777.56	1963.66
2019-12-06	5431.26	1504.07	2526.47	2742.6	4302.04	13891.7	9723.2	8059.72	5620.74	5837.18	1960.94
2019-12-09	5533.92	1520.36	2545.6	2750.27	4311.09	13818.1	9575.05	8037.52	5649.71	5838.45	1964.86
2019-12-10	5521.16	1512.84	2556.04	2751.47	4342.91	13728	9655.55	8016.7	5736.4	5910.24	1957.83
2019-12-11	5546.09	1515.97	2552.23	2746.78	4334.67	13602.5	9631.48	8075.93	5684.46	5904.15	1955.06
2019-12-12	5501.38	1503.77	2544.9	2738.73	4321.15	13548.5	9616.82	8054.36	5701.06	5925.91	1951.54
2019-12-13	5575.62	1518.6	2570.86	2777.43	4387.76	13725.4	9766.2	8274.31	5787.69	5966.09	1971.9
2019-12-16	5645.94	1531.94	2599.18	2816.66	4432.92	13690.1	9842.52	8290.83	5971.78	6070.32	1990.5
2019-12-17	5751.57	1552.78	2636.55	2850.66	4482.08	13867.7	9933.84	8432.96	6042.3	6158.27	2012.53
2019-12-18	5733.48	1550.16	2628.73	2843	4501.49	13827.8	9831.53	8446.62	6053.94	6161.02	2002.42
2019-12-19	5754.07	1561.62	2638.06	2855.45	4530.05	13762.6	9875.32	8434.72	6014.69	6139.76	2015.39
2019-12-20	5796.07	1551.48	2616.64	2832.11	4509.8	13785	9789.68	8439.5	5903.43	6023.36	2004.84
2019-12-23	5664.2	1526.58	2590.31	2788.12	4440.97	13614.3	9686.88	8303.56	5732.17	5850.89	1974
2019-12-24	5648.15	1544.79	2649.84	2830.24	4493.54	13661.4	9728.94	8358.15	5847.96	5933.86	1980.26
2019-12-25	5632.2	1540.5	2655.56	2842.68	4503.37	13571.8	9729.98	8335.49	5942.5	6003.26	1974.57
2019-12-26	5762.38	1555.41	2686.1	2861.27	4540.98	13590.3	9794.45	8444.02	5964.4	6011.55	1982.34
2019-12-27	5754.79	1561.05	2704.23	2850.93	4518.33	13766.3	9725.65	8394.96	5833.4	5938.25	1978.04
2019-12-30	5846.75	1580.54	2744.59	2882.79	4554.81	14006.4	9759.83	8563.55	5851.79	5986.28	1990.48
2019-12-31	5873.3	1585.63	2763.84	2893.44	4569.31	14117.4	9982.18	8540.65	5861.13	6022.91	1998.13
2020-01-02	5935.54	1599.95	2802.56	2948.09	4688.16	14226.5	10011.8	8651.64	6064.04	6148.18	2014.95
2020-01-03	5892.73	1615.11	2814.73	2958.13	4687.3	14159	9985.68	8667.94	6105	6182.18	2017.96
2020-01-06	5842.35	1654.29	2839.36	2967.6	4695.31	14166.6	9936.54	8620.62	6185.23	6218	2019.49
2020-01-07	5898.03	1648.91	2850.3	2992.5	4780.05	14480.1	10093.5	8671.26	6254.94	6250.79	2035.08
2020-01-08	5784.55	1633.91	2812.9	2970.27	4772.89	14354.8	9977.35	8487.78	6148.33	6125.38	2009.43
2020-01-09	5897.41	1622.71	2829.06	3003.52	4845.15	14520.3	10238.3	8561.16	6310.27	6303.01	2022.42
2020-01-10	5845.56	1603.5	2822.02	2990.18	4831.43	14536	10288.3	8560.82	6315.01	6305.92	2011.29
2020-01-13	5894.65	1607.13	2846.14	3014.71	4878.45	14724.2	10371.3	8629.44	6470.84	6432.73	2017.04
2020-01-14	5886.49	1606.33	2866.49	3012.58	4877.1	14597.8	10315	8586.06	6423.13	6381.31	2020.98
2020-01-15	5813.5	1587.72	2838.62	2989.75	4844.03	14600.1	10343.1	8508.93	6504.09	6391.7	2004.94
2020-01-16	5789.05	1578.22	2826.25	2979.87	4831.93	14612.7	10353.2	8451.21	6511.57	6368.34	1990.02
2020-01-17	5772.69	1580.19	2822.69	2968.93	4834.03	14536.9	10445.5	8465.7	6476.88	6385.17	1977.29
2020-01-20	5755.64	1581.24	2845.89	3005.4	4837.76	14515.8	10628.1	8549.67	6642.58	6558.26	1982.8
2020-01-21	5632.17	1555.31	2795.6	2959.25	4733.28	14193.7	10825.9	8404.53	6560.25	6472.69	1959.8
2020-01-22	5703.21	1556.11	2807.16	2984.55	4734.82	14128.1	10670.7	8418.41	6729.92	6580.4	1955.92
2020-01-23	5494.23	1507.29	2702.29	2892.31	4559.32	13545.3	10467	8163.16	6471.47	6286.31	1910.74
2020-02-03	4968.72	1382.53	2455.09	2638.2	4144.97	12447.9	10070	7526.8	5860.53	5714.35	1749.92
2020-02-04	4976.4	1387.99	2482.47	2664.36	4225.55	12693.7	10454.1	7648.58	6011.6	5746.58	1763.65
2020-02-05	5022.27	1397.12	2538.52	2726.09	4324.97	12899.8	10897.9	7676.68	6128.89	5867.65	1785.8
2020-02-06	5082.47	1419.19	2587.29	2792.72	4439.09	13277.3	11275.6	7783.07	6355.06	6025.39	1806.55
2020-02-07	5072.22	1413.6	2594.93	2808.55	4459.16	13388.2	11064.5	7764.63	6524.25	6133.15	1821.53
2020-02-10	5185.72	1433.89	2666.25	2866.34	4511.5	13637.7	10904.1	7760.97	6519.11	6188.47	1834.47
2020-02-11	5227.13	1445.2	2665.66	2852.55	4528.49	13688.4	10883	7810.16	6529.63	6161.48	1832.1
2020-02-12	5236.92	1453.56	2717.01	2898.48	4576.7	13769.1	10999.8	7854.63	6725.21	6264.16	1845.71
2020-02-13	5303.67	1447.98	2711.56	2872.09	4514.73	13677.4	10859.5	7766.99	6708.47	6193.57	1831.13
2020-02-14	5446.01	1446.15	2733.77	2865.96	4504.84	13776	10868.4	7857.99	6743.71	6196.14	1830.26
2020-02-17	5505.75	1472.29	2809.47	2958.33	4629.69	14010	11099.1	8077.76	7014.78	6506.56	1864.24
2020-02-18	5461.89	1467.61	2821.52	2993.12	4673.37	13988.4	11109.2	8005.96	7200.21	6609.58	1870.71
2020-02-19	5479.08	1458.7	2802.43	2979.76	4651.44	14136.9	10874.2	8015.58	7106.12	6564.56	1868.33
2020-02-20	5536.35	1484.5	2839.72	3036.29	4776.33	14436.5	10979.4	8257.57	7304.66	6701.4	1891.7
2020-02-21	5491.89	1487.32	2863.45	3059.73	4803.43	14382.8	11066.4	8233.74	7515.12	6891.08	1898.35
2020-02-24	5412.96	1471.37	2871.74	3056.27	4818.3	14312.9	11169.5	8156.25	7812.8	7335.5	1884.82
2020-02-25	5401.61	1445.35	2857.37	3052.66	4819.04	14294	11310	8131.58	7857.85	7596.71	1857.62
2020-02-26	5517.22	1455.41	2822.65	3021.65	4743.55	14166.7	10967	8085.46	7402.99	7220.02	1863.07
2020-02-27	5451.62	1449.44	2825.3	3038.68	4737.5	14364.3	11036.7	8106.43	7382.74	7195.53	1869.29
2020-02-28	5334.3	1403.98	2685.68	2890.5	4524.95	13783.3	10713.6	7786.64	6895.76	6769.94	1817.01
2020-03-02	5582.01	1448.79	2814.48	3028.31	4667.9	14209.7	10962.9	8010.39	7136.16	7166.14	1868.15
2020-03-03	5582.79	1459.07	2830.7	3054.79	4704.27	14373.7	11212.5	8039.55	7217.75	7155.94	1876.86
2020-03-04	5781.99	1465.77	2858.67	3080.84	4711.91	14624.4	11174.7	8138.91	7115.7	7068.58	1892.52
2020-03-05	5829.1	1491.53	2900.65	3124.58	4829.67	15253.4	11393.5	8358.34	7146.36	7136.99	1930.89
2020-03-06	5689.49	1486.97	2888.83	3100.52	4796.06	15023.7	11462.7	8169.28	7067.62	7058.77	1916.02
2020-03-09	5522.01	1446.3	2771.61	2992.5	4594.74	14587.7	11263	7931.04	6628.49	6864.26	1873.52
2020-03-10	5599.89	1448.98	2816.96	3064.17	4702.45	14798.2	11248	8081.52	6962.91	7304.71	1896.32
2020-03-11	5564.75	1431.05	2775.02	3042.25	4645.3	14754	11132.8	7948.03	6775.71	7189.81	1891.28
2020-03-12	5485.26	1395.8	2709.35	2974.31	4535.93	14331.2	10810.6	7870.64	6664.83	7199.09	1870.67
2020-03-13	5428.09	1372.3	2660.29	2947.83	4466.85	14184.4	10582.9	7780.13	6668.33	7150.45	1843.42
2020-03-16	5268.7	1351.7	2553.9	2811.34	4262.83	13592	10279.7	7465.36	6227.13	6617.27	1810.79
2020-03-17	5201.11	1340.25	2539.84	2812.37	4223.26	13473.7	10239	7465.2	6268.08	6547.65	1810.75
2020-03-18	5019.48	1318.97	2507.68	2760.96	4155.25	13361.5	10147.9	7271.41	6172.56	6339.54	1791.63
2020-03-19	4927.9	1295.13	2505.95	2757.97	4126.14	13240	10025.8	7159.54	6319.77	6558.47	1777.51
2020-03-20	5053.17	1313.67	2546.33	2790.39	4183.53	13526.4	10302.6	7286.35	6318.47	6599.24	1798.11
2020-03-23	4839.51	1275.15	2447.27	2676.49	3975.78	13142.1	10127.1	7073.71	5927.9	6369.01	1772.46
2020-03-24	4948.97	1304.47	2511.11	2723.04	4075.84	13589.6	10345.3	7259.57	6031.94	6500.88	1800.79
2020-03-25	5156.46	1323.98	2560.81	2792.73	4220.11	13907.6	10707.6	7394.22	6196.13	6616.19	1816.7
2020-03-26	5104.38	1310.65	2530.37	2747.02	4164.84	13977.3	10913.7	7374.43	6097.82	6395.87	1799.6
2020-03-27	5152.75	1311.92	2529.62	2756.11	4164.32	14028.6	10846.6	7394.41	6010.78	6290.25	1807.93
2020-03-30	5085.81	1298.84	2480.96	2726.5	4071.74	14043.4	10695.8	7345.4	5794.67	6044.9	1796.75
2020-03-31	5048.11	1300.04	2497.95	2718.51	4070.64	14662.5	10787.4	7287.93	5767.72	5974.91	1801.71
2020-04-01	5061.14	1288.39	2494.17	2708.69	4054.87	14441.3	10625.8	7274.55	5804.13	5940.62	1789.08
2020-04-02	5116.54	1333.52	2535.18	2766.05	4115.82	14497.6	10768.7	7352.95	6080.43	6199.83	1808.88
2020-04-03	5109.39	1315.89	2518.6	2743.52	4079.19	14615.9	10881.6	7276.35	6000.2	6065.44	1800.71
2020-04-07	5185.72	1335.56	2607.17	2827	4180.6	15160.9	11209.2	7392.85	6214.71	6253.42	1825.8
2020-04-08	5156.34	1332.84	2611.19	2829.93	4167.36	14982.2	11203	7349.83	6239.39	6341.49	1826.18
2020-04-09	5151.69	1332.79	2619.2	2837.26	4200.76	15108.1	11517.7	7376.13	6269.77	6398.5	1826.85
2020-04-10	5123.6	1315.41	2575.96	2791.26	4151.64	15037.6	11351.9	7351.36	6023.34	6129.13	1812.02
2020-04-13	5100.86	1312.93	2586.38	2776.26	4142.24	14874.6	11426.3	7299.14	5881.01	5954.8	1803.93
2020-04-14	5197.42	1330.94	2638.48	2835.72	4215.38	15142.8	11637.1	7422.01	6073.5	6116.38	1819.93
2020-04-15	5126.12	1318.95	2612.14	2817.12	4174.56	14976.3	11661.6	7364.78	6066.05	6080.01	1814.37
2020-04-16	5141.61	1314.69	2610.84	2839	4185.28	14895.2	11763.8	7373.99	6141.68	6109.06	1836.18
2020-04-17	5162.54	1318.1	2619.47	2866.06	4204.69	14986.6	11644.4	7433.56	6197.35	6115.19	1824.48
2020-04-20	5154.18	1319.5	2644.05	2887.68	4237.26	15105.5	11825.9	7442.48	6284.92	6219.07	1817.39
2020-04-21	5088.98	1298.29	2621.01	2867.32	4192.62	14934	11719.8	7368.06	6240.78	6219.47	1807.86
2020-04-22	5115.32	1293.97	2638.37	2887.28	4232.26	15439.6	11864.5	7369.4	6273.27	6242.93	1816.71
2020-04-23	5119.54	1313.97	2628.36	2875.36	4225.08	15498.3	11895.7	7337.09	6171.09	6101.89	1808.49
2020-04-24	5068.57	1294.74	2601.28	2841.51	4179.22	15491.8	11605.3	7263.41	6044.17	5983.91	1796.96
2020-04-27	5104.45	1284.55	2583.17	2833.48	4158.39	15563.1	11720.6	7340.8	6022.94	5993.84	1804.85
2020-04-28	5106.75	1258.36	2543.25	2803.28	4136.21	15775.5	11680.1	7395.28	6033.95	5910.47	1789.26
2020-04-29	5191.65	1267.69	2552.77	2807.82	4157.94	15414	11530.7	7521.09	6041.67	5887.59	1795.6
2020-04-30	5231.05	1290.88	2602.65	2875.23	4250.43	15362.6	11470.6	7590.2	6311.75	6155.07	1819.75
2020-05-06	5208.17	1292.26	2642.25	2916.27	4296.63	15539.9	11700.8	7542.47	6499.94	6320.73	1822
2020-05-07	5174.95	1282.65	2642.13	2905.94	4276.43	15736.9	11733.6	7496.99	6453.91	6287.29	1819.16
2020-05-08	5225.95	1294.7	2668.77	2928.42	4366.28	15825.9	11815.8	7575.62	6542.78	6403.55	1823.7
2020-05-11	5227.03	1300.07	2665.95	2931.12	4385.06	15639.6	11709.6	7568.33	6518.81	6468.37	1819.15
2020-05-12	5177.17	1292.13	2656.54	2927.91	4399.9	15783.7	11862.9	7524.45	6551.27	6403.81	1812.99
2020-05-13	5192.85	1289.39	2668.2	2933.04	4404.65	16029.2	12050	7520.81	6561.35	6388.69	1818.94
2020-05-14	5131.27	1278.2	2634.56	2899.16	4374.09	15801.2	11938.1	7425.55	6534.18	6323.47	1803.74
2020-05-15	5148.09	1278.59	2632.67	2904.76	4364.32	15727.1	11866.1	7421.98	6601.12	6364.88	1806.73
2020-05-18	5171.95	1282.09	2655.66	2907.63	4337.79	16135.4	12005.7	7410.98	6393	6182.06	1806.14
2020-05-19	5170.86	1298.93	2674.13	2937.53	4395.01	16166.2	12111.5	7462.1	6566.89	6240.77	1807.56
2020-05-20	5127.02	1287.28	2660.93	2915.09	4378.08	15952.3	11964.5	7470.78	6458.39	6179.28	1801.88
2020-05-21	5107.85	1284.88	2632.99	2879.1	4347.46	15897.1	12025.4	7427.38	6316.18	6052.56	1787.35
2020-05-22	5004.8	1259.2	2582.14	2827.61	4267.39	15519.7	11720.4	7259.23	6186.82	5979.66	1768.31
2020-05-25	5050.64	1261.37	2573.54	2821.19	4259.42	15866.2	11861.4	7243.68	6101.85	5806.22	1779.5
2020-05-26	5101.66	1267.84	2614.99	2868.99	4368.5	15981.6	12133.9	7288.79	6277.61	5933.7	1788.26
2020-05-27	5122.26	1272.64	2605.7	2854.4	4376.81	15850.8	11910.7	7281.16	6159.05	5867	1785.67
2020-05-28	5143.55	1268.67	2611.45	2844.75	4374.31	15779.8	11769.5	7380.53	6145.99	5839.41	1794.12
2020-05-29	5094.89	1260.74	2626.26	2861.9	4451.95	16038.5	12011.1	7325.52	6158.88	5848.59	1786.75
2020-06-01	5225.94	1277.53	2688.85	2938.79	4578.2	16397.3	12236.7	7505.1	6451.55	6120.55	1816.24
2020-06-02	5309.03	1287.42	2694.09	2945.54	4563.21	16274.9	12095.9	7547.98	6504.03	6190.23	1824.66
2020-06-03	5289.02	1291.76	2691.3	2938.16	4588.62	16175.1	12189.4	7535.46	6509.75	6205.21	1819.09
2020-06-04	5270.49	1280.56	2690.11	2939.37	4620.66	16362.2	12282.3	7511.04	6474.98	6160.77	1808.21
2020-06-05	5252.01	1281.27	2680.82	2949.22	4636.09	16292	12369	7542.91	6533.16	6177.06	1809.7
2020-06-08	5302.73	1297.94	2696.94	2954.62	4647.85	16330.8	12263.3	7560.68	6528.65	6228.1	1812.36
2020-06-09	5304.24	1299.07	2705.39	2970.51	4685.31	16448.7	12493.2	7592.08	6563.39	6230.88	1819.7
2020-06-10	5267.7	1281.6	2706.36	2965.31	4664.05	16464.5	12691.1	7528.66	6592.93	6207.15	1803.97
2020-06-11	5232.73	1269.37	2692.66	2960.72	4634.26	16131.7	12602.9	7438.51	6585.69	6200.28	1788.32
2020-06-12	5218.56	1261.26	2679.96	2952.32	4667.21	16217.5	12767.1	7430.59	6569.66	6150	1782.46
2020-06-15	5186.08	1236.79	2656.62	2933.39	4610.27	16177.9	12942.1	7362.28	6491.15	6106.46	1770.15
2020-06-16	5267	1254.51	2717.93	2980.1	4689.34	16371.9	13195	7435.68	6636.39	6268.74	1787.88
2020-06-17	5248.73	1260.45	2721.95	2978.19	4685.18	16436	13494.1	7418.8	6653.39	6237.18	1792.28
2020-06-18	5278.13	1284.58	2732.98	2980.3	4699.25	16499.9	13204.7	7435.45	6754.45	6350.95	1808.4
2020-06-19	5287.34	1281.37	2743.75	3007.1	4752.88	16857	13492.3	7533.25	6799.99	6388.35	1809.27
2020-06-22	5255.02	1269.69	2738.58	3004.59	4710.56	16825.2	13532.4	7575.52	6909.55	6454.16	1806.88
2020-06-23	5233.08	1260.56	2730.35	3001.52	4701.49	17061.8	13786.5	7577.17	6970.97	6373.03	1803.54
2020-06-24	5308.27	1258.57	2731.04	2999.85	4699.76	17035	13668.3	7615.23	7016.53	6389.52	1815.36
2020-06-29	5244.23	1240.92	2710.9	2989.1	4682.82	17141.1	13788.1	7506.93	6916.87	6320.34	1808.35
2020-06-30	5337.98	1246.65	2736.82	3025.24	4746.68	17424.6	14017.7	7596.78	7118.23	6442.46	1815.89
2020-07-01	5599.55	1259.72	2777.46	3048.9	4829.52	17918	13823.6	7747.7	7142.95	6451.27	1830.47
2020-07-02	5801.25	1297.71	2825.72	3091.35	4880.78	18113.5	13751.5	8067.4	7225.42	6542.47	1857.11
2020-07-03	5844.71	1338.74	2856.76	3133.06	4959.46	18056.4	13937.1	8436.78	7262.73	6639.65	1879.02
2020-07-06	6285.11	1421.45	2993.8	3274.88	5164.76	18627.8	14007.5	9208.1	7588.87	6973.85	1957.27
2020-07-07	6250.67	1406.16	3018.36	3321.32	5213.13	18991.8	14324.7	9098.1	7768.49	7043.74	1942.6
2020-07-08	6282.66	1419.56	3096.81	3402.59	5258.32	19158.7	14376.7	9376.59	7987.66	7189.32	1974.83
2020-07-09	6377.41	1458.83	3183.68	3476.33	5360.25	19538.8	14886.9	9355.61	8248.23	7419.25	2001.82
2020-07-10	6275.18	1401.99	3127.16	3446.61	5369.08	19567.7	15065.6	9008.75	8187.25	7265.07	1976.96
2020-07-13	6335.74	1430.59	3248.51	3563.84	5481.75	20418.1	15623	9055.26	8449.65	7474.22	2033.51
2020-07-14	6249.17	1430	3207.75	3532.64	5428.13	20425.1	15554.6	8964.59	8285.79	7368.6	2036.16
2020-07-15	6048.31	1389.82	3149.45	3461.38	5327.54	20605.5	15672.5	8749.06	7913.75	7017.92	2016.65
2020-07-16	5864.22	1343.4	3024.05	3320.87	5066.44	19029	14631.3	8469.62	7451.34	6613.31	1960.37
2020-07-17	5808.95	1336.14	3059.69	3337.69	5142.39	19384.5	14805.3	8362.16	7474.85	6634.94	1957.79
2020-07-20	6016.37	1390.87	3227.35	3490.09	5314.96	19445.2	14801.7	8711.16	7654.23	6875.15	2025.76
2020-07-21	6030.23	1383.8	3224.36	3495.47	5356.39	19746	15282.3	8604.67	7687.13	6871.22	2012.37
2020-07-22	6033.46	1397.63	3252.52	3496.49	5389.56	19991.6	15480.6	8612.26	7797.3	6879.37	2002.94
2020-07-23	5919.46	1382.13	3245.47	3526.2	5422.32	20023.3	15818.5	8538.99	7693.24	6770.54	1989.95
2020-07-24	5740.76	1349.92	3105.94	3380.79	5132.87	19219.5	14876.2	8177.12	7253.49	6465.72	1936.43
2020-07-27	5646.13	1348.12	3145.6	3369.03	5121.81	19411.5	15088.5	8147.25	7290.17	6459.95	1941.78
2020-07-28	5676.73	1356.07	3171.1	3394.83	5170.87	20010.4	15154.6	8161.52	7391.96	6536.69	1947.72
2020-07-29	5770.51	1370.97	3231.97	3475.79	5350.2	20230.3	15712.5	8367.7	7668.59	6773.48	1968.45
2020-07-30	5748.08	1369.69	3237.64	3475.68	5315.59	20364	15786.5	8267.23	7560.32	6762.51	1983.44
2020-07-31	5766.44	1365.5	3273.88	3504.46	5388.05	20439	16034.8	8323.74	7725.36	6835.25	1997.88
2020-08-03	5894.58	1385.76	3349.56	3605.42	5502.95	20724.2	16382.5	8445.87	7970.21	7056.11	2029.17
2020-08-04	5949.46	1381.7	3348.75	3584.6	5460.94	20635.6	16235.3	8562.65	7848.72	6992.76	2034.71
2020-08-05	5873.76	1382.2	3403.06	3612.7	5490.15	20919.3	16469.7	8473.93	7930.16	7055.17	2024.23
2020-08-06	5891.74	1380.54	3425.4	3616.33	5461.77	20508.7	16148.6	8629.53	7924.37	7054.88	2012.61
2020-08-07	5832.34	1357.12	3398.93	3606.01	5437.2	20314.2	15918.9	8459.34	7741.83	6970.22	1989.04
2020-08-10	5955.13	1370.38	3374.65	3629.08	5488.69	20348.5	15910.7	8551.92	7727.51	6935.39	2010.67
2020-08-11	5890.21	1361.31	3297.93	3574.66	5419.08	20398.8	15660.3	8434.4	7557.22	6832.65	1994.42
2020-08-12	5935.74	1367.85	3245.97	3532.47	5364.44	20072.3	15191.6	8440.46	7533.3	6823.94	2000.51
2020-08-13	5935.77	1379.43	3255.98	3555.07	5380.28	20221.3	14986.7	8428.04	7507.23	6806.61	2015.93
2020-08-14	6006.25	1378.33	3275.13	3598.44	5440.2	20506.1	15095.1	8579.4	7638.64	6875.6	2017.28
2020-08-17	6114.99	1404.49	3353.74	3659.66	5549.09	20802	15282.2	8910.57	7789.81	7029.51	2035.51
2020-08-18	6100.84	1410.03	3388.1	3683.52	5574.18	21110.9	15478.7	8850.86	7767.26	7001.93	2040.97
2020-08-19	6001.39	1406.23	3356.62	3627.34	5447.01	21108.9	15059.6	8705.51	7530.94	6815.33	2084.82
2020-08-20	5950.17	1386.14	3309.25	3558.28	5370.71	20710	14944.8	8573.05	7500.16	6781.09	2060.14
2020-08-21	5965.33	1386.43	3319.96	3579.43	5429.36	21064.6	15078	8640.76	7565.01	6785.12	2068.27
2020-08-24	5949.78	1389.29	3350.35	3618.11	5483.26	21395	15153.3	8581.13	7721.22	6889.01	2058.8
2020-08-25	5924.84	1376.16	3319.43	3595.15	5470.41	21540.4	15194.2	8587.61	7707.93	6850.23	2035.31
2020-08-26	5855.46	1365.53	3249.21	3534.11	5371.6	21370	15112.3	8445.33	7482.58	6705.07	2025.16
2020-08-27	5822.46	1369.5	3275.24	3580.3	5400.28	21709.7	15274.6	8462.01	7566.25	6785.2	2021.32
2020-08-28	5903.79	1381.08	3330.08	3628.77	5506.46	22376.6	15725.8	8678.33	7661.75	6810.63	2033.45
2020-08-31	5857.06	1381.39	3339.48	3613.03	5484.15	22472.7	15658.9	8602.08	7626.1	6814.48	2033.06
2020-09-01	5836.55	1383.15	3368.58	3656.71	5563.6	22438.2	15661	8617.32	7682.56	6830.41	2046.39
2020-09-02	5836.4	1375.91	3351.71	3663.8	5587.7	22491.5	15710.5	8583.73	7741.13	6869.32	2038.11
2020-09-03	5791.67	1374.63	3331.42	3627.95	5547.03	22278.2	15674.3	8525.7	7635.79	6775.26	2038.66
2020-09-04	5798.5	1367.63	3320.71	3615.87	5513.65	21759.5	15419.4	8460.18	7651.54	6766.61	2024.81
2020-09-07	5772.69	1351.6	3264.53	3546.95	5425.75	21013.7	14904.8	8327.59	7478.27	6654.05	2003.84
2020-09-08	5788.35	1384.94	3273.2	3583.49	5447.55	20762.3	14942.5	8495.11	7502.9	6625.27	2038.48
2020-09-09	5718.74	1373.6	3192.49	3508.89	5285.98	20084.3	14292.7	8382.96	7218.26	6427.58	2028.43
2020-09-10	5729.09	1352.32	3146.96	3422.91	5245.4	20182.4	14187.4	8314.2	7000.62	6185.89	1995.77
2020-09-11	5714.45	1344.99	3172.26	3480.4	5320.29	20479.8	14453.3	8298.42	7158.34	6263.28	2010.62
2020-09-14	5700.97	1346.87	3215.01	3527.57	5386.85	20540	14381.3	8326.79	7273.06	6326.23	2025.77
2020-09-15	5740.33	1351.31	3247.53	3553.76	5470.1	20694.8	14536.6	8359.23	7280.51	6329.4	2015.21
2020-09-16	5787.38	1357.3	3231.63	3542.61	5447.09	20375.7	14283.9	8338.17	7191.56	6273.46	2017.64
2020-09-17	5751.48	1357.11	3226.01	3572.74	5491.47	19986.2	14075.3	8302.6	7228.82	6286.4	2008.79
2020-09-18	5925.63	1391.01	3289.85	3614.18	5545.24	20297.7	14274.2	8620.9	7331.04	6375.55	2036.38
2020-09-21	5883.68	1387.89	3281.11	3612.61	5503.16	20047.4	14189.3	8550.85	7285.41	6388.46	2017.31
2020-09-22	5806.2	1357.88	3207.12	3542.83	5418.14	19888.3	14213.2	8479.1	7184.73	6295.18	1993.04
2020-09-23	5771.52	1351.82	3206.93	3571.64	5462.88	19959.5	14573	8423.98	7234.29	6313.12	1992.76
2020-09-24	5654.62	1325.92	3118.09	3464.12	5329.48	19607.5	14311.4	8320.74	7048.72	6136.45	1951.2
2020-09-25	5545.45	1332.26	3102.47	3456.62	5325.4	19653.2	14343.2	8377.06	7010.09	6095.13	1940.08
2020-09-28	5570.78	1342.27	3074.26	3444.41	5311.4	19654.3	14104.6	8393.16	6953.98	6038.47	1944.02
2020-09-29	5559.67	1338.05	3099.19	3484.35	5345.21	19820.1	14232.5	8343.21	7049.5	6105.84	1947.81
2020-09-30	5519.73	1319.43	3076.94	3492.26	5346.6	19881.9	14342	8286.52	7023.67	6086.06	1941.89
2020-10-09	5580.07	1349.77	3172.38	3620.86	5428.35	20281	14745.9	8371.28	7286.68	6245.35	1979.7
2020-10-12	5713.73	1375.63	3261.08	3735.38	5573.49	21056.3	15195.4	8651.04	7509.66	6383.82	2013.62
2020-10-13	5669.61	1376.82	3275.43	3749.06	5631.63	21280.3	15344.8	8613.58	7503.73	6385.95	2009.49
2020-10-14	5581.98	1364.18	3265.48	3739.8	5612.74	21106.8	15284.6	8565.25	7364.64	6328.04	2006.41
2020-10-15	5558.16	1373.07	3249.64	3700.3	5605.75	20927.3	15121.9	8616.12	7310.13	6270.08	1998.72
2020-10-16	5566.97	1393.43	3231.98	3668.73	5556.53	20780.9	15202	8709.17	7251.62	6197.16	2011.22
2020-10-19	5550.27	1373.36	3226.18	3638.07	5522.7	20495	14840.5	8691.06	7215.27	6219.52	1993.55
2020-10-20	5531.13	1369.47	3246.04	3676.38	5619.51	20947.5	14972.1	8672.56	7314.39	6253.36	2001.64
2020-10-21	5506.51	1359.94	3213	3616.85	5617.39	20900	14890.7	8748.44	7159.41	6154.17	1990.14
2020-10-22	5503.35	1353.3	3185.61	3595.54	5610.11	20870.3	14672.1	8750.37	7150.8	6116.52	1979.9
2020-10-23	5490.99	1346.22	3148.52	3539.64	5525.27	20344.2	14224.6	8727.7	7015.9	6027.23	1963.94
2020-10-26	5434.82	1338.68	3144.86	3572.27	5534.22	20221.2	14336.5	8517.49	7074.48	6021.4	1969.52
2020-10-27	5377.81	1333.97	3167.89	3577.76	5509.01	20399.6	14625.6	8493.98	7093.97	6024.22	1961.94
2020-10-28	5335.92	1336.63	3197.92	3593.28	5610.25	20757.4	14674.6	8455.45	7125.92	6023.76	1963.64
2020-10-29	5329.7	1321.11	3182.69	3590.84	5700.37	21139	14965.2	8463.94	7085.85	5967.86	1954.62
2020-10-30	5239.84	1307.05	3113.14	3532.17	5609.88	20429	14646.1	8306.19	6941.82	5863.4	1928.11
2020-11-02	5230.61	1314.29	3148.67	3568.47	5743.97	20465.2	14541.7	8262.59	6979.97	5783.01	1939.68
2020-11-03	5309.09	1337.83	3214.84	3598.98	5777.24	20707.3	14744.7	8418.77	7118.2	5915.84	1965.07
2020-11-04	5296.15	1347.38	3233.73	3606.38	5880.37	20757.3	14749.9	8449.08	7103.52	5877.61	1953.18
2020-11-05	5415.4	1350.72	3296.49	3683.01	6022.61	21101.7	14793.4	8499.93	7238.08	6148.35	1977.62
2020-11-06	5425.39	1357.14	3303.48	3647.01	6064.71	20864.6	14438.4	8493.32	7240.29	6125.84	1982.86
2020-11-09	5469.11	1384.59	3385.11	3713.93	6114.87	21216.7	14717.6	8683.65	7491.17	6351.96	2001.45
2020-11-10	5448.34	1389.25	3378.52	3693.17	6005.74	21304.3	14498.5	8661.91	7370.74	6250.32	1990.53
2020-11-11	5489.53	1411.87	3379.92	3647.43	5882.55	21210.1	14158.5	8618.5	7136.58	6081.83	2001.39
2020-11-12	5456.28	1403.28	3410.65	3644.4	5962.34	21223.6	14260.7	8536.63	7167.65	6076.96	1988.79
2020-11-13	5367.71	1389.9	3414.37	3641.15	5970.56	20847.7	14207.6	8393.88	7164.89	6065.52	1974.7
2020-11-16	5416.36	1434.63	3525.85	3669.01	5973.82	21326.2	14324.8	8477.67	7117.19	6038.28	2001.13
2020-11-17	5516.76	1433.32	3493.8	3641.16	5973.23	21084.8	13993.9	8542.72	7063.69	6002.34	1998.79
2020-11-18	5563.5	1433.29	3511.36	3623.41	5943.53	20967.6	13835.4	8667.63	7034.2	6017.58	2004.79
2020-11-19	5563.44	1425.47	3485.02	3653.7	6004.77	21237.3	13931.8	8715.57	7089.48	6068.27	2000.1
2020-11-20	5538.04	1445.49	3534.34	3699.77	6067.85	21423.2	14005.1	8674.8	7084.71	6076.83	2007.24
2020-11-23	5551.79	1509.88	3601.47	3740.04	6116.44	21536.9	13984.2	8839.41	7053.66	6067.6	2024.54
2020-11-24	5514.8	1517.86	3615.13	3746.27	6059.56	21466.1	13884	8766.55	7053.91	6101.28	2015.06
2020-11-25	5478.37	1508.99	3516.65	3681.64	5995.47	20875	13576.5	8714.17	6972.51	6068.47	2006.78
2020-11-26	5459.73	1500.88	3488.82	3680.64	5915.21	20931.3	13534.6	8814.17	6931.7	6045.62	2045.05
2020-11-27	5556.37	1502.15	3486.21	3696.69	5954.95	21110.9	13609.8	8996.39	6964.01	6009.06	2038.44
2020-11-30	5522.18	1497.63	3479.25	3681.08	5930.73	20767.3	13615.4	8973.72	6996.54	5987.53	2022.4
2020-12-01	5555.2	1512.62	3509.56	3743.1	6030.29	21082.9	13958.6	9254.7	7124.03	6051.1	2027.88
2020-12-02	5594.88	1523.59	3510.92	3743.88	6049.81	21123.2	13944.7	9222.76	7158.85	6083.63	2019.37
2020-12-03	5561.6	1489.63	3457.17	3721.2	6015.89	21349.1	14249.9	9211.49	7137.65	6029.27	2016.83
2020-12-04	5501.42	1486.12	3494.37	3740.42	5994.5	21827	14415	9099.87	7153.42	6018.66	2008.58
2020-12-07	5426.08	1466.2	3471.05	3739.28	5964.55	22006.6	14273	8923.97	7143.44	5967.9	1989.4
2020-12-08	5401.36	1457.8	3467.77	3740	5952.57	22118.4	14264.5	8878.25	7134.03	5950.52	1983.37
2020-12-09	5322.14	1460.31	3421.39	3680.26	5791.23	21893.3	14058.8	8768.99	6986.83	5827.6	1959.31
2020-12-10	5314.26	1463.4	3418.19	3693.83	5796.19	21935.7	14186.8	8726.42	6969.9	5794.3	1953.11
2020-12-11	5250.99	1466.46	3374.98	3644.21	5726.31	21796.7	14058.5	8608.18	6824.13	5698.54	1927.43
2020-12-14	5306.68	1416.48	3385.08	3690.83	5775.55	22355.8	14229.5	8674	6865.02	5689.8	1933.76
2020-12-15	5256.78	1409.05	3391.2	3716.5	5824.44	22303.5	14485.8	8626.93	6870.65	5695.62	1928.91
2020-12-16	5231.2	1405.69	3379.86	3712.75	5793.93	22589.8	14508.8	8614.56	6783.56	5577.05	1926.84
2020-12-17	5266.41	1438.26	3442.71	3733.2	5839.82	22788.4	14827.2	8746.36	6812.04	5599.96	1951.3
2020-12-18	5228.64	1482.95	3469.23	3749.49	5841.39	22572.6	14709.9	8633.05	6765.65	5557.91	1974.39
2020-12-21	5211.77	1482.06	3536.12	3852.96	5923.23	22875.6	14919.5	8640.08	6875.67	5601.49	1979.14
2020-12-22	5156.56	1417.07	3428.29	3785.64	5817.21	22811.2	14842.7	8389.59	6698.83	5468.43	1941.38
2020-12-23	5140.76	1434.54	3446.11	3865.07	5895.93	22896.8	14759.7	8431.52	6799.96	5525.38	1983.79
2020-12-24	5067.52	1438.31	3442.2	3832.77	5829.73	22560.5	14670.9	8418.65	6714	5430.61	1979.83
2020-12-25	5076.06	1465.01	3531.33	3900.49	5841.61	22607.7	14917.8	8439.76	6710.25	5434.97	2049.88
2020-12-28	5035.44	1462.05	3517.29	3887.33	5877.8	23172.5	14755.3	8474.08	6612.44	5344.3	2061.8
2020-12-29	5077.12	1428.69	3458.67	3821.25	5810.03	22913.9	14626.3	8506.78	6711.7	5560.72	2005.86
2020-12-30	5061.63	1445.02	3497.4	3891.07	5886.01	23378.1	14823.2	8582.58	6790.31	5552.43	2014.61
2020-12-31	5125.35	1444.95	3542.82	3970.31	6025.91	23694.5	14999.1	8791.69	6915.92	5601.5	2019.46
2021-01-04	5008.94	1461.26	3647.39	4124.85	6121.18	24637.9	15002.3	8712.27	7028.23	5682.81	2039.5
2021-01-05	5001.84	1438.76	3699.42	4151.06	6166.09	25792.9	15254.7	8642.86	7197.05	5762.03	2012.29
2021-01-06	5002.25	1452.86	3725.64	4147.81	6111.61	25951.6	15464.9	8771.53	7075.37	5662.21	2032.84
2021-01-07	4925.53	1469.97	3797.89	4198.42	6175.58	26212.6	15445.8	8871.47	6989.56	5529.96	2010.16
2021-01-08	4983.05	1472.21	3787.48	4158.78	6200.46	25532	15449.6	8863.6	7079.69	5604.79	2015.92
2021-01-11	4954.72	1427.74	3694.27	4059.18	6203.83	24745.6	15243.1	8810.37	7110.56	5649.45	1973.8
2021-01-12	4956.65	1451.1	3764.2	4164.01	6327.74	25321.7	15461.4	9150.61	7211.51	5702.53	1976.87
2021-01-13	4965.42	1460.4	3726.76	4138.33	6306.65	25047.8	15207	9055.55	7216.88	5776.33	2000.66
2021-01-14	5017.36	1446.39	3686.97	4052.7	6172.15	24376.5	15070.5	8938.47	7214.6	5849.66	1991.93
2021-01-15	5038.14	1463.05	3707.24	4058	6198.13	23919.3	15073.5	9089.45	7138.76	5762.66	1992.51
2021-01-18	5116.93	1480.2	3790.87	4113.3	6251.57	23900.3	15154.8	9227.74	7336.3	5921.88	1998.18
2021-01-19	5236.13	1482.78	3737.13	4047.9	6163.33	23453.1	14927.4	9224.37	7239.61	5875.25	2001.5
2021-01-20	5158.69	1483.5	3800.11	4123.81	6215.23	23614.5	15356.2	9145.55	7279.75	5893.61	1985.51
2021-01-21	5115.21	1501.27	3877.08	4194.81	6296.03	24137.2	15661.4	9206.7	7374.23	5902.95	1988.98
2021-01-22	4996	1471.7	3902.51	4231.98	6314.33	24087	16262.9	9030.01	7292.86	5771.09	1972.66
2021-01-25	4943.97	1457.17	3913.54	4217.25	6351.14	24933.5	16309.9	9042.36	7208.13	5689.16	1974.41
2021-01-26	4938.55	1460.14	3855.1	4122.17	6223.87	24665	15804.9	8868.88	7059.62	5601.8	1965.77
2021-01-27	4906	1463.57	3858.56	4172.9	6252.1	24418.3	15720.7	8939.03	7113.44	5597.78	1973.85
2021-01-28	4829.04	1432.59	3737.17	4037.48	6086.1	23982.6	15276.4	8844.87	6879.41	5413.95	1962.77
2021-01-29	4747.46	1400.23	3706.22	3981.68	6057.45	23939.5	15162.2	8791.12	6797.21	5362.1	1950.38
2021-02-01	4774.31	1419.39	3800.14	3995.44	6124.52	24063.6	15440.1	8898.6	6845.63	5308.66	1944.3
2021-02-02	4792.31	1420.92	3876.13	4060.72	6316.76	24744.4	15655.8	8844.51	6906.29	5332.83	1935.28
2021-02-03	4738.97	1426.11	3871.28	4023.51	6275.5	24854	15708.6	8875.37	6693.77	5223.38	1904.99
2021-02-04	4679.44	1431.76	3816.25	3976.31	6194.59	24927.9	15471.3	8851.71	6593.03	5190.78	1867.1
2021-02-05	4754.5	1395.2	3685.08	3923.95	6148.87	25075.6	15766.2	8972.76	6433.7	5151.21	1846.45
2021-02-08	4761.07	1423.33	3814.68	3993.58	6208.41	25471.6	16018.1	8988.07	6493.63	5211.23	1848.17
2021-02-09	4767.53	1458.83	3955.42	4100.69	6329.9	26081.1	16339.6	9064.97	6657.17	5320.32	1867.31
2021-02-10	4762.03	1456.63	4028.5	4145.1	6463.06	26901.1	16708.6	9055.2	6773.19	5393.5	1874.66
2021-02-18	4913.19	1544.46	4163.37	4153.64	6426.47	26154.3	16158.4	9198.35	6824	5473.52	1906.6
2021-02-19	5005.09	1570.28	4180.26	4165.91	6437.86	26603.7	16226.2	9258.45	6904.4	5556.34	1940.56
2021-02-22	5039.56	1620.56	4264.31	4098.74	6191.47	25427.7	15665.9	9078.25	6788.03	5481.53	1959.83
2021-02-23	4989.71	1592.23	4198.48	4101.43	6115.62	25155.8	15628.5	9134.38	6756.75	5462.93	1962.44
2021-02-24	5017.03	1550.63	4065.16	4013.09	6047.55	24261.4	15145.8	9016.14	6732.29	5430.27	1948.16
2021-02-25	5299.05	1554.78	4050.52	4008	6049.77	24012.9	15105.5	9144.32	6668.91	5404.12	1947.38
2021-02-26	5174.09	1503.36	3934.86	3936.82	5933.86	23424.1	14894.9	8876.5	6589.22	5400.47	1929.99
2021-03-01	5218.45	1527.93	4057.23	4051.85	6085.52	23702.6	15111.4	8845.65	6779.93	5510.85	1941.86
2021-03-02	5177.84	1517.15	3973.39	4038.41	6055.04	23227	14833.1	8759.29	6785.69	5469.87	1974.21
2021-03-03	5219.23	1564.45	4075.63	4066.58	6108.16	23566.1	15048.5	9075.2	6830.67	5514.6	1997.08
2021-03-04	5162.57	1563.38	3959.59	3938.32	5954.8	22575.7	14534.8	8967.99	6659.99	5404.36	2006.54
2021-03-05	5094.74	1554.25	3886.47	3934.31	5976.56	22599.8	14579.4	8950.73	6709.31	5461.42	2004.94
2021-03-08	5036.21	1556.75	3806.83	3793.43	5785.27	21467.6	13884.4	8812.3	6525.11	5400.52	2041.01
2021-03-09	4966.27	1520.66	3712.83	3702.59	5697.49	20851.4	13490.1	8636.26	6299.67	5248.39	1995.19
2021-03-10	4908.71	1510.93	3710.49	3705.36	5752.33	21154.5	13692.1	8587.5	6230.65	5191.14	1992.68
2021-03-11	4977.93	1546.73	3860.87	3798.61	5826.51	21746.4	13972.1	8820.08	6344.7	5241.52	2044.82
2021-03-12	5053.12	1563.63	3883.41	3836.36	5857.36	21703.1	14004.4	8861.59	6258.24	5198.64	2136.85
2021-03-15	5050.59	1586.65	3859.06	3775.6	5776.74	20930.6	13555.5	8835.01	6101.7	5066.91	2127.09
2021-03-16	5187.54	1558.66	3847.64	3814.9	5842.14	21289.2	13703.2	8917.77	6110.01	5123.89	2156.8
2021-03-17	5174.93	1564.34	3867.14	3846.12	5928.43	21662.7	13816.4	8807.43	6181.61	5225.63	2099.36
2021-03-18	5171.65	1554.68	3910.82	3869.35	5977.11	22033.3	14061.3	8811.36	6171.19	5194.27	2117.66
2021-03-19	5071.97	1524.26	3818.79	3803.79	5853.67	21474.8	13837.5	8602.28	6082.32	5139.15	2142.72
2021-03-22	5123.69	1535.79	3826.89	3868.11	5938.69	21571.2	13964.7	8752.6	6177.93	5213.94	2249.27
2021-03-23	5076.89	1494.91	3702.7	3798.75	5845.97	21548.6	13907.4	8752.12	6159.5	5209.6	2193.1
2021-03-24	4998.76	1462.53	3562.66	3715.4	5771.55	21432.2	13836.7	8669.18	6069.55	5148.62	2222.87
2021-03-25	4974.17	1476.78	3598.63	3711.02	5753.42	21379.9	13941.2	8613.97	6114.27	5133.93	2144.72
2021-03-26	4998.61	1483.15	3681.39	3812.29	5880.77	21861.9	14325.5	8692.09	6243.46	5213.77	2191.39
2021-03-29	5020.06	1538.29	3711.55	3809.22	5861.03	22050.7	14317	8694.82	6222.19	5191.6	2224.03
2021-03-30	5024.31	1532.5	3735.78	3845.96	5868.95	22236.7	14509.3	8727.79	6216.73	5171.44	2209.07
2021-03-31	5014.43	1524.26	3684.44	3829.76	5842.71	21992.7	14398.1	8682.9	6227.05	5195.15	2239.31
2021-04-01	5017.14	1520.02	3734.02	3852.26	5935.54	22333.4	14666	8702.9	6307.84	5204.07	2245.34
2021-04-02	5054.86	1510.18	3741.46	3853.1	6012.54	22964.1	14715.1	8646.05	6415.78	5256.6	2200.9
2021-04-06	5043.93	1517	3760.53	3880.55	5976.09	22799.4	14591.5	8653.24	6449.89	5262.84	2214.06
2021-04-07	5100.56	1528.15	3798.15	3875.49	5950.48	22288.4	14523.1	8611.97	6434.78	5249.53	2236.78
2021-04-08	5030.16	1531.49	3816.83	3842.56	5947.92	22536.5	14726.4	8617.47	6420.24	5196.25	2181.7
2021-04-09	5034.97	1546.48	3793.56	3797.11	5898.73	22114.9	14554.1	8542.14	6387.3	5118.27	2180.42
2021-04-12	5041.89	1533.4	3678.9	3716.68	5784.84	21879.9	14181.4	8469.66	6250.66	5057.58	2208.76
2021-04-13	4997.72	1507.99	3661.29	3702.31	5693.57	22078.2	14278.8	8436.17	6273.32	5047.37	2153.63
2021-04-14	5042.08	1522.33	3719.71	3763.24	5834.83	22200.2	14347.5	8416.76	6358.86	5081.98	2150.05
2021-04-15	5025.08	1531.92	3731.62	3754.29	5801.27	22024.6	14301.3	8329.44	6337.36	5064.4	2110.21
2021-04-16	5114	1561.37	3741.32	3775.55	5878.54	22197.7	14296.8	8366.42	6381.32	5139.41	2124.74
2021-04-19	5100.19	1568.25	3828.56	3868.21	6021.84	22593.3	14610.1	8522.51	6570.73	5221.22	2131.95
2021-04-20	5072.6	1560.57	3833.58	3857.94	5987.21	22828.4	14644.6	8504.18	6533.08	5149.68	2135.46
2021-04-21	5082.42	1547.22	3812.77	3841.18	5962.75	22992.1	14933.5	8570	6524.8	5092.89	2107.91
2021-04-22	5087.41	1551.2	3825.85	3847.26	5960.62	22953.1	14933.1	8525.13	6580.9	5164.77	2105.14
2021-04-23	5012.96	1535.51	3857.69	3869.2	5966.5	23234	15208	8548.53	6550.96	5117.24	2087.15
2021-04-26	4978.64	1548.64	3864.86	3824.44	5923.84	22793.9	15187.4	8423.06	6517.58	5085.14	2068.69
2021-04-27	4983.23	1533.34	3849.76	3803.24	5929.6	22961.7	15511.9	8410.61	6484.28	5023.99	2046.6
2021-04-28	5001.7	1570.73	3868.11	3852.13	5978.98	23157.6	15702.2	8414.27	6483.22	5021.57	2067.62
2021-04-29	5038.46	1578.79	3874.75	3854.39	5985.97	23422.7	15648	8584.82	6490.13	4979.05	2070.51
2021-04-30	4969.81	1546.07	3855.99	3857.01	5950.13	23258.8	15895.9	8459.37	6423.07	4913.37	2046.12
2021-05-06	4947.62	1608.97	3932.62	3857.17	5882.35	22693	15393.6	8462.83	6357.3	4883.65	2069.03
2021-05-07	4915.56	1655.99	3984.49	3800.28	5766.46	22356.6	14917	8459.92	6188.88	4822.65	2081.12
2021-05-10	4860.54	1734.05	4054.61	3797.47	5810.6	21991.2	15097.4	8415.42	6163.28	4777.8	2107
2021-05-11	4921.95	1693.31	3949.42	3785.56	5806.89	22555.1	15335.7	8468.38	6205.21	4812.53	2123.86
2021-05-12	4904.43	1723.45	3983.53	3786.01	5858.54	22840.9	15628.2	8478.97	6254.95	4849.29	2111.04
2021-05-13	4933.72	1666.07	3856.6	3748.26	5737.52	22789.5	15765.1	8429.75	6215.51	4826.68	2088.15
2021-05-14	4995.09	1647.32	3882.24	3828.01	5838.23	23174	16027	8740.06	6321.41	4909.37	2104.08
2021-05-17	4985.19	1652.78	3936.31	3873.28	5921.18	23608.9	16308.8	8695.49	6366.37	4912.98	2108.11
2021-05-18	5039.01	1685	3964.95	3883.24	5932.79	23593	16177.1	8703.23	6376.72	4926.36	2120.64
2021-05-19	4997.5	1652.7	3963.41	3899.86	5957.01	23457.1	16080.9	8611.45	6395.95	4914.89	2138.59
2021-05-20	4971.94	1597.2	3884.98	3892.63	5975.19	23718.6	16130.5	8708.42	6406.2	4924.17	2126.55
2021-05-21	4961.31	1609.94	3893.62	3880.68	5959.57	23512.6	15946.9	8574.96	6362.24	4887.53	2160.97
2021-05-24	4979.93	1606.73	3891.31	3898.92	5953.71	23715.2	15901.4	8634.5	6475.34	4942.21	2151.07
2021-05-25	5038.02	1628.06	3951.13	3947.79	6032.26	24455.2	16283.7	8981.06	6621.99	5033.6	2150.13
2021-05-26	5090.62	1627.45	3987.3	3944.57	6048.86	24338.6	16319	9017.72	6580.9	5025.44	2156.99
2021-05-27	5119.85	1643.65	4007.13	3965.81	6101.36	24381.6	16408	8982.22	6692.96	5120.48	2154.65
2021-05-28	5098.06	1637.25	4013.26	3995.71	6071.76	24208.4	16125.7	9041.8	6650.43	5085.23	2139.23
2021-05-31	5095.7	1636.35	4079.21	4067.62	6052.81	24242.8	16390.9	9000.27	6728.57	5148.44	2156.6
2021-06-01	5073.85	1673.08	4124.55	4061.2	6080.44	24400.7	16596.1	8891.83	6760.55	5163	2141.6
2021-06-02	5068.7	1687.29	4089.69	4031.03	6014.21	24162	16267.8	8840.85	6638.19	5073.81	2153.36
2021-06-03	5090.15	1705.17	4078.21	3998.07	5981.72	24181.8	16088.7	8789.77	6596.57	5130.84	2149.23
2021-06-04	5043.88	1682.43	4084.69	4022.79	5988.36	24414.5	16192.8	8873.86	6645.1	5138.39	2129.19
2021-06-07	4970.87	1703.09	4094.51	3999.06	5981.96	24358.3	16276.4	8856.17	6776.57	5220.85	2125.92
2021-06-08	4992.72	1687.97	4037.16	4006.88	5987.1	23578.2	16050.7	8860.39	6751.2	5248.05	2123.12
2021-06-09	4956.32	1748.3	4077.93	4014.82	5962.02	23623.6	16048.6	8808.14	6777.22	5251.05	2129.86
2021-06-10	4931.16	1737.65	4105.52	4086.42	5997.18	23750.5	16196.9	8794.48	6905.73	5347.55	2127.45
2021-06-11	4894.73	1760.32	4085.46	4089.65	5984.06	23311.7	16057.4	8688.35	6833.46	5272.25	2147.05
2021-06-15	4798.38	1753.54	4012.27	4054.07	5944.21	23150.6	15806.8	8535.41	6853.47	5290.34	2115.11
2021-06-16	4800.7	1756.4	3897.35	3947.19	5822.69	22926.2	15352.3	8541.5	6713.8	5249.44	2088.46
2021-06-17	4811.08	1741.22	3898.08	3997.91	5826.81	23049.4	15462.8	8504.74	6938.43	5354.23	2091.2
2021-06-18	4800.28	1703.78	3907.8	4074.28	5902.83	22776.5	15615	8464.71	6992.28	5397.91	2086.7
2021-06-21	4786.41	1686.34	3912.46	4130.33	5877.86	22596.1	15791.5	8397.06	7078.84	5420.96	2103.6
2021-06-22	4778.34	1720.62	3934.2	4151.65	5906.18	22743.9	16092.5	8466.26	7068.42	5375.66	2119.49
2021-06-23	4797.23	1749.44	3979.1	4186.28	6003.21	22432.5	16077	8475.81	7201	5423.82	2133.54
2021-06-24	4773.07	1753.12	3971.4	4198.53	5968.45	22434.6	15826	8508.04	7142.54	5401	2141.13
2021-06-25	4798.68	1786.81	4058.52	4235.7	5983.08	22809.2	16128.2	8665.47	7166.32	5381.76	2140.09
2021-06-28	4744.22	1724.65	4057.28	4266.18	6032.02	23154	16413.6	8532.07	7243.39	5455.25	2164.97
2021-06-29	4719.99	1699.27	4024.09	4268.94	5951.76	22812.3	16315.2	8421.89	7165.77	5342	2128.59
2021-06-30	4715.4	1709.78	4059.11	4327.03	5957.74	22847.9	16373	8486.69	7311.31	5416.26	2123.98
2021-07-01	4817.34	1680.24	4001.45	4249.27	5921.55	22978	16655.1	8494.86	7174.37	5305.86	2100.07
2021-07-02	4731.32	1674.66	3976.5	4205.03	5811.68	22326	16003.8	8261.59	7055.19	5193.02	2088.38
2021-07-05	4698.88	1701.89	4063.6	4232.61	5798.29	22193.9	15897.9	8262.98	7201.52	5313.69	2089.68
2021-07-06	4768.81	1710.24	4119.77	4218.56	5808.51	22064.6	15353.5	8325.06	7174.31	5320.77	2109.21
2021-07-07	4729.57	1686.27	4197.51	4341.62	5873.28	22147.9	15692.8	8307.12	7257.01	5340.66	2100.86
2021-07-08	4697.06	1634.04	4185.3	4375.18	5806.82	21726.9	15389.3	8150.71	7365.87	5313.51	2091.56
2021-07-09	4685.83	1651.33	4306.08	4385.13	5823.11	21333.8	15371.3	8100.79	7296.59	5290.96	2103.6
2021-07-12	4658.22	1629.6	4417.62	4458.57	5918.09	21529.9	15720.5	8133.86	7469.51	5421.62	2098.88
2021-07-13	4678.05	1667.44	4447.6	4480.94	5976.94	21958.9	15740.3	8113.2	7371.67	5462.89	2149.32
2021-07-14	4612.82	1670.51	4375.14	4401.72	5865.08	21965	15881.4	7978.99	7322.21	5389.56	2135.54
2021-07-15	4621.86	1667.17	4467.85	4451.07	5819.58	22223.4	15902.5	8161.69	7302.25	5363.31	2118.17
2021-07-16	4607.92	1680.99	4461.53	4395.37	5749.12	21814.6	15699	8128.68	7274.43	5343.77	2107.67
2021-07-19	4541.28	1673.32	4416.48	4373	5779.93	21831.4	15993.4	8110.53	7292.45	5417.87	2087.09
2021-07-20	4509.46	1674.95	4409.99	4405.51	5783.7	21850.6	16054.3	8027.75	7342.34	5416.55	2076.57
2021-07-21	4485.26	1666.69	4531.94	4502.97	5819.56	21760.9	16237.9	8028.75	7485.34	5412.83	2078.66
2021-07-22	4521.68	1688.43	4638.46	4538.54	5820.39	21509.1	15799.3	8117.42	7578.3	5352.22	2092.73
2021-07-23	4484.45	1690.86	4613.62	4522.54	5763.7	21009.5	15343.8	8102.1	7468.33	5297.46	2071.17
2021-07-26	4307.22	1669.04	4579.02	4472.7	5577.8	20038.1	14617.4	7826.02	7398.14	5166.86	2057.61
2021-07-27	4153.77	1645.35	4392.98	4285.42	5407.95	19266.2	14154.8	7593.52	7310.9	5251.54	2023.88
2021-07-28	4105.22	1624.08	4303.77	4248.31	5355.05	19264.6	14474.2	7617.68	7142.45	5221.39	1984.42
2021-07-29	4119.03	1640.29	4483.17	4424.27	5477.94	19228.9	14796.6	7623.7	7418.2	5366.05	1998.83
2021-07-30	4113.52	1659.77	4525.8	4440.71	5474.38	18721.3	14610.9	7507.04	7459.98	5448.59	2053.24
2021-08-02	4164.49	1642.36	4603.63	4559.73	5624.8	19554.4	14836.5	7678.63	7509	5619.82	2081.57
2021-08-03	4152.74	1607.79	4496.9	4488.92	5666.22	19797.4	15398.6	7674.45	7335.86	5543.73	2078.14
2021-08-04	4132.87	1656.24	4636.61	4652.66	5740.22	19520.9	15283.7	7630	7510.69	5614.03	2099.05
2021-08-05	4185.75	1661.41	4576.32	4656.26	5716.5	19395.8	15204.4	7579.17	7439.85	5572.42	2104.68
2021-08-06	4182.44	1697.78	4644.43	4671.19	5702.64	19266.6	14753.8	7589.55	7399.02	5593.99	2112.55
2021-08-09	4315.44	1704.62	4667.6	4638.93	5782.34	19894	14888.2	7778.95	7398.73	5615.81	2120.99
2021-08-10	4320.99	1713.79	4630.12	4661.42	5822.56	20639.9	15048.6	7908.37	7414.24	5641.15	2130.86
2021-08-11	4450.06	1772.08	4686.74	4701.38	5799.56	20318.4	14786.5	7922.05	7402.87	5569.32	2160.54
2021-08-12	4400.95	1787.35	4751.8	4664.61	5825.93	19943.9	14611.9	7866.1	7438.38	5622.09	2156.92
2021-08-13	4386.59	1791.35	4809.31	4653.05	5790.97	20029.5	14556.4	7866.85	7245.14	5554.92	2168.85
2021-08-16	4418.32	1806.98	4720.87	4578.73	5823.88	20108.7	14581.8	7895	7229.5	5561.44	2176.78
2021-08-17	4400.43	1751.6	4632.52	4517.74	5667.89	19339	14051.4	7824.95	6994.25	5392.56	2142.82
2021-08-18	4442.83	1757	4674.64	4541.55	5664.37	19336.4	14104.5	8193.94	7024.04	5388.17	2166.54
2021-08-19	4379.17	1719.17	4656.42	4566.25	5684.8	19076.5	14151.4	8016.8	7091.37	5463.44	2173.81
2021-08-20	4393.25	1705.54	4670.22	4550.39	5609.02	18283.8	13412.8	7963.41	7089.18	5390.21	2173.66
2021-08-23	4387.13	1757.75	4766.87	4684.83	5694.87	18464.6	13635.5	7972.64	7262.19	5509.34	2222.8
2021-08-24	4414.32	1785.81	4850.29	4716.75	5720.11	18782.2	13871.9	8045.25	7276.49	5503.68	2247.07
2021-08-25	4400.54	1833.37	4907.08	4782.07	5741.44	19052.1	14003.5	7951.24	7233.36	5433.15	2274.1
2021-08-26	4347.74	1874.56	4915.26	4745.94	5636.57	18493.2	13566.4	7825.48	7094.28	5331.04	2255.27
2021-08-27	4327.76	1884.47	4989.33	4773.75	5651.59	18436.3	13535.9	7856.54	7102.26	5327.71	2267.89
2021-08-30	4256.71	1945.65	5083.03	4838.07	5606.22	18418.1	13475.4	7719.54	7049.82	5354.82	2273.33
2021-08-31	4353.43	2031.46	5169.48	4819.2	5587.51	18175.1	13323.7	7833.45	6928.02	5310.56	2291.89
2021-09-01	4490.57	1987.52	5010.75	4738.33	5630.08	18677.2	13462.1	8070.57	6930.14	5337.01	2308.17
2021-09-02	4562.8	2066.67	5122.93	4836.97	5631.65	18412.4	13153.2	8161.7	6856.11	5305.6	2411.64
2021-09-03	4583.21	2041.75	4996.18	4751.17	5623.64	18684.1	13248.3	8144.28	6862.29	5314.68	2451.95
2021-09-06	4546.24	2095.32	5027.42	4811.19	5738.48	19109.9	13839.4	8228.01	7002.29	5394.04	2490.22
2021-09-07	4555.39	2180.11	5198.81	4893.42	5809.8	19170.5	13835	8394.9	7031.05	5407.1	2504.4
2021-09-08	4564.6	2223.49	5238.5	4843.7	5805.04	18970.9	13730.6	8386.64	7105.85	5436.37	2596.21
2021-09-09	4571.97	2349.77	5335.82	4874.92	5774.42	18924.5	13733.1	8339.31	7000.77	5425.57	2611.88
2021-09-10	4590.95	2270.08	5370.16	4868.97	5775.79	19096.8	13670.2	8473.82	7109.07	5423.71	2549.24
2021-09-13	4690.18	2385.58	5522.89	4833.31	5719.31	18888.9	13637.2	8471.84	7001.57	5347.41	2607.44
2021-09-14	4565.44	2343.45	5428.06	4828.25	5651	18720.3	13708.9	8231.16	6977.74	5277.74	2542.03
2021-09-15	4519.83	2384.42	5464.57	4871.44	5582.19	18390.6	13549.6	8184.67	6932.23	5275.86	2579.63
2021-09-16	4409.78	2386.74	5329.78	4712.89	5484.09	18596.8	13545.2	8070.42	6791.74	5190.35	2521.08
2021-09-17	4430.21	2284.75	5247.28	4712.94	5510.68	18970.1	14034.4	8107.52	6786.55	5174	2612.61
2021-09-22	4534.8	2401.86	5262.09	4758.61	5418.74	18505.6	14057.1	7977.34	6777.91	5178.92	2786.91
2021-09-23	4630.05	2350.87	5224.4	4789.49	5448.51	18749.5	14023.4	8022.2	6888.99	5248.78	2853.19
2021-09-24	4590.03	2229.43	5016.9	4762.98	5438.31	19263.6	14107.2	7946.23	6859.49	5200.21	2808.07
2021-09-27	4438.1	2187.9	4760.86	4645.92	5420.62	20162.2	14193	7881.22	6816.3	5134.09	2725.82
2021-09-28	4582.33	2301.96	4733.27	4636.14	5411.5	19960	14103.8	8003.84	6811.39	5144.18	2861.06
2021-09-29	4529.12	2169.77	4532.44	4541.94	5326.83	19968.2	13825	7990.95	6645.61	5040.76	2746.94
2021-09-30	4586.76	2222.03	4662.19	4640.56	5397.35	20125.3	14055	7923.02	6758.4	5079.43	2815.23
2021-10-08	4573.91	2202	4617.73	4622.41	5542.3	20753.2	14141	8087.45	6844.3	5165.05	2730.26
2021-10-11	4607.7	2227.52	4626.91	4577.19	5539.25	20701.7	13950.3	8174.46	6825.72	5271.11	2635.56
2021-10-12	4627.89	2170.28	4494.76	4476.66	5504.18	20653.9	13916.8	8079.24	6662.07	5178.65	2557.04
2021-10-13	4604.84	2056.78	4524.78	4548.75	5598.06	21136.6	14205.2	8070.29	6739.01	5196.95	2441.99
2021-10-14	4520.96	2053.69	4564.39	4604.05	5619.49	20953.5	13986	8018.26	6744.85	5169.7	2432.91
2021-10-15	4502.44	2119.41	4580.33	4645.95	5633.61	20783.6	13828.6	8046.04	6812.33	5180.62	2427.26
2021-10-18	4456.41	2226.06	4670.28	4729.95	5607.54	20071.6	13618.1	7999.34	6735.63	5160.89	2493.03
2021-10-19	4426.98	2239.64	4712.61	4746.77	5623.21	20568.4	13828.8	8073.17	6801.85	5188.41	2502.67
2021-10-20	4398.57	2119.85	4709.99	4778.44	5613.88	20505.7	13719.5	8031.8	6782.37	5160.13	2579.08
2021-10-21	4476.9	2178	4737.77	4745.24	5622.9	20466.8	13689.5	8174.36	6717.61	5095.95	2548.48
2021-10-22	4542.58	2068.65	4653.56	4704.27	5720.45	20734.9	13689.1	8184.23	6778.65	5088.68	2465.14
2021-10-25	4456.02	2126	4710.06	4813.44	5731.37	20669	13752.3	8213.45	6786.6	5152.08	2509.58
2021-10-26	4380.48	2118.08	4704.34	4798.69	5695.78	20576.7	13638.4	8162.2	6823.49	5185.08	2527.38
2021-10-27	4320.12	2047.61	4656.04	4821.24	5590.52	20300.2	13362	8037.01	6707.41	5130.95	2600.41
2021-10-28	4238.11	1921.84	4501.04	4755.41	5548.13	20405	13274.3	7983.24	6660.67	5081.68	2561.32
2021-10-29	4203.87	1912.71	4537.43	4860.66	5631.82	20824.5	13507.1	7948.74	6796.34	5149.87	2551.46
2021-11-01	4159.96	1919.38	4524.95	4877.44	5634.43	20652	13339	8021.3	6923.55	5233.45	2555.32
2021-11-02	4066.72	1864.15	4424.56	4853.66	5587.15	20794.1	13191.2	7836.5	6930.98	5248.58	2472.06
2021-11-03	4128.66	1910.09	4421.46	4802.32	5569.91	20781.8	13309	7840.79	6945.65	5251.08	2480.61
2021-11-04	4112.16	1888.13	4431.32	4874	5690.57	21364	13344.9	7819.95	7037.59	5366.88	2517.21
2021-11-05	4039.61	1817.88	4316.87	4798.35	5680.79	21243.5	13330.2	7798.63	7083.69	5373.69	2404.04
2021-11-08	4075.99	1838.65	4402.29	4879.52	5690.85	21072.9	13064	7816.55	7037.71	5359.1	2391.71
2021-11-09	4078.18	1819.94	4430.57	4918.97	5688.25	20994.6	13201.6	7826.64	7134.1	5398.63	2414.52
2021-11-10	4189.05	1799.04	4388.47	4881.33	5644.51	20641.8	13433.7	7793.17	7169.86	5410.74	2380.05
2021-11-11	4433.16	1808.03	4452.57	4908.66	5719.35	20751	13428.1	8025.7	7271.56	5475.09	2365.01
2021-11-12	4388.84	1793.21	4462.52	4953.96	5730.47	20654.4	13416.4	7988.16	7325.24	5564.35	2369.96
2021-11-15	4355.46	1788.77	4392.95	4878.95	5748.94	20820.5	13617.8	7995.73	7338.14	5565.25	2372.93
2021-11-16	4316.24	1768.36	4332.99	4814.08	5737.11	21118.7	13912.7	7926.64	7270.46	5601.44	2341.86
2021-11-17	4325.9	1789.99	4412.85	4896.15	5766	20979.7	13938.2	7888.68	7319.45	5670.63	2366.08
2021-11-18	4266.83	1790.65	4442.98	4901.69	5677.25	20907.1	13665.9	7816.35	7207.76	5563.66	2388.46
2021-11-19	4406.24	1831.88	4496.2	4964.87	5724.36	21016.8	13673.8	7931.07	7297.05	5609.64	2413.25
2021-11-22	4334.25	1837.88	4582.09	5056.44	5799.24	21043	13592.1	7905	7460.34	5696.79	2425.74
2021-11-23	4368.5	1854.24	4588.86	5045.82	5787.3	21002.5	13606.3	7917.63	7422.51	5695.43	2423.96
2021-11-24	4403.66	1890.39	4587.87	4986.75	5778.48	21174.2	13704.7	7917.56	7405.78	5737.35	2441.05
2021-11-25	4386.74	1866.58	4581.69	4965.09	5708	21133.4	13877.7	7882.94	7381.21	5662.86	2444.99
2021-11-26	4354.11	1833.17	4611.21	4978.67	5689.25	20980.7	13861.4	7813.42	7283.58	5595.55	2420.84
2021-11-29	4301.29	1811.62	4610.72	5026.58	5664.1	21067.2	13888	7767.86	7287.77	5561.12	2460.29
2021-11-30	4288	1810.28	4607.19	5045.26	5677.92	20745.4	13872.5	7754.43	7375.43	5630.18	2462.22
2021-12-01	4341.97	1867.51	4629.03	5024.48	5681.54	20805.3	13720	7832.61	7402.53	5678.96	2520.34
2021-12-02	4366.1	1880.04	4627.16	5016.85	5680.78	20862.8	13547.2	7873.99	7304.75	5590.94	2484.65
2021-12-03	4414.04	1934.67	4641.15	5053.76	5675.06	21333.7	13619.4	7917.88	7383.4	5639.1	2569.02
2021-12-06	4422.53	1921.6	4609.42	4986.41	5655.99	21147.2	13397.1	7982.93	7279.41	5560.14	2560.49
2021-12-07	4472.27	1932.18	4566.4	4934.2	5670.85	21278.7	13436.5	8049.64	7200.71	5505.97	2601.59
2021-12-08	4465.45	1941.23	4621.98	5002.28	5744.46	21851.2	13606.2	8094.74	7402.33	5620.63	2610.27
2021-12-09	4544.34	1931.19	4625.01	4992.77	5840.85	22199.1	13902.3	8211.21	7494.06	5643.39	2618.85
2021-12-10	4507.4	1905.65	4646.14	5016.99	5852.71	22171.5	13764.3	8155.46	7446.1	5649.34	2590.02
2021-12-13	4482.75	1935.28	4699.39	5048.47	5846.66	22246.6	13730.2	8140.62	7505.81	5791.23	2652.39
2021-12-14	4439.18	1899.12	4627.29	5017.81	5769.98	22285	13816.4	8058.91	7535.33	5844.62	2655.23
2021-12-15	4470.91	1913.36	4589.94	5019.66	5729.92	21958.9	13488.6	8063.93	7461.68	5854.44	2715.07
2021-12-16	4494.68	2007.37	4642.84	5070.17	5740.96	21811.8	13533.5	8125.19	7481.2	5908.15	2744.97
2021-12-17	4491.41	1980.6	4591.39	4992.94	5638.57	21399.1	13422	8060.96	7327.93	5860.64	2754.8
2021-12-20	4521	1941.42	4488.22	4869.45	5571.58	21398.6	13314.3	8006.15	7182.92	5724.23	2666.33
2021-12-21	4750.82	1962.21	4522.67	4901.81	5693.77	21400.4	13434.5	8068.39	7267.7	5829.02	2698.32
2021-12-22	4669.62	1968.28	4543.09	4907.05	5717.12	21542.8	13512.8	7997.72	7367.81	5931.08	2682.01
2021-12-23	4604.85	2010.3	4545.42	4930.86	5740.95	21907.7	13394.9	8002.11	7391.34	5897.32	2786.93
2021-12-24	4550.65	1975.4	4427.58	4799.5	5679.72	22225.5	13485.4	7958.03	7347.68	5829.92	2787.13
2021-12-27	4581.98	1981.63	4430.92	4806.94	5690	22162.4	13637	7948.7	7316.46	5802.63	2789.01
2021-12-28	4570.29	1942.47	4499.75	4860.86	5757.87	22177.5	13700.9	8004.58	7367.24	5840.22	2728.73
2021-12-29	4545.85	1932.28	4502.2	4858.58	5697.07	21443.8	13603.4	7913.15	7282.29	5800	2676.79
2021-12-30	4548.07	1920.38	4508.83	4885.96	5710.54	21597.6	13718.9	7975.49	7408.5	5977.59	2712.04
2021-12-31	4617.26	1923.92	4550.73	4934.5	5738.22	21586.6	13859.7	7979.55	7425.24	6025.43	2747.98
2022-01-04	4674.85	1948	4515.87	4870.88	5758.79	21802.7	13655.7	7986.08	7438.45	6159.12	2714.4
2022-01-05	4703.61	1934.46	4429.7	4740.49	5713.45	21758.6	13384.7	8046.3	7231.06	6126.06	2627.95
2022-01-06	4696.96	1938.66	4484.82	4759.92	5692.08	21458.3	13383.8	7948.88	7167.86	6069.6	2621.43
2022-01-07	4796.2	1955.9	4428.25	4712.41	5686.74	21088.5	13291.3	8048.14	7071.75	5976.12	2575.95
2022-01-10	4857.38	1978.18	4453.51	4703.66	5727.36	21265.9	13485	8065.85	7117.15	6002.92	2561.3
2022-01-11	4864.99	1954.36	4440.32	4648.03	5630.71	20843.3	13524.7	8107.66	6963.78	5885.71	2556.39
2022-01-12	4830.18	1965.41	4504.42	4745.75	5723.01	21067.2	13663.1	8100.93	7047.72	5925.56	2567.3
2022-01-13	4760.97	1987.3	4425.19	4672.84	5644.85	20471	13378.4	8071.82	6934.88	5839.62	2541.16
2022-01-14	4644.57	1925.69	4398.93	4675.85	5609.76	20270.3	13606.9	7880.24	6980.04	5843.52	2521.75
2022-01-17	4698.87	1939.28	4403.98	4739.49	5678.63	20360.9	13653.1	7899.18	7199.69	6070.09	2529.29
2022-01-18	4778.14	1979.61	4420.02	4742.15	5666.69	20476.2	13408.4	7997.16	7243.57	6013.06	2570.26
2022-01-19	4800.31	1983.7	4377.52	4679.52	5630.76	20348.2	13135.4	8036.25	7173.48	6038.85	2554.42
2022-01-20	4786.74	1968.14	4309.69	4623.08	5621.9	20616.5	13009.8	8207.84	7094.07	5909.99	2547.83
2022-01-21	4748.31	1977.55	4275.88	4576.41	5563.52	20595.4	12606.6	8161.05	6989.15	5788.38	2519
2022-01-24	4789.26	1976.15	4323.98	4614.67	5563.32	20408.5	12499.1	8124.6	7046.81	5775.97	2515.51
2022-01-25	4624.63	1894.86	4196.01	4480.98	5412.2	19853.7	12128.5	7942.08	6807.4	5475.98	2410.38
2022-01-26	4632.87	1907.51	4226.99	4550.09	5455.71	20012.7	11947	8010.55	6834.38	5479.08	2437.12
2022-01-27	4553.89	1893.43	4129.27	4425.44	5299.62	19649.8	11726.5	7905.1	6573.82	5277.23	2396.66
2022-01-28	4546.45	1844.47	4098.51	4426.07	5278.15	19484.4	11714	7801.38	6527.97	5316.73	2383.48
2022-02-07	4611.27	1933.07	4218.23	4500.5	5357.31	19576.1	11802.4	8007.05	6520.95	5297.3	2449.03
2022-02-08	4661.12	2014.04	4255.22	4458.7	5346.01	19403.6	11731.9	8128.1	6456.59	5375.85	2513.94
2022-02-09	4663.11	2012.8	4327.4	4486.37	5420.53	20003.2	11889	8119.07	6569.94	5545.31	2555.7
2022-02-10	4719.38	2045.91	4359.98	4419.55	5380.06	20097.1	11771.2	8175.08	6529.06	5553.81	2575.32
2022-02-11	4725.87	2070.56	4325.38	4324.44	5320.87	19902.6	11372.9	8255.39	6396.47	5447.79	2534.98
2022-02-14	4594.8	2053.96	4308.59	4305.54	5299.79	19954.1	11425.4	7991.53	6356.19	5437.17	2475.46
2022-02-15	4543.13	2014.94	4330.07	4396.88	5321.02	20125.4	11825.1	7929.05	6504.4	5476.34	2466.8
2022-02-16	4595.8	2026.02	4373.06	4428.3	5364.49	20174.2	11860.6	7982.66	6490.32	5501.74	2476.52
2022-02-17	4532.68	2031.89	4443.27	4465.21	5335.83	20151.5	11811.5	7968.91	6498.03	5443.36	2483.23
2022-02-18	4689.18	2079.79	4470.75	4459.76	5348.87	20273.5	11924	8047.02	6511.19	5519.45	2490.73
2022-02-21	4738.02	2107.12	4475.04	4455.64	5357.66	20303.9	12016.1	8012.23	6570.93	5645.19	2492.84
2022-02-22	4711.6	2126.32	4486.35	4418.21	5248.96	19925.3	11801.7	7918.01	6497.86	5506.33	2463.23
2022-02-23	4660.62	2095.47	4545.24	4515.61	5337.47	19960.4	12009.7	7915.62	6730.99	5604.61	2478.96
2022-02-24	4558.77	2108.69	4462.88	4448.74	5193.91	19425.5	11759.6	7750.27	6562.95	5396.36	2455.39
2022-02-25	4539.52	2060.87	4505.83	4502.53	5241.25	19588.9	12125.4	7734.69	6619.44	5423.64	2526.95
2022-02-28	4510.26	2098.45	4558.37	4540.14	5203.87	19609.9	12167.3	7718.06	6625.36	5424.36	2549.02
2022-03-01	4555.79	2125.94	4517.02	4564.62	5257.28	20092.9	12181.7	7792.35	6624.65	5491.86	2549.42
2022-03-02	4588.21	2172.29	4518.16	4533.18	5209.7	19949.8	12149.9	7749.81	6558.37	5463.29	2547.88
2022-03-03	4670	2236.73	4512.52	4501.9	5146.01	19569.6	12102.1	7784.07	6436.98	5402.03	2584.49
2022-03-04	4620.69	2215.63	4434.25	4420.02	5067.85	19480.9	12105.9	7688.53	6380.2	5362.26	2568.68
2022-03-07	4613.54	2213.26	4371.01	4297.82	4887.52	18757.4	11763.1	7515.28	6144.39	5215.67	2534.74
2022-03-08	4465.17	2119.67	4193.44	4200.89	4728.11	18366.1	11300.8	7344.7	6063.27	5097.94	2439.04
2022-03-09	4325.54	2131.63	4103.97	4176.15	4681.69	18237	11044.5	7192.73	6038.75	5066.97	2459.02
2022-03-10	4370.97	2127.78	4189.42	4286.15	4742.18	18655.3	11507	7221.86	6095.96	5085.33	2512.37
2022-03-11	4389.01	2129.05	4188.94	4282.78	4760.38	18854	11872.3	7296.97	6111.59	5143.14	2471.5
2022-03-14	4302.46	2060.04	4066	4155.58	4598.46	18051.3	11735.9	7133.11	5920.04	4993.51	2387.51
2022-03-15	3990.33	1900.2	3845.63	3985.86	4370.34	17113.5	11213.9	6806.29	5684.97	4725.71	2222.58
2022-03-16	4118.03	1944.43	3979	4159.38	4558.05	17603.4	11456.5	7125.97	5907.98	4928.84	2317.06
2022-03-17	4283.14	1975.53	4039.5	4215.83	4670.08	18109.8	11858.3	7185.15	6031.83	5044.09	2317.74
2022-03-18	4475.8	2046.86	4077.97	4226.09	4694.05	18210.1	11980.6	7341.31	6007.9	5067.24	2361.17
2022-03-21	4480.85	2086.65	4116.44	4253.76	4714.62	18300.7	12200.5	7225.44	6029.09	5066.68	2351.99
2022-03-22	4647.31	2145.73	4125.87	4221.28	4718.43	18255.6	11898	7313.8	5989.96	5080.6	2357.9
2022-03-23	4741.14	2136.28	4127.32	4249.16	4716.55	18381.9	12106.7	7287.11	6006.27	5149.27	2357.91
2022-03-24	4669.69	2150.57	4130.02	4192.05	4661.89	18128.9	12369.2	7278.3	5877.33	5044.72	2321.52
2022-03-25	4684.37	2140.54	4090.85	4107.81	4592.41	17874.9	12019.4	7230.93	5802.27	4996.22	2281.73
2022-03-28	4780.13	2200.18	4064.28	4070.17	4554.84	17619.2	11925	7254.14	5756.91	5010.04	2303.45
2022-03-29	4693.73	2221.12	4064.48	4049.18	4505.24	17654.1	12032.3	7224.17	5639.72	4944.64	2302.67
2022-03-30	4958.1	2170.96	4135.28	4173.97	4641.61	18144.5	12265.6	7403.85	5771.68	5033.93	2327.24
2022-03-31	5017.85	2197.63	4074.62	4108.82	4603.63	18003.2	12222.6	7427.91	5688.53	5011.42	2309.67
2022-04-01	5163.86	2193.37	4102.99	4132.05	4672.37	18272.5	12054	7550.77	5685.81	5068.02	2319.56
2022-04-06	5311.82	2188.07	4123.24	4101.79	4658.47	18119.4	12076.9	7625.16	5602.34	5073.15	2339.79
2022-04-07	5109.06	2186.64	4081.35	4022.69	4575.98	17881.9	11831.9	7508.57	5471.79	4945.66	2300.05
2022-04-08	5248.19	2206.93	4126.89	4034.53	4553.46	17742.5	11621.9	7594.87	5427.74	4865.65	2306.35
2022-04-11	5042.45	2171.15	3986.1	3881.56	4387.55	17450.7	11401.6	7422.85	5166.6	4683.33	2245.95
2022-04-12	4925.81	2184.86	4008.88	3948.61	4521.3	18079.8	11653.5	7524.66	5256.25	4780.3	2260.14
2022-04-13	4861.14	2247.93	3998.27	3885.98	4455.69	17934	11319.2	7479.82	5128.38	4629.42	2232.04
2022-04-14	5046.74	2327.89	4045.33	3894.61	4552.05	18583.8	11453.9	7518.09	5204.27	4649.26	2226.47
2022-04-15	5060.11	2275.76	3979.42	3834.86	4546.37	18493.8	11504.9	7568.19	5173.72	4569.65	2240.41
2022-04-18	4891.17	2210.26	3963.54	3875.01	4581.58	18622.2	11450.9	7364.36	5297.99	4601.56	2252.59
2022-04-19	4920.63	2269.13	3996.13	3872.52	4556.29	18601	11269	7320.67	5227.14	4626.24	2277.48
2022-04-20	4677.68	2162.17	3872.82	3772.75	4561.97	18714.7	11065.4	7223.43	5181.44	4587.33	2249.59
2022-04-21	4540.87	2110.68	3701.81	3634.98	4424.22	18272.3	10749	7211.81	5050.05	4427.59	2181.9
2022-04-22	4587.11	2140.34	3686.11	3619.22	4447.38	18141.8	10679.1	7292.16	4951.93	4383.2	2242.01
2022-04-25	4320.95	2021.7	3409.37	3371.5	4205.89	17289.9	10101.7	6996.17	4582.64	4083.22	2138.23
2022-04-26	4324.39	1941.24	3308.91	3298.78	4111.02	17378	10133.3	6857.18	4431.02	4011.7	2090.24
2022-04-27	4256.57	2009.68	3491.07	3485.67	4202.36	17837.9	10347	6901.82	4677.26	4165.32	2158.11
2022-04-28	4380.76	2088.63	3490.96	3487.67	4184.9	17843.5	10274.8	6918.48	4624.21	4104.11	2167.76
2022-04-29	4544.19	2108.88	3623.83	3626.47	4389.27	17889.2	10592	7036.06	4858.09	4321.89	2200.23
2022-05-05	4522.68	2116.06	3676.8	3647.22	4495.37	18005	10720	6989.19	4847	4337.8	2224.46
2022-05-06	4280.72	2079.87	3589.46	3580.59	4399.4	17509.9	10592.3	6826.52	4753.53	4269.27	2176.74
2022-05-09	4343.52	2062.03	3619.01	3610.1	4347.12	17464.2	10631.8	6785.54	4734.89	4316.87	2186.82
2022-05-10	4381.85	2011.45	3648.94	3687.15	4396.84	17680.8	10722.9	6847.26	4851.8	4371.9	2244.47
2022-05-11	4322.71	2051.02	3692.72	3753.75	4491.73	17735.9	10890.5	6850.23	4962.43	4371.94	2249.07
2022-05-12	4260.86	2023.26	3679.18	3746.16	4493.73	17779.3	11024.3	6815.79	4984.62	4391.3	2253.65
2022-05-13	4460.03	2073.62	3701.97	3775.88	4600.46	17696.5	11049.8	6877.11	4964.77	4397.57	2280.46
2022-05-16	4536.77	2122.12	3726.84	3760.1	4580.1	17665.8	10842.1	6810.98	4929.46	4394.66	2263.22
2022-05-17	4467.84	2150.41	3777.81	3817.43	4643.61	17687.8	10704.3	6874.13	5016.17	4406.47	2250.2
2022-05-18	4436.36	2122.89	3767.61	3821.49	4648.69	17587.4	10612	6847.95	5047.72	4409.45	2263.61
2022-05-19	4531.2	2120.91	3794.69	3887.57	4640.5	17393.5	10604.2	6813.26	5074.69	4422.49	2291.73
2022-05-20	4479.59	2200.02	3872.32	3942.67	4709.27	17885.2	10829.6	6936.86	5127.87	4476.36	2314.62
2022-05-23	4390.61	2217.01	3942.92	3939.98	4700.31	17815.3	10876	6917.76	5155.49	4506.27	2301.81
2022-05-24	4284.8	2194.94	3801.71	3798.16	4585.21	17431.9	10395.5	6800	4928.63	4325.88	2243.42
2022-05-25	4321.69	2250.14	3836.96	3855.63	4647.3	17549.6	10489.2	6824.31	4976.23	4431.66	2312.67
2022-05-26	4362.54	2304.87	3864.64	3886.93	4649.75	17542.3	10427.5	6853.86	4992	4511.56	2330.03
2022-05-27	4335.92	2339.78	3862.11	3888.05	4640.54	17549.9	10478.1	6875.18	4976.32	4481.96	2318.96
2022-05-30	4285.72	2327.15	3902.71	3924.6	4733.99	17872.3	10521.7	6845.02	5035.35	4512.99	2334.19
2022-05-31	4278.6	2325.59	3929.91	3977.7	4765.46	18379.5	10727.4	6900.01	5173.75	4588.36	2369.47
2022-06-01	4297.96	2338.69	3907.13	4011.02	4817.45	18185.4	10651.5	6877.72	5173.47	4600.53	2361.92
2022-06-02	4236.71	2279.98	3936.6	4073.91	4856.8	18070.3	10541.6	6868.27	5290.64	4636.73	2349.97
2022-06-06	4204.77	2341.27	4065.03	4171.57	4932.86	18239.7	10796.2	6922.49	5450.73	4710.34	2365.14
2022-06-07	4261.35	2350.06	4058.56	4163.18	4894.96	18472.1	11004.5	6963.05	5383.61	4685.41	2355.91
2022-06-08	4224.14	2452.33	4101.34	4157.8	4938.2	18693.8	11103.9	7015.04	5389.36	4688.42	2384.42
2022-06-09	4241.46	2469.32	4076.27	4083.88	4817.07	18508.8	10852.4	7064.53	5225.2	4614.83	2356.9
2022-06-10	4240.61	2502.91	4164.27	4167.89	4954.07	18694	10980.7	7151.7	5317.99	4670.16	2402.08
2022-06-13	4130.99	2473.52	4205.75	4174.02	4958.48	18586.3	10883.6	7024.32	5292.39	4669.35	2349.11
2022-06-14	4196.83	2538.68	4218.94	4157.84	5024.08	18837	10879.4	7222.31	5239.07	4637.4	2378.83
2022-06-15	4291.04	2473.11	4185.38	4153.62	5030.46	18961	10969.8	7432.98	5318.93	4675.58	2367.49
2022-06-16	4259.53	2373.58	4158.34	4176.4	5035.83	19067.9	11115.6	7223.13	5364.05	4757.89	2354.57
2022-06-17	4230.51	2364.72	4230.11	4257.44	5113.36	19321.8	11338.5	7230.42	5362.01	4754.02	2363.59
2022-06-20	4325.32	2238.89	4204.58	4328.23	5202.87	19547.3	11520	7160.58	5413.4	4781.42	2394.08
2022-06-21	4351.39	2248.65	4122.76	4295.16	5185.4	19431.4	11432.1	7212.78	5404.6	4796.6	2398.36
2022-06-22	4271.09	2207.83	4080.63	4271.99	5118.23	19274.3	11329.8	7107.32	5240.92	4668.74	2359.33
2022-06-23	4341.83	2248	4142.42	4386.28	5288.52	19410.1	11353.7	7245.81	5376.13	4734.99	2367.26
2022-06-24	4306.76	2233.19	4184.25	4463.96	5375.82	19672.4	11567.9	7233.76	5450.48	4777.1	2369.45
2022-06-27	4319.24	2307	4255.35	4483.37	5452.65	20171.1	11702.9	7282.15	5488.42	4804.73	2368.39
2022-06-28	4299.12	2360.35	4310.67	4550.56	5523.29	20239	11687.9	7319.16	5629.04	4864.46	2404.81
2022-06-29	4439.51	2334.17	4188.71	4416.32	5332.71	19855.1	11625.9	7264.86	5522.75	4797.2	2376.26
2022-06-30	4495.56	2329.14	4243.2	4479.78	5394.29	20400.8	11873.3	7320.51	5586.96	4838.17	2378.78
2022-07-01	4463.27	2325.84	4292.57	4460.57	5345.03	20332.4	11820.2	7265.46	5556.8	4792.98	2416.41
2022-07-04	4437.33	2328.15	4352.83	4515.63	5370.99	20654.4	12296.2	7261.01	5489.41	4794.28	2474.09
2022-07-05	4383.95	2397.39	4389.36	4508.06	5299.3	20522.6	12257.1	7234.67	5423.25	4734.63	2492.71
2022-07-06	4273.34	2270.45	4287	4463.91	5269.53	20071.5	12053.1	7138.8	5431.4	4692.5	2473.08
2022-07-07	4277.3	2285.92	4323.27	4558.2	5360.18	20063.7	11867.3	7113.66	5441.27	4715.16	2507.4
2022-07-08	4285.74	2253.95	4271.08	4499.91	5299.1	20133.9	11952.3	7088.38	5473.14	4752.71	2505.75
2022-07-11	4227.07	2187.87	4162.05	4425.5	5221.23	19935.9	11911.3	7043.76	5342.08	4674.23	2524.92
2022-07-12	4248.67	2194.16	4120.75	4374.78	5153.3	19676	11556.8	7031.91	5219.42	4617.4	2528.75
2022-07-13	4287.34	2177.15	4139.27	4463.46	5169.45	19757	11529	6926.47	5198.54	4677.81	2569.84
2022-07-14	4214.56	2171.76	4145.74	4542.09	5201.09	19635.5	11722.7	6803.43	5236.93	4716.22	2508.65
2022-07-15	4009.63	2143.36	4080.11	4465.38	5199.18	19475.3	11463.1	6633.71	5182.6	4641.26	2471.63
2022-07-18	4132.02	2227.4	4158.93	4528.84	5286.09	19472.9	11484.9	6755	5244.11	4757.72	2546.82
2022-07-19	4147.83	2228.64	4181.9	4483.3	5296.38	19537.4	11402.3	6784.47	5305.67	4842.35	2516.93
2022-07-20	4143.97	2227.91	4222.31	4530.56	5320.96	19628.5	11558.2	6800.41	5349.07	4892.18	2513.48
2022-07-21	4093.27	2167.13	4150.61	4483.19	5278.97	19442.3	11533.4	6700.71	5389.39	4881.54	2453.61
2022-07-22	4079.83	2150.37	4129.03	4496	5300.65	19312.7	11377.1	6726.49	5329.6	4842.79	2458.76
2022-07-25	4118.44	2158.58	4093.29	4415.02	5259.51	19371.2	11401.6	6707.91	5267.52	4772.86	2410.97
2022-07-26	4288.61	2204.52	4151.35	4464.65	5321.32	19527.3	11348.1	6757.08	5312.33	4831.2	2419.48
2022-07-27	4271.24	2210.31	4160.09	4512.83	5350.27	19355.1	11264	6722.42	5314.84	4840.44	2420.84
2022-07-28	4288.48	2234.95	4175.7	4509.42	5372.86	19299.8	11190.2	6728.52	5439.39	4843.97	2419.06
2022-07-29	4217.3	2186.84	4157.62	4480.16	5360.3	19009.6	10932.6	6659.46	5357.1	4812.5	2429.18
2022-08-01	4168.29	2225.33	4185.02	4533.98	5415.25	19083.7	10960.6	6593.82	5453.71	4833.48	2410.35
2022-08-02	4045.45	2165.32	4044.4	4419.04	5265.1	18783.2	10630.7	6459.89	5320.59	4669.23	2319.49
2022-08-03	3955.23	2144.2	4009.7	4345.48	5157.34	18630.3	10653.6	6394.96	5381.43	4653.17	2288.09
2022-08-04	3984.5	2130.52	4046.28	4345.44	5152.65	18915.5	10864.9	6457.56	5457.39	4712.25	2329.56
2022-08-05	4044.05	2119.51	4112.23	4371.79	5148.08	19089.9	11094	6553.03	5698.42	4837.34	2336.83
2022-08-08	4058.94	2171.5	4170.85	4409.56	5186.58	18997.7	11079.9	6524.8	5718.8	4855.57	2366.21
2022-08-09	4046.79	2234.44	4198.5	4461.54	5183.36	18868.5	10993	6493.07	5732.14	4871.41	2359.41
2022-08-10	4024.01	2215.9	4209.23	4455.75	5137.8	18616.3	10850.3	6454.31	5695.05	4851.62	2351.03
2022-08-11	4083.05	2233.45	4239.25	4505.73	5197.22	18936	11126.2	6661.92	5836	4956.62	2384.95
2022-08-12	4112.78	2287.84	4245.26	4457.87	5167.57	19041.6	11147.6	6673.03	5742.66	4924.45	2411.68
2022-08-15	4092.35	2321.2	4289.35	4530.37	5173.6	18890.5	11018.6	6599.14	5713.63	4918.63	2443.04
2022-08-16	4156.12	2321.13	4279.29	4579.74	5199.29	18942.2	10931.1	6592.69	5683.28	4908.55	2460.83
2022-08-17	4231.93	2325.51	4240.43	4610.11	5246.32	19041.5	10994.8	6680.7	5738.16	4959.97	2490.97
2022-08-18	4184.62	2299.25	4214.54	4627.71	5234.63	18728.1	10829.8	6610.58	5782.63	4968.35	2449.92
2022-08-19	4232.42	2342.97	4149.95	4527.37	5157.92	18810.1	10745.3	6617.33	5655.22	4935.05	2533.15
2022-08-22	4256.38	2387.86	4247.66	4564.73	5217.11	18931.6	10807.2	6602.26	5683.81	4974.31	2522.98
2022-08-23	4210.67	2451.51	4241.88	4585.82	5207.84	18796.6	10685.3	6576.17	5666.82	4937.11	2560.5
2022-08-24	4131.29	2434.81	4110.2	4422.08	5042.44	18663.9	10520.3	6551.98	5419.97	4807.94	2502.9
2022-08-25	4167.67	2556.59	4105.52	4389.77	5064.98	18978.2	10604	6673.63	5381.49	4798.56	2541.17
2022-08-26	4133.88	2503.79	4109.59	4354.38	5067.05	19152.6	10618.3	6647.92	5333.38	4782.68	2526.41
2022-08-29	4128.18	2552.67	4115.9	4386.02	5076	18989.9	10570.2	6592.75	5326.64	4784.61	2528.86
2022-08-30	4175.28	2449.69	4075.15	4342.58	5064.55	18950.4	10564	6611.2	5321.27	4843.64	2486.27
2022-08-31	4162.18	2380.53	3969.38	4200.41	4961.14	19069.3	10626.5	6704.12	5234.92	4750.2	2439.61
2022-09-01	4209.67	2422.79	3937.52	4164.33	4942.12	18828.9	10619.9	6652.23	5190.19	4721.67	2419.01
2022-09-02	4186.23	2412.43	3934.92	4164.38	4943.82	18665.4	10579.1	6639.52	5276.13	4831.97	2444.46
2022-09-05	4250.65	2533.32	3959.61	4195.12	4905.35	18393	10456.2	6673.51	5234.19	4792.63	2493.31
2022-09-06	4357.04	2576.08	4068.44	4283.33	4986.61	18473.1	10475.7	6689.97	5271.94	4835.89	2542.02
2022-09-07	4357.44	2575.94	4090.9	4328.31	5022.88	18234.4	10428.2	6651.35	5327.12	4808.81	2574.98
2022-09-08	4353.29	2537.3	4062.38	4295.11	5002.06	18155.3	10356.7	6661.11	5257.4	4770.01	2575.79
2022-09-09	4493.36	2553.05	4106.98	4297.59	5051.08	18329.2	10560.6	6779.71	5266.81	4763.25	2572.18
2022-09-13	4394.7	2520.52	4109.02	4301.69	5101.13	18604.6	10453.8	6815.41	5288.04	4766.62	2522.84
2022-09-14	4383.68	2500.39	4055.32	4243.25	5032.98	18442	10399.4	6744.8	5254.5	4712.17	2489.82
2022-09-15	4476.45	2486.72	3949.02	4089.73	4923.87	18385.7	10289.2	6788.26	5131.15	4614.7	2439.78
2022-09-16	4309.43	2378.7	3839.8	4009.46	4824.01	18012.4	9984.95	6553.61	5079.79	4535.55	2360.61
2022-09-19	4309.25	2387.44	3817.29	3991.72	4822.43	18142.4	9858.81	6538.61	4984.1	4466.67	2335.68
2022-09-20	4247.34	2402.48	3880.7	4045.96	4881.31	18257.8	9881.4	6491.8	4983.03	4496.48	2350.32
2022-09-21	4310.9	2439.81	3891.29	4041.8	4834.93	18014.3	9699.74	6500.83	4946.69	4502.65	2387.05
2022-09-22	4234.47	2498.55	3887.3	4039.42	4769.6	17787.4	9533.29	6473.83	4933.13	4475.76	2379.34
2022-09-23	4203.92	2452.08	3823.73	3997.38	4696.61	17749	9447.69	6499.03	4821.94	4401.03	2346.39
2022-09-26	4156.11	2360.19	3735.44	3983.23	4730.48	17781.9	9369.17	6386.88	4765.64	4338.58	2301.12
2022-09-27	4190.29	2349.23	3767.61	4038.3	4813.4	18372.5	9828.75	6422.19	4870.04	4457.85	2318.24
2022-09-28	4104.06	2328.69	3622.84	3909.84	4702.38	18245.4	9743.84	6374.39	4730.33	4339.87	2270.07
2022-09-29	4010.21	2362.66	3648.36	3919.05	4667.14	18211.8	9905.14	6295.98	4723.72	4302.49	2258.25
2022-09-30	4076.51	2366.02	3623.4	3831.38	4568.89	18154.6	9920.49	6321.54	4646.81	4261.54	2256.31
2022-10-10	4072.66	2404.24	3551.95	3759.41	4454.15	17696.3	9706.56	6246.21	4462.11	4184.54	2261.61
2022-10-11	3998.19	2391.85	3600.33	3810.48	4476.73	17717.5	9612.6	6245.32	4444.39	4221.67	2331.33
2022-10-12	4077.47	2406.58	3660.36	3934.95	4573.98	17742.6	9695.2	6327.95	4636.36	4354.49	2357.68
2022-10-13	4004.84	2322.34	3635.84	3927.72	4550.14	17717.7	9951.95	6255.78	4680.98	4389.68	2390.11
2022-10-14	4012.77	2348.28	3718.92	4025.54	4644.41	17978.8	10673.8	6330.67	4793.16	4447.15	2404.82
2022-10-17	4021.63	2330.25	3734.72	4050.94	4636.33	17898.9	10788.5	6341.48	4908.89	4502.06	2390.05
2022-10-18	3975.58	2324.71	3728.74	4065.02	4654.75	17828.9	11001.5	6316.82	4878.7	4515.1	2391.05
2022-10-19	3953.74	2308.76	3680.52	4049.73	4558.1	17288.8	10785.9	6242.77	4843.54	4467.43	2357.98
2022-10-20	3924.99	2281.05	3648.1	3983.67	4497.67	17240.2	10813.2	6224.22	4936.42	4464.76	2333.52
2022-10-21	3930.99	2294.1	3626.09	4004.47	4478.74	17071.6	10839.3	6205.49	4908.48	4456.7	2362.1
2022-10-24	3797.35	2260.2	3598.7	3953.67	4378.38	16296.2	10519.4	6031.89	4893.96	4382.11	2324.38
2022-10-25	3752.61	2234.86	3586.79	3996.94	4414.71	16237.4	10297.6	5987.55	4844.47	4356.43	2332.92
2022-10-26	3718.85	2210.24	3623.58	4042.82	4446.13	16185.9	10823.4	5974.25	5013.17	4448.6	2342.74
2022-10-27	3756.33	2224	3623.04	4000.77	4429.25	15779.8	10786.8	5978.85	5042.55	4453.88	2286.35
2022-10-28	3620.95	2205.39	3483.06	3864.49	4273.35	15314.2	10533.9	5885.02	4907.42	4328.58	2213.17
2022-10-31	3519.7	2120.19	3456.45	3852.68	4250.33	15176	10541.4	5849.04	5039.2	4426.27	2200.41
2022-11-01	3565.23	2138.67	3564.24	3974.25	4421.6	16026.8	10863.3	6001.5	5121.07	4484.83	2230.78
2022-11-02	3626.29	2173.33	3598.34	4027.53	4541.9	16302.4	11027.4	6003.36	5168.24	4571.51	2235.41
2022-11-03	3587.99	2168.02	3610.18	4034.75	4538.42	16158.1	10970.2	5953.65	5184.97	4532.27	2226.06
2022-11-04	3674.76	2233.19	3729.81	4154.09	4706.73	16757.6	11176.5	6108.95	5257.55	4605.02	2271.67
2022-11-07	3715.45	2278.7	3784.99	4146.9	4705.3	16853	11154.5	6118.95	5244.66	4624.46	2275.48
2022-11-08	3727.65	2267.09	3786.51	4128.51	4671.34	16622.2	11060.8	6107.25	5226.05	4629.87	2268.89
2022-11-09	3788.64	2235.78	3787.82	4088.6	4641.71	16413.2	11137.4	6086.32	5175.2	4573.8	2267.84
2022-11-10	3796.52	2223.53	3733.8	4024.68	4600.66	16577.7	11077.3	6109.7	5093.73	4609.71	2259.97
2022-11-11	4033.65	2266.51	3803.38	4082.85	4693.38	16910.7	11038	6315.79	5132.31	4638.42	2283.59
2022-11-14	4109.43	2212.7	3764.05	4005.28	4660.65	16830.5	11401.5	6428.43	5159.84	4641.49	2263.5
2022-11-15	4146.74	2229.29	3828.26	4081.92	4751.1	17124.7	11476.4	6533.01	5380.13	4714.42	2295.63
2022-11-16	4070.97	2244.92	3793.69	4038.19	4713.35	17144.1	11430.5	6464.21	5333.52	4740.63	2311.48
2022-11-17	4082.17	2186.78	3761.16	4012.5	4674.56	17099.4	11497.7	6461.87	5432.93	4805.87	2294.32
2022-11-18	4046	2169.03	3718.68	4001.53	4641.45	17038.9	11660.8	6402.66	5331.07	4800.39	2299.33
2022-11-21	4023.01	2157.9	3733.95	4025.98	4615.63	16761.6	11644.1	6335.29	5315.87	4743.5	2309.4
2022-11-22	3991.26	2175.06	3711.88	3986.37	4570.67	16698.5	11294.2	6425.79	5255.42	4733.91	2316.18
2022-11-23	3986.59	2199.13	3721.2	4026.22	4559.12	16579	11044.4	6433.45	5202.12	4687.8	2348.39
2022-11-24	4053.99	2213.99	3750.74	4013.14	4551.05	16487	11173	6414.3	5152.54	4640.61	2353.76
2022-11-25	4226.7	2254.89	3729.86	3970.93	4527.15	16498.4	11083.4	6537.74	5088.49	4624.26	2368.05
2022-11-28	4219.59	2222.92	3694.94	3955.69	4523.5	16487.8	10979	6417.15	5024.99	4597.84	2390.63
2022-11-29	4540.61	2256.79	3757.61	4000.92	4641.54	17011.8	11275.1	6728.19	5111.35	4681.28	2373.04
2022-11-30	4475.82	2281.37	3759.67	4009.02	4712.46	17011.8	11188.7	6710.83	5096.32	4701.49	2378.29
2022-12-01	4460.35	2258.68	3802.21	4038.45	4762.5	17496.8	11224.9	6703.72	5185.17	4790.81	2369.43
2022-12-02	4372.62	2246.83	3786.32	4042.77	4733.15	17587.1	11195.4	6661.07	5156.78	4825.61	2368.26
2022-12-05	4400.1	2281.63	3838.81	4065.97	4790.27	17842	11219.9	6903.1	5196.23	4934.18	2394.6
2022-12-06	4379.47	2275.8	3846.49	4069.63	4824.05	18223.5	11093.9	6892.72	5242.64	4872.61	2359.65
2022-12-07	4308.49	2236.53	3825.47	4078.59	4863.23	18305.9	11257.2	6813.61	5202.97	4861.56	2335.53
2022-12-08	4381.23	2225.67	3823.93	4074.26	4868.01	18164.8	11254.1	6840.77	5126.97	4834.85	2322.88
2022-12-09	4473.32	2228.12	3869.11	4064.8	4891.77	18517	11329.1	6906.4	5145.2	4797.64	2305.51
2022-12-12	4321	2177.1	3794.49	4024.84	4845.23	18296	11512.6	6746.52	5220.57	4804.13	2266.85
2022-12-13	4356.01	2185.24	3792.79	3980.65	4829.27	18531.4	11437.5	6784.82	5121.1	4762.85	2270.52
2022-12-14	4314.9	2199.94	3786.38	3958.27	4848.05	18862.9	11258.6	6821.04	5121.04	4762.01	2261.67
2022-12-15	4320.82	2169.13	3774.59	3993.55	4875.46	18653.8	11222.2	6744.87	5188.95	4768.03	2261.66
2022-12-16	4380.75	2174.37	3744.71	3947.43	4841.08	18710.2	11347.9	6802.15	5100.26	4703.99	2269.68
2022-12-19	4357.28	2119.35	3684.42	3899.91	4785.76	18422.9	10900.1	6653.55	4991.71	4605.6	2217.63
2022-12-20	4204.31	2111.96	3650.49	3875.59	4724.71	17853.1	10702.4	6577.28	4951.96	4563.68	2222.47
2022-12-21	4176.34	2101.79	3643.52	3835.6	4704.45	18066.7	10705	6599.94	4899.99	4544.96	2203.4
2022-12-22	4162.31	2064.77	3576.64	3771.39	4709.66	18348.1	10681.7	6621.59	4870.52	4522.92	2171.26
2022-12-23	4156.31	2062.44	3549.63	3736.85	4660.24	18397.8	10778.5	6607.85	4855.29	4579.41	2176.99
2022-12-26	4099.1	2076.82	3598.74	3839.74	4718.5	18266.5	10763.7	6564.44	4954.29	4628.58	2211.65
2022-12-27	4130.58	2112.65	3647.67	3878.78	4753.72	18556.8	10741.2	6675.69	4980.29	4647.19	2221.31
2022-12-28	4136.05	2104.46	3617.53	3837.88	4672.45	18426.6	10772.6	6710.17	4910.87	4610.39	2273.25
2022-12-29	4033.24	2060.73	3596.72	3822.02	4646.95	18277.6	10959.1	6672.06	4924.41	4595.95	2257.24
2022-12-30	4048.83	2068.05	3591.66	3834.35	4673.19	18439.6	10926.7	6725.32	4928.04	4652.45	2286.52
2023-01-03	4094.58	2089.21	3654.57	3888.21	4703.05	18180.9	11042.1	6730.98	5068.77	4837.64	2329.83
2023-01-04	4246.06	2058.01	3635.9	3864.57	4725.55	18199.8	11082	6837.91	5040.45	4892.95	2324.49
2023-01-05	4248.75	2061.83	3668.8	3928.09	4817.58	18748.5	11288.7	6886.71	5085.02	4938.02	2334.8
2023-01-06	4195.51	2080.92	3707.74	3969.21	4827.05	18684.2	11196.6	6885.92	5069.85	4862.52	2348.24
2023-01-09	4159.83	2094.77	3752.94	3980.82	4846.49	19031.7	11280.3	6955.51	5095.06	4883.95	2322.4
2023-01-10	4148.16	2077.22	3737.04	3985.49	4896.4	19107.1	11387.6	6876.15	5122.11	4897.9	2307.14
2023-01-11	4182.54	2144.92	3725.47	3948.78	4869.61	18993.6	11330.3	6924.88	5055.54	4848.78	2296.93
2023-01-12	4108.77	2148.28	3725.08	3970.58	4875.92	18855	11288.1	6957.01	5069.31	4882.56	2295.74
2023-01-13	4128.68	2151.34	3740.27	3983.89	4934.24	19355	11538.5	7074.29	5064.02	4895.99	2292.75
2023-01-16	4151.24	2157.28	3783.58	4016	4982.67	19743.2	11814.8	7156.12	5191.4	4903.13	2300.72
2023-01-17	4139.35	2148.83	3787.16	4029.41	4977.01	19551.8	11699.5	7167.02	5246.56	4866.02	2287.85
2023-01-18	4113.21	2165.84	3803.42	4038.83	4955.15	19353.4	11628.4	7161.02	5283.9	4925.17	2294.01
2023-01-19	4133.47	2177.05	3827.03	4048.56	4956.07	19296.1	11841.9	7217.87	5407.28	4950.47	2286.47
2023-01-20	4163.87	2214.99	3893.47	4101.2	4972.64	19280.7	11837.5	7222.5	5424.73	5037.35	2322.15
2023-01-30	4134.97	2187.85	3927.37	4151.37	5030.1	19509.5	11742.8	7206.52	5503.96	5055.06	2314.41
2023-01-31	4201.24	2197.78	3957.33	4171.38	5020.14	19192.4	11553.3	7133.59	5411.93	5051.28	2320.73
2023-02-01	4191.5	2203.44	4032.07	4210.86	5108.44	19335.9	11678.5	7194.47	5524.68	5140.79	2330.78
2023-02-02	4201.07	2213.67	4032.09	4188.33	5104.26	19509.8	11775.2	7108.02	5546.13	5149.2	2331.57
2023-02-03	4142.42	2190.46	3997.4	4152.73	5052.84	19324.5	11689.1	7036.29	5600.21	5199.09	2318.8
2023-02-06	4077.9	2185.86	3945.43	4132.59	4977.81	19078.8	11549.1	6930.29	5582.55	5212.54	2324.62
2023-02-07	4134.93	2193.79	3962.28	4148.98	5025.52	19030.7	11486.1	6957.58	5573.63	5273.74	2354.86
2023-02-08	4137.06	2180.55	3948.3	4131.27	4995.96	18878.2	11511.9	6924.12	5515.13	5179.39	2343.94
2023-02-09	4171.81	2189.37	3984.91	4181.89	5047.36	19244	11625.1	6992.7	5679.89	5313.17	2349.61
2023-02-10	4198.34	2164.91	3955.36	4151.88	5023	19303.3	11611.3	6963.47	5632.59	5323.25	2371.09
2023-02-13	4200.31	2167.94	3987.29	4204.22	5083.45	19759.6	11716.8	6951.99	5665.64	5388.27	2369.05
2023-02-14	4208.89	2175.89	4023.53	4201.55	5073.54	19702.1	11773.8	6977.71	5652.21	5344.46	2381.08
2023-02-15	4142.66	2155.02	3993.56	4182.97	5041.16	19614.5	11637.8	6901.36	5760.91	5470.05	2365.73
2023-02-16	4094.01	2126.83	3907.21	4099.9	4978.59	19577.7	11539.6	6881.04	5646.63	5435.11	2328.41
2023-02-17	4072.78	2152.49	3910.42	4045.7	4944.46	19484.6	11584.1	6804.2	5464.92	5270.76	2317.24
2023-02-20	4139.42	2203.36	3979.93	4105.51	5056.9	19806	11698.2	7024.98	5577.46	5455.84	2338.49
2023-02-21	4169.49	2243.75	4031.81	4131.67	5092.83	19718.7	11671.3	7039.91	5569.46	5458.24	2352.04
2023-02-22	4145.47	2244.17	4002.45	4116.58	5077.8	19702.6	11634.7	6974.15	5566.33	5414.63	2341.67
2023-02-23	4152.35	2257.76	4003.7	4130.38	5100.96	19560.2	11550.1	6988.82	5511.27	5319.23	2337.68
2023-02-24	4111.06	2250.66	3973.9	4102.9	5049.41	19349.4	11472.8	6901.16	5513.71	5346.13	2330.53
2023-02-27	4101.95	2258.11	3962.02	4084.17	5005.44	19449.5	11367.3	6848.95	5433.94	5302.75	2324.29
2023-02-28	4137.17	2251.62	3972.25	4106.03	5026.83	19498.7	11549.6	6896.35	5502.94	5409.12	2352.89
2023-03-01	4170.37	2259.3	4000.29	4129.44	5073.43	19632.6	11537.3	7004.14	5627.35	5619.68	2368.81
2023-03-02	4130.34	2270.59	3984.49	4110.53	5035.79	19566.5	11413.3	7012.18	5615.34	5692.87	2374.03
2023-03-03	4148.74	2286.07	3975.63	4128.05	5033.13	19471.3	11415.2	7061.6	5631.13	5657.36	2398.26
2023-03-06	4084.67	2255.04	3961.51	4154.21	5006.53	19471.4	11482.9	6938.53	5630.39	5667.69	2408.11
2023-03-07	4006.5	2282.71	3906.65	4087.01	4910.55	19060.5	11277.4	6878.44	5473.15	5497.09	2386.82
2023-03-08	4021.23	2262.35	3897.4	4087	4903.19	18949.6	11245.1	6841.57	5548.54	5624.16	2380.76
2023-03-09	4018.73	2259.31	3883.7	4074.74	4872.41	18802	11272.6	6793.02	5573.26	5671.45	2370.21
2023-03-10	3946.22	2210.32	3814.95	4024.07	4738.09	18573.3	11246.8	6699.34	5517.97	5586.6	2346.1
2023-03-13	3925.17	2257.12	3824.7	4035.75	4756.87	18853.4	11252.1	6739.84	5615.95	5763.4	2357.36
2023-03-14	3896.53	2219.8	3786.97	3984.13	4698.19	18810.5	11180.2	6664.25	5628.1	5714.94	2361.51
2023-03-15	3951.34	2231.67	3810.81	4013.44	4703.22	18664.8	11239.9	6723.82	5611.65	5672.02	2393.79
2023-03-16	3911.95	2157.88	3717.87	3918.91	4654.36	18518.2	11199.5	6691	5547.67	5626.1	2373.57
2023-03-17	3942.16	2197.35	3734.25	3923.67	4662.78	18332.4	11017.6	6747.34	5704.6	5866.73	2379.33
2023-03-20	3918.57	2182.21	3737.73	3919.93	4657.71	18097.9	10842	6705.73	5734.93	5829.3	2350.38
2023-03-21	3918.99	2173.93	3773.35	3970.36	4770.42	18474.9	11098.2	6716.99	5770.22	5921.29	2352.42
2023-03-22	3957.81	2191.47	3764.51	3974.53	4768.5	18459.2	11118.3	6741.02	5867.01	6104.31	2357.51
2023-03-23	3942.39	2209.1	3769.81	3975.97	4755.86	18565.1	11099.1	6809.54	6053.77	6186.85	2354.62
2023-03-24	3952.11	2179.07	3755.68	3960.35	4775.31	18585.7	10973.5	6759.2	6121.7	6253.1	2338.86
2023-03-27	3885.43	2176.4	3738.3	3970.33	4767.61	18507.3	11078.8	6728.54	6120.35	6264.83	2308.86
2023-03-28	3841.08	2188.47	3718.83	3938.96	4753.65	18738.9	11143.3	6722.56	5972.39	6170.29	2304.76
2023-03-29	3828.16	2167.9	3698.1	3929.95	4764.32	18747.9	11073	6686.65	6041.07	6162.12	2300.34
2023-03-30	3834.37	2229.6	3713.04	3953.61	4843.46	18955.1	11100.4	6724.51	6022.34	6021.25	2317.69
2023-03-31	3832.32	2222.84	3735.68	3964.16	4831.49	19029.7	11145.9	6711.57	6142.13	6237.43	2321.62
2023-04-03	3916.44	2235.24	3747.53	3989.3	4845.59	19007.1	11022.4	6821.74	6385.83	6491.46	2312.75
2023-04-04	3885.65	2253.16	3714.68	3959.11	4785.33	19178	11117.8	6853.37	6432.86	6525.71	2316.17
2023-04-06	3872.71	2231.19	3730.02	3967.37	4762.14	18905.2	11195.3	6804.84	6518.91	6460.81	2305.68
2023-04-07	4012.41	2217.51	3738.5	3978.46	4808.15	18820.1	11446.9	6851.34	6574.99	6633.91	2319.33
2023-04-10	3979.79	2217.97	3732.95	4001.33	4777.11	18624.8	11457.4	6849.23	6323	6405.32	2360.33
2023-04-11	4026.96	2221.83	3765.8	3985.61	4796.43	18386.2	11442.3	6851.38	6337.55	6522.89	2352.9
2023-04-12	4026.43	2252.31	3768.11	3973.58	4767.01	18022.6	11372.8	6874.34	6478.79	6793.91	2355.01
2023-04-13	4014.96	2252.42	3738.82	3951.09	4734.56	18107.2	11564.6	6865.57	6272.65	6621.83	2365.35
2023-04-14	3999.75	2260.97	3792	3985.65	4735.37	17934.4	11557.1	6887.99	6366.23	6583.74	2395.02
2023-04-17	3992.87	2333.7	3836.94	4023.45	4807.99	18138.5	11601.2	7063.53	6296.6	6434.71	2415.48
2023-04-18	3966.59	2353.7	3824.75	4022.78	4822.94	18201	11479.4	7117.93	6256.08	6541.97	2398.8
2023-04-19	3891.04	2338.85	3798.51	3984.89	4779.58	18079	11364.6	7072.65	6247.68	6536.06	2392.29
2023-04-20	3864.47	2335.29	3738.11	3943.46	4746.91	17865.9	11201.7	7081.7	6387.97	6776.1	2388.44
2023-04-21	3797.34	2298.62	3649.08	3893.12	4650.12	17735.1	11113.2	6903.65	6043.05	6466.55	2356.73
2023-04-24	3732.1	2278.39	3594.75	3842.17	4642.19	17439.2	11073.2	6834.64	5953.01	6617.92	2362.28
2023-04-25	3687.77	2282.37	3518.57	3764.8	4575.41	17613.3	10851.3	6900.38	5838.63	6572.4	2357.5
2023-04-26	3671.15	2290.89	3549.62	3849.69	4606.51	17621.4	10935.6	6853.68	5676.13	6462.19	2396.44
2023-04-27	3677.2	2286.32	3554.7	3877.22	4640.34	17691.2	11152.7	6950.4	5620.83	6252.52	2410.45
2023-04-28	3708.86	2328.76	3570.48	3907.48	4660.07	17851.8	11150.1	7065.93	5773.61	6612.99	2413.04
2023-05-04	3703.33	2327.74	3565.73	3909.16	4626.76	17740.6	11243.7	7242.01	5669.98	6720.11	2468.05
2023-05-05	3802.16	2306.78	3521.77	3867.46	4569.71	17765.7	11036.4	7320.92	5632.02	6580.29	2462.82
2023-05-08	3800.08	2402.19	3555.22	3905.59	4556.99	17606.8	10984.1	7555.81	5697.29	6658.8	2487.04
2023-05-09	3802.48	2378.23	3518.15	3840.09	4503.24	17592.1	10815.8	7512.12	5653.77	6494.04	2464.8
2023-05-10	3757.38	2328.32	3533.42	3863.31	4579.05	17499.8	10836.3	7299.11	5617.48	6436.74	2453.72
2023-05-11	3767.21	2322.4	3521.45	3871.34	4594.11	17446.5	10782.9	7281.12	5593.66	6460.84	2484.76
2023-05-12	3728.11	2291.11	3449.19	3806.7	4565.98	17297	10766.8	7191.01	5529.77	6272.44	2507.34
2023-05-15	3721.02	2314.64	3515.31	3881.36	4608.56	17409.5	10903.8	7328.45	5563.27	6235.98	2500.26
2023-05-16	3674.4	2315.98	3491.56	3863.79	4546.63	17277.9	11004.9	7284.75	5502.18	6051.96	2495.15
2023-05-17	3654.96	2305.72	3484.38	3890.87	4537.38	17144.5	10951.8	7217.63	5550.73	6075.15	2507.79
2023-05-18	3627.93	2323.14	3466.94	3870.16	4536.85	16974.1	10882	7247.45	5639.9	6291.55	2499.49
2023-05-19	3581.05	2295.45	3455.32	3854.37	4553.26	17153.2	11022.1	7139.82	5684.71	6203.11	2473.7
2023-05-22	3561.01	2278.07	3471.76	3867.15	4617.93	17511.8	11072	7150.58	5629.05	6128.48	2530.78
2023-05-23	3528.06	2251.45	3437.17	3814.74	4574.6	17299.8	11111.6	7011.43	5547.11	6002.06	2485.01
2023-05-24	3438.14	2222.21	3420.25	3804.78	4515.17	17071.4	10956.2	6862.47	5528.23	6030.32	2462.38
2023-05-25	3428.22	2200.33	3386.01	3819.27	4493.57	16910.6	10878.5	6852.21	5540.72	6023.57	2493.13
2023-05-26	3455.92	2163.56	3382.95	3793.31	4511.56	16895.9	11023	6892.74	5639.91	6123.89	2508.85
2023-05-29	3421.54	2184.47	3358.18	3754.66	4458.45	16745.8	11007.3	6880.79	5648.18	6212.98	2570.63
2023-05-30	3465.46	2176.69	3346.3	3772.28	4470.71	16591.8	10920.8	6866.9	5741.23	6416.9	2564.81
2023-05-31	3443.3	2121.94	3325.95	3744.32	4440	16298.9	10806.4	6810.42	5795	6491.76	2537.8
2023-06-01	3422.74	2126.96	3340.04	3738.56	4421.96	16388.2	10759.6	6811.58	5856.9	6598.7	2499.79
2023-06-02	3550.21	2149.67	3429.01	3771.25	4524.45	16675.3	10764.6	6899.14	5862.8	6601.46	2498.03
2023-06-05	3530.7	2160.1	3410	3736.57	4549.44	16428	10787.6	6899.99	5886.87	6707.58	2503.49
2023-06-06	3536.21	2158.96	3365.38	3682.7	4499.87	16347.7	10562.2	6872.16	5701.15	6556.15	2443.16
2023-06-07	3579.42	2150.36	3341.57	3652.55	4491.04	16224.3	10475.8	6911.94	5754.83	6621.9	2434.64
2023-06-08	3644.97	2162.65	3356.55	3659.21	4503.41	16393	10379.5	7018.8	5676.24	6534.1	2454.95
2023-06-09	3594.99	2166.66	3360.06	3681.92	4521.02	16352.3	10463.8	6985.73	5757.58	6763.87	2491.13
2023-06-12	3592.43	2165.33	3366.06	3698.59	4642.83	16698.1	10413.1	6919.39	5781.81	6765.72	2444.93
2023-06-13	3599.94	2139.74	3363.6	3698.71	4658.1	16704.9	10352.3	6944.31	5929.13	6871.76	2431.37
2023-06-14	3571.6	2141.36	3371.53	3687.74	4676.05	16947.6	10380.7	6864.92	5943.57	6965.94	2404.81
2023-06-15	3604.04	2149.75	3407.18	3784.95	4755.22	17170.8	10518.7	6920.59	5889.64	6962.92	2422.88
2023-06-16	3604.96	2154.34	3420.25	3829.95	4755.06	17290.6	10536	6928.52	6024.23	7130.08	2407.87
2023-06-19	3537.33	2140.43	3380.61	3810.62	4730.64	17012.7	10470.6	6817.52	6145.51	7280.8	2423.01
2023-06-20	3470.29	2115.7	3353.36	3813.15	4754.16	16857.6	10400.7	6773.86	6190.46	7339.98	2413.11
2023-06-21	3428.32	2094.69	3308.11	3769.53	4717.08	16654.7	10195.9	6710.45	5952.83	6955.28	2419.79
2023-06-26	3364.41	2076.04	3278.85	3734.61	4656.34	16355.7	10108.2	6582.98	5741.43	6640.07	2471.52
2023-06-27	3496.98	2119.42	3338.67	3787.68	4724.8	16458.9	10192.7	6649.61	5772.75	6720.56	2471.89
2023-06-28	3479.97	2147.02	3333.2	3800.11	4729.81	16491.9	10169.9	6652.9	5668.6	6544.29	2506.06
2023-06-29	3426.55	2115.36	3316.86	3810.07	4724.79	16339.6	10212.6	6612.35	5706.23	6674.35	2484.93
2023-06-30	3452.72	2140.67	3363.12	3853.1	4750.36	16321.6	10302.4	6670.57	5772.54	6709.37	2475.75
2023-07-03	3479.98	2189.9	3404.94	3883.07	4804.08	16634	10301.8	6810.93	5779.05	6603.61	2498.31
2023-07-04	3438.68	2192.15	3402.72	3880.98	4863.89	16658.2	10341.6	6772.78	5870.21	6632.41	2477.07
2023-07-05	3443.56	2182.24	3425.44	3851.18	4809.72	16386.6	10286.5	6724.77	5798.7	6522.06	2471.8
2023-07-06	3474.15	2180.68	3388.67	3826.26	4807.18	16302.1	10126.3	6681.44	5822.21	6545.32	2465.45
2023-07-07	3464.81	2190.94	3375.14	3796.81	4775.11	16306.4	10118.1	6696.57	5732.94	6473.46	2485.03
2023-07-10	3454.01	2186.51	3398.35	3836.59	4766.29	16373.5	10145.2	6687.37	5706.71	6471.22	2502.88
2023-07-11	3451.58	2177.5	3422.57	3853.81	4846.47	16385.8	10209.3	6730.46	5801.35	6494.48	2490.25
2023-07-12	3382.2	2160.9	3415.22	3822.84	4818.12	16373.9	10098.6	6704.38	5655.25	6280.35	2488.7
2023-07-13	3405.39	2190.63	3455.25	3852.55	4826.9	16742	10238.6	6785.53	5767.28	6449.85	2496.01
2023-07-14	3394.26	2197.37	3444.35	3829.58	4777.74	16644.4	10176.4	6784.05	5835.61	6617.23	2470.96
2023-07-17	3383.24	2152.55	3420.52	3818.83	4749.22	16525.5	10119.3	6706.98	5817.42	6594.05	2469.98
2023-07-18	3407.23	2143.75	3439.98	3817.36	4777.12	16463.6	10086.9	6676.99	5775.51	6473.07	2452.55
2023-07-19	3458.25	2152.6	3442.32	3793.34	4790.66	16442.6	10038.1	6704.36	5747.71	6470.98	2447.85
2023-07-20	3465	2141.92	3442.49	3761.4	4736.84	16432.7	9985.71	6679.77	5595.55	6269.76	2422.03
2023-07-21	3521.77	2127.6	3433.27	3737.27	4710.25	16711.7	10077.8	6672.64	5556.47	6248.53	2416.19
2023-07-24	3498.88	2112.58	3396.05	3725.01	4686.35	16533.2	10155	6645.29	5564.62	6286.6	2426.4
2023-07-25	3712.67	2150.23	3475.95	3796	4833.34	16989	10219	6929.43	5661.65	6352.34	2409.89
2023-07-26	3786.85	2143.08	3494.07	3781.19	4778.96	17009.3	10294.2	6926.38	5579.11	6198.3	2410
2023-07-27	3762.49	2132.1	3471.21	3763.29	4785.41	17105.4	10273.5	6937.68	5505.38	6122.8	2396.69
2023-07-28	3885.99	2153.13	3505.77	3797.23	4882.3	17407.4	10381.7	7270.52	5563.33	6142.92	2411.82
2023-07-31	3973.27	2148.54	3540.25	3844.55	4949.15	17537.4	10184.9	7324.02	5610.78	6197.89	2428.44
2023-08-01	3941.28	2168.75	3553.84	3826.04	4899.41	17368.6	10111.7	7272.65	5635.32	6234.67	2461.65
2023-08-02	3980.71	2124.96	3534.34	3816.3	4903.83	17239.9	9956.14	7213.02	5640.67	6217.29	2443.04
2023-08-03	4047.17	2120.34	3522.09	3833.33	4882.04	17368.5	10109.6	7373.58	5637.85	6171.78	2452.77
2023-08-04	4011.05	2117.46	3519.94	3843.6	4893.66	17342.2	10034.5	7414.41	5706.59	6360.61	2440.55
2023-08-07	3876.3	2114.06	3502.41	3822.59	4875.69	17209.5	9737.58	7364.44	5708.62	6356.07	2447.81
2023-08-08	3815.63	2124.93	3507.32	3798.18	4846.25	17201.8	9814.61	7327.32	5664.27	6323.23	2440.54
2023-08-09	3824	2112.3	3486.92	3774.89	4802.7	17164	9942.21	7320.45	5589.02	6152.38	2414.27
2023-08-10	3834.15	2157.92	3489.64	3791.65	4778.38	17149.7	9927.9	7368.55	5587.59	6151.87	2426.14
2023-08-11	3816.68	2108	3421.93	3712.71	4693.5	16774.3	9843.67	7140.99	5453.14	6054.64	2377.17
2023-08-14	3767.64	2106.15	3410.61	3703.74	4660.91	16595.2	9888.58	7052.32	5473.61	6188.89	2389.3
2023-08-15	3755.23	2108.58	3389.38	3665.87	4632.5	16534.9	9881.42	7140.72	5393.84	6088.29	2403.19
2023-08-16	3824.09	2088.09	3363.55	3630.55	4593.09	16496.3	9840.97	7134.05	5266.38	5953.75	2386.09
2023-08-17	3809.27	2092.27	3379.71	3675.47	4657.88	16697.1	9850.94	7091.69	5308.13	6024.09	2388.81
2023-08-18	3734.09	2080.39	3331.66	3637.95	4568.41	16362.6	9609.42	7063.82	5197.14	5830.22	2377.42
2023-08-21	3660.74	2054.94	3296.92	3583.11	4522.35	16235.8	9532.67	6893.68	5157.26	5843.32	2358.55
2023-08-22	3675.07	2083.7	3311.27	3585.55	4535.98	16186.1	9465.9	6979.34	5270.04	6056.62	2354.11
2023-08-23	3605.09	2100.91	3250.33	3510.34	4463.45	15970.5	9309.86	6896.32	5124.79	5928.33	2323.89
2023-08-24	3568.21	2083.97	3272.67	3500.58	4510.36	16292	9460.9	6911.78	5146.16	5964.28	2298.51
2023-08-25	3608.55	2076.03	3246.44	3464.94	4444.38	16215.8	9382.8	6956.3	4981	5739.3	2316.6
2023-08-28	3769.69	2122.91	3275.26	3499.77	4487.54	16161.9	9449.08	7091.14	5024.23	5829.23	2318.59
2023-08-29	3878.34	2121.86	3319.6	3587.97	4616.64	16376.5	9674.43	7033.31	5225.55	6024.67	2322.85
2023-08-30	3861.08	2110	3324.27	3586.89	4643.46	16330.2	9678.93	6920.96	5355.65	6121.29	2303.52
2023-08-31	3659.55	2102.93	3298.86	3555.14	4615.97	16254.2	9670.38	6869.34	5367.99	6066.62	2308.44
2023-09-01	3672.47	2159.98	3348.8	3566.74	4668.78	16467	9617.6	6939.24	5326.49	5997.47	2300.37
2023-09-04	3689.58	2228	3436.21	3611.9	4737.06	16798.9	9660.21	7057.18	5400.5	6071.86	2313.13
2023-09-05	3596.75	2231.92	3418.24	3605.28	4700.12	16645.2	9625.31	6964.38	5364.78	5973.98	2329.87
2023-09-06	3684.4	2241.89	3417.67	3600.08	4694.66	16609.5	9515.48	6981.26	5424.29	5964.11	2314.49
2023-09-07	3651.44	2244.87	3366.25	3529.67	4630.19	16388.2	9364.96	6944.26	5287.87	5867.29	2288.86
2023-09-08	3631.59	2213.81	3350.19	3526.57	4615.89	16289.2	9391.18	6944.8	5310.46	5845.37	2312.7
2023-09-11	3613.23	2229.67	3378.18	3545.28	4678.9	16448.3	9651.89	6991.24	5352.97	5956.45	2323.4
2023-09-12	3596.07	2221.05	3375.21	3540.97	4708.18	16471.8	9682.59	6946.65	5334.29	5941.92	2332.19
2023-09-13	3594.32	2245.07	3360.43	3505.77	4647.81	16432.2	9596.27	6911.51	5221.36	5836.53	2335.43
2023-09-14	3558.75	2299.6	3363.14	3480.17	4593.64	16332.3	9610.86	6950.95	5169.85	5824.43	2357.47
2023-09-15	3569.28	2284.5	3361.45	3462.54	4588.42	16207.9	9792.12	6917.9	5161.83	5758.14	2329.32
2023-09-18	3533.85	2285.87	3364.67	3479.89	4667.66	16353.7	9908.01	6928.8	5133.74	5730.34	2323.45
2023-09-19	3519.63	2306.51	3352.99	3452.05	4634.89	16282.8	9877.96	6948.97	5069.03	5665.12	2326.91
2023-09-20	3516.1	2292.4	3330.71	3420.67	4609.35	16250.2	9827.6	6944.36	5026.12	5638.87	2306.98
2023-09-21	3508.93	2276.49	3299.41	3396.59	4554.68	15972.6	9709.96	6896.36	5016.93	5638.89	2291.65
2023-09-22	3543.32	2276.7	3320.19	3454.32	4620.28	16253.2	9804.51	7037.78	5176.31	5873.97	2296.48
2023-09-25	3468.81	2269.82	3296.85	3435.49	4612.9	16173.5	9946.1	6958.41	5124.64	5818.54	2290.42
2023-09-26	3457.41	2254.53	3265.19	3418.73	4575.29	16048.9	9891.23	6937.16	5114.69	5828.44	2286.82
2023-09-27	3444.1	2249.92	3266.75	3450.88	4576.54	16074.6	10093.5	6919.02	5107.77	5841.58	2281.19
2023-09-28	3458.94	2267.36	3269.59	3463.88	4602.52	15899.8	10055.5	6901.05	5175.11	5878.39	2285.82
2023-10-09	3377.13	2273.24	3255.65	3446.12	4613.81	15765.3	10065.6	6851.88	5217.76	5873.55	2295.42
2023-10-10	3360.19	2236.61	3246.93	3407.09	4586.16	15727.9	9891.45	6823.43	5264.08	5888.36	2282.44
2023-10-11	3357.44	2207.31	3230.9	3400.41	4564.81	15759	10091.5	6816.97	5341.22	5927.77	2270.02
2023-10-12	3373.01	2205.88	3284.65	3434.8	4624.14	15798.7	10153.4	6916.1	5351.13	5898.32	2288.64
2023-10-13	3345.8	2215.3	3244.42	3386.41	4592.74	15566.8	10219.5	6884.45	5340.03	5843.76	2276.36
2023-10-16	3292.55	2254.77	3217.47	3349.2	4587.68	15357.9	10083.3	6868.26	5244.76	5793.12	2279.17
2023-10-17	3268.31	2269.68	3218.07	3352.31	4591.97	15379.5	10030.8	6919.44	5249.78	5812.21	2292.77
2023-10-18	3216.21	2251.59	3168.94	3301.1	4598.67	15303	9825.48	6895.99	5174.94	5691.64	2257.58
2023-10-19	3190.05	2207.98	3125.01	3261.77	4494.49	14866.5	9638.16	6770.8	5141.02	5613.56	2227.49
2023-10-20	3207.79	2196.93	3122.06	3250.73	4452.38	14799.7	9504.89	6757.36	5010.77	5454.86	2227.35
2023-10-23	3145.01	2164.81	3037.88	3179.41	4391.83	14703	9427.58	6679.47	4916.54	5331.82	2177.57
2023-10-24	3214.04	2189.49	3085.81	3208.31	4424.01	14828.7	9526.13	6730.29	4960.74	5373.84	2206
2023-10-25	3213.88	2188.41	3132.12	3245	4471.41	15131.9	9454.51	6729.39	5018.51	5361.29	2206
2023-10-26	3179.1	2179.88	3131.99	3249.95	4505.36	15210	9531.52	6759.96	5045.21	5388.2	2247.13
2023-10-27	3217.46	2174.3	3187.28	3313.41	4574.05	15544.8	9932.53	6749.89	5098.43	5400.42	2270.14
2023-10-30	3207.3	2139.31	3221.38	3335.71	4583.91	15747	10175	6677.71	5269.52	5468.17	2268.72
2023-10-31	3214.53	2154.5	3217.5	3303.79	4517.97	15787.3	10174.7	6697.85	5233.83	5425.37	2267.33
2023-11-01	3186	2149.62	3205.21	3293.49	4531.45	15966	10142	6685.26	5189.86	5416.66	2272.09
2023-11-02	3163.87	2153.54	3171.7	3250.19	4507.39	15792.9	10084.2	6682.11	5122.88	5433.39	2266.66
2023-11-03	3152.17	2158.02	3186.69	3296.01	4555.25	15947.5	10097.1	6702.58	5252.42	5497.74	2270.83
2023-11-06	3244.7	2118.97	3210.62	3369.26	4624.53	15959	10312.5	6813.42	5407.63	5672.43	2258.68
2023-11-07	3241.07	2132.52	3206.3	3364.08	4622.39	15916.1	10265.2	6802.11	5444.08	5757.22	2253.11
2023-11-08	3277.17	2119.73	3178.55	3361.63	4624.72	15881.9	10378.7	6745.9	5461.82	5836.2	2245.48
2023-11-09	3260.69	2161.56	3187.1	3364.65	4593.94	15871.2	10250.2	6732.94	5414.97	5797.46	2255.57
2023-11-10	3221.54	2177.71	3175.63	3343.69	4550.02	15768.6	10271.9	6685.87	5395.77	5727.41	2264.97
2023-11-13	3222.77	2191.47	3198.22	3369.68	4535.22	15685.6	10194.5	6662.37	5458.82	5829.97	2266.44
2023-11-14	3267.59	2172.21	3191.98	3371.91	4566.02	15705.5	10212.9	6704.51	5510.2	5878.59	2265.97
2023-11-15	3248.66	2190.38	3233.91	3399.03	4627.45	15784.6	10265.2	6740.2	5513.46	5855.18	2276.79
2023-11-16	3235.89	2187.9	3200.55	3353.44	4605.48	15643.6	10134.4	6707.12	5447.74	5837.74	2268.98
2023-11-17	3217.17	2176.97	3211.78	3366.23	4643.08	15596.7	10228.2	6692.01	5467.77	5891.89	2270.11
2023-11-20	3217.55	2180.65	3223.51	3393.12	4660.95	15721.8	10349.7	6700.92	5475.86	5927.96	2273.83
2023-11-21	3290.13	2184.89	3225.38	3373.61	4645.53	15850.7	10347.9	6710.94	5401.12	5918.87	2269.85
2023-11-22	3278.33	2178.32	3179.62	3321.28	4581.11	15769.7	10248.6	6670.69	5317.62	5880.01	2256.77
2023-11-23	3356.44	2198.69	3201.59	3349.74	4657.46	15787.4	10340.3	6682.13	5374.18	5860.12	2266.66
2023-11-24	3357.03	2213.38	3174.55	3306.6	4592.3	15806.3	10380.7	6648.85	5264.93	5753.26	2256.03
2023-11-27	3286.32	2230.34	3159.28	3298.06	4591.69	15668.8	10283.6	6583.96	5299.03	5720.25	2256.02
2023-11-28	3250.46	2226.96	3171.59	3317.76	4651.03	15663.3	10423.6	6560.87	5315.9	5703.21	2258.42
2023-11-29	3163.17	2237.89	3158.87	3289.32	4609.08	15623.6	10332.6	6480.23	5294.48	5659.91	2244.55
2023-11-30	3154.42	2245.58	3138.1	3278.79	4577.72	15714.2	10415.5	6504.85	5252.9	5646.2	2268.45
2023-12-01	3177.35	2253.84	3132.94	3272.49	4541.45	15522.9	10412.8	6514.21	5320.44	5850.82	2274.26
2023-12-04	3135.24	2270.15	3143.74	3262.52	4527.07	15398.2	10242.2	6485.18	5301.02	5868.28	2271.64
2023-12-05	3068.9	2223.41	3089.68	3202.74	4449.69	15151.6	10139.2	6387.75	5138.14	5702.97	2250.4
2023-12-06	3106.94	2218.5	3119.64	3220.63	4458.99	15270.2	10149.6	6363.43	5139.98	5745.28	2244.02
2023-12-07	3115.73	2204.51	3096.98	3202.86	4457.51	15210.5	10059.4	6385.22	5154.29	5817.62	2251.04
2023-12-08	3060.36	2204.88	3079.04	3184.57	4412.31	15143.6	10130.6	6356.66	5238.9	5887.11	2264
2023-12-11	3043.29	2234.6	3088.02	3217.23	4467.94	15088	10196.9	6420.69	5313.19	5995.84	2285.51
2023-12-12	3132.24	2245.8	3087.26	3220.12	4482.15	15152	10155.9	6456.61	5315.17	5988.08	2297.85
2023-12-13	3066.91	2213.79	3044.15	3181.6	4438.19	14739.6	10143.9	6369.75	5251.45	5902.45	2295.35
2023-12-14	3058.18	2217.24	3042.18	3169.36	4423.5	14576.7	10082.5	6341.98	5215.31	5878	2300.21
2023-12-15	3086.82	2201.63	3040.77	3154.96	4409.19	14582.8	9918.42	6328.64	5175.17	5852.93	2273.94
2023-12-18	3050.48	2203.6	2998.42	3105.75	4382.78	14535	9908.17	6328.08	5097.97	5757.16	2267.44
2023-12-19	3011.43	2197.07	2996.1	3113.63	4371.29	14516.4	9841.77	6323.59	5145.82	5799.26	2254.64
2023-12-20	2962.26	2203.59	2981.38	3077.62	4283.46	14324	9768.75	6243.35	5050.54	5643.75	2255.96
2023-12-21	2994.49	2203.67	2999.8	3119.73	4338.84	14490.9	9799.37	6262.54	5082.86	5708.52	2258.14
2023-12-22	2959.57	2227.56	3017.98	3127.98	4324.54	14468.7	9695.69	6268.08	5000.21	5463.55	2254.21
2023-12-25	2931.82	2245.34	3021.47	3134.37	4341.36	14551.2	9734.74	6255.08	5005.19	5429.12	2256.75
2023-12-26	2883.58	2227.07	3010.73	3102.3	4288.6	14453.5	9650.14	6221.36	4895.89	5333.92	2257.45
2023-12-27	2890.68	2258.17	3021.19	3106	4301.21	14579.5	9706.26	6245.7	4955.35	5361.21	2272.49
2023-12-28	2965.1	2236.45	3094.19	3204.14	4357.64	14972.5	9816.8	6352.12	5057.88	5443.1	2269.49
2023-12-29	2952.26	2251.43	3111.49	3228.4	4407.56	15007.9	9921.76	6379.47	5156.4	5569.19	2275.8
2024-01-02	2894.6	2303.66	3114.15	3211.72	4363.81	14771.6	9869.6	6305.2	5068.2	5508.31	2315.89
2024-01-03	2909.78	2331.28	3118.5	3201.79	4329.81	14699.5	9861.39	6328.56	4972.86	5485.14	2346.82
2024-01-04	2868.64	2353.9	3094.76	3170.48	4320.19	14477.1	9798.42	6301.25	4912.07	5452.24	2345.56
2024-01-05	2863.69	2346.32	3062.3	3122.76	4291.61	14330.5	9596.97	6321.34	4826.91	5322.2	2332.82
2024-01-08	2809.01	2330.51	3010.43	3072.4	4220.45	14075.6	9421.99	6244.87	4694.84	5234.29	2308.26
2024-01-09	2826.75	2346.91	3017.98	3094.6	4262.21	14080.3	9453.1	6245.16	4673.57	5228.42	2315.29
2024-01-10	2817.32	2326.95	3007	3085.3	4259.98	14164.2	9376.5	6202.76	4599.29	5113.65	2307.35
2024-01-11	2839.6	2293.88	3031.08	3131.48	4311.08	14273.8	9459.37	6227.51	4697.22	5248.79	2296.82
2024-01-12	2831.19	2305.47	3027.17	3131.23	4287.06	14271.7	9346.5	6219.52	4616.19	5159.72	2324.65
2024-01-15	2845.48	2322.53	3003.99	3112.44	4299.92	14176.2	9369.7	6238.2	4612.16	5169.34	2323.4
2024-01-16	2818.78	2321.21	2996.63	3123.56	4319.06	14224.7	9343.98	6312.86	4591.88	5149.41	2317.08
2024-01-17	2741.47	2287.86	2914.68	3042.47	4215.84	13834	9088.71	6235.45	4469.81	5033.15	2283.03
2024-01-18	2740.91	2276.44	2904.91	3057.37	4222.16	13963	9119.96	6282.59	4523.77	5131.43	2261.16
2024-01-19	2736.98	2247.76	2889.55	3016.97	4191.24	13962.8	9075.95	6267.99	4477.2	5121.68	2243.75
2024-01-22	2610.86	2188.51	2754.78	2897.58	4021.88	13548.1	8691.05	6213.02	4277.92	4885.2	2169.24
2024-01-23	2649.75	2218.74	2778.86	2918.82	4041.04	13529.5	8751.29	6250.58	4342.06	5009.36	2192.46
2024-01-24	2742.86	2274.1	2817.12	2957.91	4097.59	13601.1	8819.47	6416.85	4364.08	5071.28	2241.24
2024-01-25	2889.7	2383.77	2905.03	3045.9	4165.11	13853.2	9010.8	6532.06	4486.51	5277.79	2308.42
2024-01-26	2980.09	2414.34	2908.65	3024.05	4143.18	13845.6	8835.74	6583.39	4388.85	5231.85	2324.25
2024-01-29	2926.23	2403.17	2859.08	2947.23	4083.75	13801.8	8642.16	6576.2	4253.19	5042.34	2327.5
2024-01-30	2824.2	2381.54	2792.28	2874.56	4003.46	13442.6	8431.75	6496.26	4122.2	4899.47	2302.98
2024-01-31	2720.1	2384.12	2713.93	2805.56	3901.39	13207.7	8114.75	6487.77	3954.05	4745.15	2297.29
2024-02-01	2656.66	2340.59	2694.84	2782.28	3897.45	13208.1	8126.12	6441.19	3988.17	4753.75	2262.92
2024-02-02	2643.12	2328.58	2620.08	2704.25	3811.62	13076.8	7850.5	6394.29	3832.79	4662.35	2244.14
2024-02-05	2491.2	2334.86	2533.39	2610.22	3705.1	13024.2	7761.02	6400.54	3680.25	4438.21	2212.77
2024-02-06	2561.09	2354.15	2663.51	2738.01	3845.32	13554.8	8342.98	6588.79	3915.76	4668.19	2264.99
2024-02-07	2568.08	2407.9	2748.04	2794.03	3937.35	13830.8	8621.56	6608.51	4008.89	4731.93	2290.6
2024-02-08	2698.99	2416.84	2819.02	2877.79	4030.34	13938.3	8722.56	6620.48	4177.25	4890.15	2314.21
2024-02-19	2707.96	2513.49	2839.62	2899.25	4066.22	13951.5	8706.44	6662.7	4296.76	5191.72	2367.11
2024-02-20	2728.68	2522.28	2853.78	2906.9	4074.06	13953	8783.74	6709.32	4291.46	5234.86	2377.34
2024-02-21	2784.95	2518.01	2874.91	2934.83	4130.52	14326.9	8805.95	6851.52	4300.51	5197.7	2364.82
2024-02-22	2787.71	2628.38	2904.65	2965.15	4160.15	14404.3	8838.46	6884.74	4403.6	5344.49	2388.32
2024-02-23	2810.39	2591.95	2930.13	2996.73	4210.89	14451.5	8858.41	6915.9	4462.34	5429.68	2402.07
2024-02-26	2783.82	2544.32	2920.58	3013.33	4264.84	14344.9	8897.11	6775.81	4487.92	5412.78	2351.12
2024-02-27	2837.59	2555.32	2962.36	3064.19	4370.65	14433.9	9014.46	6818.9	4677.22	5674.24	2364.9
2024-02-28	2753.43	2533.4	2892.08	2966.33	4212.78	14227	8822.6	6766.26	4427.44	5376.85	2359.71
2024-02-29	2808.22	2549.44	2970.36	3066.28	4336.4	14472.7	9014.93	6834.17	4652.69	5603.9	2384.28
2024-03-01	2794.14	2564.54	2988.83	3088.37	4375.08	14426.1	9010.3	6840.73	4796.11	5741.08	2372.65
2024-03-04	2726.03	2628.14	2982.6	3096.08	4383.21	14322.2	9168.74	6766.22	4822.23	5825.87	2415.6
2024-03-05	2715.8	2626.25	2971.13	3080.63	4369.89	14434.9	9090.69	6827.1	4801.8	5757.42	2431.76
2024-03-06	2694.62	2636.54	2987.22	3109.13	4384.58	14287.3	9029.38	6788.22	4771.04	5745.15	2448.18
2024-03-07	2672.73	2666.52	3014.31	3072.28	4363.69	14238.7	8778.41	6784.88	4658.54	5605.92	2458.88
2024-03-08	2660.4	2677.51	3035.22	3107.48	4376.55	14168.4	8809.38	6776.66	4769.57	5767.37	2488.37
2024-03-11	2725.64	2609.56	3071.02	3190.88	4449.24	14460	9040.27	6808.31	4844.39	5806.61	2487.71
2024-03-12	2832.34	2523.02	3051.85	3197.48	4490.4	14889.5	9201.85	6801.61	4849.05	5779.55	2418.36
2024-03-13	2767.84	2518.56	3052.44	3187.82	4508.2	14751	9157.77	6710.35	4867.25	5841.05	2430.31
2024-03-14	2784.56	2540.14	3057.71	3172.6	4500.68	14689.8	9194.6	6680.4	4787.35	5773.67	2430.39
2024-03-15	2782.36	2523.46	3125.53	3187.59	4529.01	14793.9	9201.21	6717.28	4822.81	5847.59	2448.9
2024-03-18	2783.7	2502.88	3146.28	3252.42	4574.37	14853.2	9319.21	6764.37	4941.41	5979.42	2470.07
2024-03-19	2759.17	2512.2	3133.83	3217.48	4538.78	15021.3	9198.32	6677.47	4918.03	5948.49	2443.14
2024-03-20	2765.42	2531.88	3135.77	3235.18	4549.29	15012	9208.83	6711.52	4961.3	6044.95	2454.27
2024-03-21	2780.63	2527.2	3136.48	3222.81	4527.38	15127	9134.66	6749.45	4944.25	6061.15	2446.59
2024-03-22	2738.76	2514.53	3083.58	3172.07	4500.05	14841.4	8986.67	6670.22	4908.68	6116.94	2436.68
[truncated: 128 more rows]

## Sheet: return
date	real estate	energy	material	industry	optional consumption	primary consumption	medicine & health	finance	information technology	communication	public utility
2016-01-04	-0.075417	-0.0723769	-0.0877153	-0.0855861	-0.0864275	-0.0791833	-0.0872356	-0.065294	-0.0890213	-0.0812372	-0.0777759
2016-01-05	-0.00660977	0.000538579	-0.00932579	-0.0100318	-0.0127858	-0.00164814	-0.0168433	0.00665037	-0.0324322	-0.0058381	-0.00384209
2016-01-06	0.0194735	0.0583747	0.0375121	0.0238734	0.0224116	0.0179407	0.0186685	0.0096268	0.0218939	0.0205648	0.0263895
2016-01-07	-0.0825974	-0.078685	-0.091485	-0.089243	-0.0855809	-0.077501	-0.0872825	-0.0593009	-0.0870037	-0.0893661	-0.076336
2016-01-08	0.0115996	0.0536297	0.0286675	0.0108824	0.0120794	0.0169134	0.0161784	0.0168199	-0.00394141	0.0115977	0.0214341
2016-01-11	-0.0557649	-0.0598502	-0.0652579	-0.0653754	-0.0683716	-0.0559088	-0.0687959	-0.0524845	-0.0730354	-0.0742269	-0.0566945
2016-01-12	0.00461251	-0.0104446	-0.00604448	0.00342485	0.00225378	-0.000148171	0.0129898	0.0077614	0.00942299	-0.0167953	0.00189068
2016-01-13	-0.0316214	-0.0253035	-0.0331326	-0.0386275	-0.0315454	-0.0218	-0.0332547	-0.00898832	-0.0398951	-0.0443466	-0.0238729
2016-01-14	0.0252281	0.0233219	0.0295492	0.0317821	0.0319404	0.0239996	0.0377715	0.0124895	0.0467524	0.0306276	0.0197526
2016-01-15	-0.0375405	-0.0544869	-0.039894	-0.04141	-0.0359933	-0.0329111	-0.0303221	-0.0244208	-0.0329528	-0.0365771	-0.0393527
2016-01-18	0.00738606	-0.00991297	0.00972111	0.0178622	0.0147476	0.00874271	0.0158381	-0.00082387	0.0282718	0.0203177	0.0015294
2016-01-19	0.038765	0.0293302	0.0335802	0.0439505	0.0344742	0.0349999	0.0328939	0.021105	0.0330353	0.0359781	0.0291043
2016-01-20	-0.0124344	-0.0118205	-0.0085776	-0.00733002	-0.0136459	-0.016967	-0.0122859	-0.0162348	-0.0152422	-0.00557383	0.00108548
2016-01-21	-0.0368071	-0.028484	-0.0434541	-0.0452708	-0.0404958	-0.0303015	-0.0297442	-0.0242839	-0.0418356	-0.0395157	-0.0369205
2016-01-22	0.00999617	0.0254584	0.0156214	0.0162194	0.0127505	0.0103925	0.00752004	0.00852759	0.0180951	0.0196264	0.00828123
2016-01-25	0.00815912	0.0265204	0.0131603	0.00703882	0.00998076	0.0115736	0.00918695	0.00201435	0.00814308	0.0104103	0.00576337
2016-01-26	-0.0679966	-0.0750911	-0.0736193	-0.079637	-0.0738585	-0.0607953	-0.0693493	-0.0563073	-0.0794738	-0.0749002	-0.0733197
2016-01-27	-0.0104102	0.0152419	-0.00945683	-0.0107574	-0.0114435	-0.00658909	-0.00726514	-0.00314165	-0.00576102	-0.0130302	-0.020644
2016-01-28	-0.0283931	-0.0294687	-0.0523207	-0.0487315	-0.0392918	-0.0279257	-0.0331838	-0.0148921	-0.0486788	-0.0439727	-0.0344787
2016-01-29	0.0326744	0.0234823	0.0347299	0.0375969	0.0343966	0.0321069	0.0333216	0.0323478	0.042712	0.0363129	0.0281876
2016-02-01	-0.00719182	-0.0345007	-0.0192653	-0.0170911	-0.0110936	-0.00574951	-0.00911227	-0.0178058	-0.00890206	-0.0129372	-0.0137161
2016-02-02	0.0294411	0.0178767	0.0296883	0.0320917	0.0310629	0.0239133	0.0308357	0.0155166	0.0425619	0.0338953	0.0206289
2016-02-03	0.0119724	-0.0133604	0.00318208	0.00268223	0.00254485	-0.00125048	0.00231967	-0.00905545	0.00530504	0.00620933	-0.000119472
2016-02-04	0.00733204	0.0152147	0.0263655	0.01875	0.018813	0.0137959	0.0196989	0.0122398	0.0186756	0.00512641	0.0151485
2016-02-05	-0.0145867	0.00251505	-0.00824395	-0.00849504	-0.00691942	-0.00645763	-0.0061853	-0.00802082	-0.0157764	-0.0150185	-0.0073298
2016-02-15	-0.0069423	-0.00268397	0.0080565	-0.00588037	-0.00036401	-0.007707	0.00720753	-0.010559	0.0044181	0.00132018	-0.0102929
2016-02-16	0.0331606	0.0337997	0.0344995	0.0412471	0.0370432	0.0333229	0.0324529	0.0281023	0.0469247	0.037357	0.0351656
2016-02-17	0.0111247	0.00930952	0.0111301	0.0186818	0.0137692	0.00841573	0.00443302	0.00461537	0.0149012	0.0166919	0.00948326
2016-02-18	0.000725947	0.00300399	-0.000433982	-0.00321086	-0.00402027	-0.00384765	-0.00486588	-0.00166052	-0.00542676	-0.00747598	-0.000228459
2016-02-19	-0.00112579	-0.00144573	0.00148615	0.00378084	0.00243619	0.00321838	0.00348708	-0.00197141	0.0103788	0.00942084	-0.000666457
2016-02-22	0.0226016	0.0327311	0.0286189	0.0191359	0.0204632	0.0182569	0.0144164	0.0262547	0.0164264	0.0179631	0.0184048
2016-02-23	-0.007857	0.00664666	0.00210865	-0.0081664	-0.0093361	0.0005561	-0.00486509	-0.014131	-0.0104311	-0.0112888	-0.00370048
2016-02-24	0.00844075	0.00584515	0.00596247	0.00930227	0.00807838	0.00888664	-0.00102165	0.00333189	-0.00666688	-0.000288694	0.0187364
2016-02-25	-0.0707315	-0.0723945	-0.0790152	-0.0851692	-0.0754153	-0.0687503	-0.0712371	-0.0532786	-0.0816063	-0.0784038	-0.0654727
2016-02-26	0.00412362	0.0326759	0.0103284	0.000410014	0.00142058	0.0091214	0.00282559	0.0100942	-0.00718905	-0.00508403	0.0121968
2016-02-29	-0.020441	-0.0158158	-0.0461502	-0.0572412	-0.0548584	-0.0342138	-0.0487346	-0.00983876	-0.0679225	-0.0551447	-0.0444411
2016-03-01	0.0285261	0.0169554	0.0277279	0.0204535	0.0209541	0.018696	0.0167493	0.0153308	0.0214824	0.0191744	0.0165961
2016-03-02	0.0623069	0.0488144	0.0557547	0.0495314	0.0453038	0.0368641	0.0404322	0.0342818	0.0431013	0.0432306	0.0404912
2016-03-03	-0.00158246	-0.000315738	0.0055354	0.00334901	0.0014192	0.00761386	0.00133062	0.00431177	-0.000830003	0.00200346	0.0014764
2016-03-04	-0.0164431	0.00181631	-0.0204756	-0.0201246	-0.0232551	0.00186706	-0.0272344	0.0300358	-0.0423305	-0.0257756	-0.00722513
2016-03-07	0.00662098	0.0153185	0.0299485	0.0180572	0.0162576	0.00982706	0.0153676	-0.0061315	0.0239418	0.0215402	0.0101846
2016-03-08	-0.0119493	0.00113108	0.00415988	0.00423186	0.00572015	-0.00609094	0.00678289	0.00472879	0.0112724	0.00811455	-0.00308404
2016-03-09	-0.0207317	-0.0400089	-0.0442547	-0.0182271	-0.0174314	-0.0166789	-0.0110362	-0.00114138	-0.0183114	-0.0122186	-0.0165047
2016-03-10	-0.0217453	-0.0223971	-0.0190547	-0.0173646	-0.0168437	-0.00275938	-0.0167828	-0.0248259	-0.0181036	-0.0142379	-0.0143957
2016-03-11	-0.00705902	0.00373207	9.72369e-05	-0.00187164	-0.000574346	-0.0039342	-0.00238455	0.00510788	-0.00430149	-0.00121698	0.00244745
2016-03-14	0.0235308	0.0189943	0.0309932	0.0327135	0.0314263	0.0166718	0.0310755	0.00464328	0.042585	0.0303112	0.0217223
2016-03-15	-0.00692902	-0.0117413	-0.0113638	-0.00473055	-0.00420016	0.00441008	-0.00191357	0.00695538	-0.0103788	-0.00269839	0.00825106
2016-03-16	-0.0075648	-0.00192471	-0.0103295	-0.00798512	-0.00894387	-0.0100334	-0.00753262	0.0178202	-0.0100403	-0.00753803	-0.0019241
2016-03-17	0.0186846	0.018711	0.0301211	0.027228	0.0297147	0.0168625	0.0288238	-9.96444e-05	0.0461421	0.0286346	0.0128564
2016-03-18	0.0256535	0.0181068	0.0322298	0.0292236	0.0329034	0.0206854	0.0271674	0.0104189	0.0411432	0.0240694	0.0168403
2016-03-21	0.0217512	0.0153404	0.022495	0.0261398	0.0225849	0.020715	0.0198107	0.0361944	0.0279391	0.0206767	0.0183546
2016-03-22	-0.0109409	-0.00906742	-0.00462917	-0.00178258	-0.00141158	0.000831881	-0.00332205	-0.0136024	-0.0042693	0.00230344	-0.00278988
2016-03-23	0.00468771	0.00349311	0.00635785	0.00579524	0.00851711	0.00368172	0.000836688	0.00512895	0.0176637	0.00498236	0.00035943
2016-03-24	-0.0118736	-0.0273884	-0.0193714	-0.0154614	-0.0103739	-0.00473777	-0.0156921	-0.0227506	-0.016817	-0.0189233	-0.0147741
2016-03-25	0.0102284	0.00303949	0.00258121	0.00883409	0.00780844	0.00957305	0.00834833	0.00620734	0.00184703	0.00230995	0.00816341
2016-03-28	-0.0107842	-0.00650082	-0.00410683	-0.00641597	-0.00726247	0.00700212	-0.00271721	-0.0155134	-0.0102313	-0.000409458	-0.002626
2016-03-29	-0.0162011	-0.0123667	-0.0150707	-0.0215734	-0.0194735	-0.0182745	-0.0211998	-0.00363436	-0.0181867	-0.0171548	-0.0104109
2016-03-30	0.0239917	0.0289998	0.0338371	0.0347213	0.031694	0.0244906	0.0355559	0.0255248	0.0401916	0.0339981	0.0251934
2016-03-31	-0.001396	0.000286638	0.00154059	0.00610029	0.00401937	0.00122429	-0.000725475	-0.00156981	-0.000406036	-0.000357196	0.000203138
2016-04-01	0.00082576	0.0139436	0.00338946	-0.00298451	-0.00424241	-0.00618605	-0.00678865	0.00230784	-0.0102857	-0.00186041	0.000360311
2016-04-05	0.0185535	0.0101362	0.0204483	0.02548	0.0238475	0.0186797	0.0234847	0.0074579	0.0312689	0.0218991	0.0149423
2016-04-06	0.000690816	0.00395447	0.0042454	0.00499825	0.00276652	0.00843158	0.00722265	-0.00795302	0.00397219	0.00284335	-0.00141336
2016-04-07	-0.0127257	-0.00900373	-0.0123019	-0.0181053	-0.0136964	-0.0168744	-0.0144459	-0.0139759	-0.0207409	-0.0157016	-0.013193
2016-04-08	-0.00591074	-0.00647445	-0.00646267	-0.0100142	-0.00760606	-0.00974708	-0.00799661	-0.0073038	-0.00803863	-0.00963773	-0.00807148
2016-04-11	0.0166341	0.0180743	0.0227239	0.0182855	0.0199016	0.0117497	0.0263378	0.013809	0.0187007	0.0169945	0.0141327
2016-04-12	-0.0056623	0.00919843	-0.00545398	-0.00799043	-0.00528418	-0.00710571	-0.00856079	-0.00182993	-0.00868695	-0.00384876	-0.0064186
2016-04-13	0.0095698	0.0252213	0.0223276	0.0144843	0.0104049	0.00733321	0.0100115	0.0143081	0.0132173	0.0114122	0.0138529
2016-04-14	0.00963166	0.001396	0.00502655	0.00919055	0.0103732	0.00910738	0.00576699	0.00362202	0.0126816	0.0137737	0.00451409
2016-04-15	0.00246205	-0.00266674	-0.00326396	-0.00124052	-0.00137882	-0.000350621	-0.00251851	0.00231339	-0.00211607	0.000424217	-0.00558996
2016-04-18	-0.0155358	-0.011796	-0.0121763	-0.0168015	-0.0112178	-0.0103192	-0.0168354	-0.0111036	-0.0208973	-0.0158142	-0.0122346
2016-04-19	0.00377398	-0.0030267	0.00369071	0.00339172	0.00347605	0.00120809	0.00153752	0.00366188	0.00552716	0.00356126	0.00408033
2016-04-20	-0.0315279	-0.0278556	-0.0369354	-0.0436518	-0.0428207	-0.0337529	-0.0446855	-0.00328037	-0.0494348	-0.0403244	-0.0297541
2016-04-21	-0.01127	0.0115201	0.000107575	-0.0132763	-0.0136553	-0.00396357	-0.00992483	-0.0041616	-0.0184444	-0.0128794	-0.0118036
2016-04-22	0.00638126	-0.000746004	-0.00463729	0.00679964	0.0101249	0.0108789	0.011746	0.00592705	0.0115794	0.00984409	0.00470617
2016-04-25	-0.00706716	0.00847721	-0.0055368	-0.00542882	-0.00414994	-0.00256585	-0.00441671	-0.00540553	-0.00711168	-0.00409207	-0.000180008
2016-04-26	0.00933677	0.00226441	0.00734807	0.0113722	0.0103978	0.00892571	0.0106929	0.00499795	0.0131174	0.0134438	0.00419159
2016-04-27	0.000912719	-0.00916248	-0.00299894	-0.00461469	-0.00376031	0.00137016	-0.00444662	-0.00564199	-0.00497791	-0.00234801	-0.00295869
2016-04-28	-0.00379662	0.00253493	-0.00689486	-0.00499836	-0.00238362	-0.00249864	-0.00175864	4.41868e-05	0.00182952	-0.00246595	-0.00331049
2016-04-29	-0.00133322	-0.00282273	0.00267245	-0.00233346	0.00182073	0.0117738	-0.000196502	-0.0060533	-0.00492632	-0.00506489	-0.00221673
2016-05-03	0.016717	0.0107679	0.0275355	0.0263527	0.0266782	0.0388661	0.0282052	0.0104911	0.0337343	0.0317335	0.0181846
2016-05-04	0.00106554	-0.00886019	-0.00214287	0.00238719	-0.000620555	-0.00360275	0.000877883	-0.00159626	0.0022438	0.000413792	-0.00277403
2016-05-05	0.00788525	0.00154703	0.00639685	0.00548187	0.00455889	0.00441378	0.00217552	-0.000219614	0.00657043	0.00243453	0.000747272
2016-05-06	-0.026353	-0.039309	-0.0407453	-0.0376479	-0.0346538	-0.0364328	-0.0335392	-0.022852	-0.041264	-0.0423434	-0.02565
2016-05-09	-0.0292198	-0.045295	-0.0459242	-0.0377075	-0.0333419	-0.0175921	-0.0299097	-0.016147	-0.0365817	-0.0337795	-0.0282311
2016-05-10	0.000119861	-0.00158367	-0.00557528	0.00246285	-0.00167305	0.011869	-0.000903169	-0.00311694	-0.00244879	0.00186798	0.00191352
2016-05-11	-0.0027986	-6.63844e-05	-0.00556562	-0.0046647	-0.00357214	0.0220776	0.0132757	0.00112944	-0.0131221	-0.0114918	0.00106006
2016-05-12	-0.00486854	-0.000904344	0.00585579	-0.00351953	-0.000880188	-0.00777053	-0.00309837	0.00567083	0.00358759	0.00029324	0.0133068
2016-05-13	-0.00407682	-0.00534019	0.00145795	-0.00281907	-0.00492862	-0.00702256	-0.00351825	-0.00359628	-0.00553213	-0.00188943	-0.00753182
2016-05-16	0.0065971	0.00734819	0.0199535	0.0129013	0.0142927	0.0172301	0.0142146	0.00226549	0.0203748	0.0147446	0.00507029
2016-05-17	-0.00562465	0.0119364	-0.00245272	-0.00394969	-0.00529173	-0.011474	0.00418783	-0.0018893	0.00617846	-0.00288895	-0.00610805
2016-05-18	-0.0102347	-0.0198875	-0.0300887	-0.0258164	-0.0225467	-0.0222972	-0.0245322	0.00603966	-0.0281218	-0.022488	-0.014809
2016-05-19	-0.0017012	-0.00477149	0.0114038	0.00220261	0.00332563	-0.00121417	-6.56091e-05	-0.00477525	0.0102544	0.00311839	-0.0008288
2016-05-20	0.00559707	0.00473296	0.00571397	0.0106956	0.00808826	0.00772549	0.00803604	0.00485323	0.0155034	0.0105733	0.00639224
2016-05-23	0.00810389	0.00437851	0.0123946	0.0125431	0.0120748	0.0106146	0.0077802	-0.00134551	0.0163103	0.0166297	0.0040264
2016-05-24	-0.0090595	-0.00826988	-0.00889541	-0.0102819	-0.00677833	-0.011712	-0.00986419	-0.00889477	-0.0104599	-0.0146631	-0.00638911
2016-05-25	-0.00254462	0.00146125	-0.00708483	-0.00308796	-0.00360981	-0.00688749	-0.00513594	0.00423939	-0.0026065	-0.00112783	-0.00250559
2016-05-26	-0.0002316	0.00742728	0.00773073	0.00118993	0.00329864	-0.0022467	0.0034747	0.0028491	0.00824185	0.00693672	-0.000762983
2016-05-27	0.00132034	-0.00619878	-0.00369441	-0.000363057	-0.000408553	-0.000931452	-0.002811	-0.000975389	0.00122247	0.000333035	-0.000408256
2016-05-30	-0.00622122	-0.00581963	-0.00645792	-0.00357525	-0.00388551	-0.003374	-0.0054587	0.0076042	-0.0028019	0.00169072	-0.00188941
2016-05-31	0.0290091	0.0309484	0.0403923	0.0362132	0.0343998	0.0326526	0.0348487	0.0365465	0.0488599	0.0391771	0.0288462
2016-06-01	-0.000916424	0.00401364	0.0098614	0.00372628	0.00511957	0.00261093	0.00160271	-0.00938267	0.00871604	0.00379421	-0.00124722
2016-06-02	0.00620874	0.00270215	0.0101012	0.00658102	0.00520493	0.00658284	0.00393545	6.42682e-05	0.0124721	0.00788327	0.00250377
2016-06-03	0.00167246	-0.00133411	0.000684218	0.00240357	0.00683511	0.0226627	0.010901	0.00331781	0.00514628	0.00293623	0.00603886
2016-06-06	0.00369944	-0.000726506	0.00573972	0.00148111	0.00409389	-0.00560918	-0.00166833	-0.00763474	0.00278622	0.0023616	-0.00163178
2016-06-07	-0.00378261	-0.00154314	-0.00151645	0.00196442	-0.00117564	0.0035912	0.000289343	0.00205595	-0.0015216	0.00258237	-0.00384325
2016-06-08	0.000794069	0.00175782	-0.0027621	-0.00109434	-0.00584179	-0.0100684	-0.00609485	-0.00263046	-0.00253592	0.00608691	0.00138772
2016-06-13	-0.0371821	-0.0417895	-0.0394007	-0.0437097	-0.0461323	-0.0323893	-0.040688	-0.0254983	-0.0628019	-0.0442438	-0.0297651
2016-06-14	0.00355822	-0.00207931	0.00366886	0.000891277	-6.1417e-05	0.0128931	0.00323139	0.00651671	0.00205661	0.0080128	0.00113665
2016-06-15	0.0185837	0.0157717	0.037284	0.0271073	0.0284161	0.0208991	0.0214116	0.00566943	0.0384452	0.0284818	0.0148422
2016-06-16	-0.0063748	-0.00843652	0.00693153	-0.00198298	-0.00624755	-0.00408527	-0.0091182	-0.00616596	-0.00352089	-0.00603835	-0.00426502
2016-06-17	0.00450527	0.0158045	0.00444413	0.00327398	0.00389131	0.0102648	0.0158932	0.00372686	0.00646981	0.0097413	0.00430481
2016-06-20	0.0032186	-0.00277129	0.000772615	0.00111805	0.00112259	-0.00290717	0.00131336	0.00187053	0.0105426	0.00587771	0.000849952
2016-06-21	-0.00188613	-0.0022989	-0.0117891	-0.00717922	-0.00925194	-0.00913517	-0.00933159	0.00363077	-0.016866	-0.0115	-0.000377784
2016-06-22	0.00771115	0.022523	0.0143405	0.0127702	0.0111518	0.00968097	0.0151685	0.00765467	0.0239281	0.0177839	0.00857563
2016-06-23	-0.00385312	-0.00327967	-0.0107755	-0.00249083	-0.00682583	-0.00733293	-0.00381333	-0.00484505	-0.00118431	0.0116686	-0.00850558
2016-06-24	-0.0115218	-0.015161	-0.00618472	-0.0132668	-0.0101596	-0.0135324	-0.00950949	-0.0140642	-0.00849727	-0.00625154	-0.0142399
2016-06-27	0.0138539	0.0229035	0.0183959	0.0206518	0.018333	0.0237522	0.020269	0.00897839	0.0328563	0.0290853	0.0100502
2016-06-28	0.0052947	0.00417333	0.00398609	0.00731859	0.0105981	0.00534101	0.0220092	0.00603717	0.0108241	0.000213557	0.00466346
2016-06-29	0.00183251	0.00364114	0.00718553	0.00764017	0.00216637	0.00024969	-0.00217881	0.00645413	-0.00383405	-0.00343894	0.00644448
2016-06-30	0.00260508	0.000938006	-0.0050762	-0.00253086	0.00362733	0.00608845	0.00382102	-0.00112621	0.00282266	-0.00261633	5.52582e-05
2016-07-01	0.00140007	-0.00160512	0.00214066	-0.00113857	-0.00198436	-0.00154202	-0.00440086	0.00254206	-0.00703465	-0.00600155	0.000607013
2016-07-04	0.00383964	0.0287422	0.0263411	0.0213682	0.0162187	0.0142666	0.0156003	0.016708	0.0170675	0.0173317	0.015393
2016-07-05	-0.00124024	0.00493173	0.00741291	0.0109311	0.00265074	0.00582617	0.000547689	-0.00314854	-0.000218333	0.00312054	0.00851071
2016-07-06	0.0031112	-0.00145256	0.00922081	0.000343464	0.0031045	0.0276116	0.0121332	-0.00327161	5.54937e-05	-0.000810203	0.00144308
2016-07-07	-0.00717881	0.00557349	0.0123143	-0.00232442	-0.00302245	0.0017194	0.010649	-0.000112881	-0.00504907	-0.00316878	-0.00431834
2016-07-08	-0.00255834	-0.0129093	-0.00696619	-0.00107697	-0.00590897	-0.00654263	-0.00391291	-0.00624588	0.000878253	0.0032844	-0.0082414
2016-07-11	-0.00769349	0.0158741	0.00634363	-0.00182837	-0.000714165	0.011404	0.00230827	-0.000872919	-0.00822963	-0.000795267	-0.00127023
2016-07-12	0.00990928	0.0341569	0.00984094	0.0121883	0.0184877	0.0218071	0.0219821	0.0183275	0.0109736	0.00885029	0.0159699
2016-07-13	0.00942063	0.00143992	0.00739847	0.00558305	0.0110775	-0.0066857	0.00105496	-4.93899e-05	0.0114176	0.016289	0.00745931
2016-07-14	0.00262563	-0.00681199	-0.00511509	0.000825843	0.00149821	-0.000449391	-0.000942406	-0.000779657	0.00197462	0.00840751	-0.000192276
2016-07-15	0.0015063	-0.000406688	-0.00156953	-0.00390468	0.000298865	-1.18778e-05	0.000988216	-0.00259808	-0.00814654	-0.00450236	-0.000300221
2016-07-18	-0.00616866	-0.01406	-0.00573209	-0.00662558	-0.00235645	-0.00395479	-0.00221158	-0.00164011	-0.00602797	0.00577574	-0.00368693
2016-07-19	-0.003894	0.00292126	0.00105317	0.00268491	0.000458533	-0.0114711	-0.00205322	-0.00257124	0.00856368	0.00808644	0.00454971
2016-07-20	-0.00189433	-0.00423877	-0.0042086	-0.00105547	0.00107406	0.000579694	0.000374821	-0.00541104	0.000512154	-0.00348784	-0.00601105
2016-07-21	0.00339619	0.00232843	0.000369379	0.00264246	0.00233025	0.00451619	0.00283392	0.00604093	0.00292809	0.0138391	0.00343799
2016-07-22	-0.00546873	-0.00985736	-0.011776	-0.00796363	-0.00826597	-0.0159218	-0.00921322	-0.00834944	-0.00442368	-0.00497514	-0.0103227
2016-07-25	0.00662469	0.00135881	0.000447121	0.0014153	-0.000482065	0.00402225	0.00389833	0.000247291	0.00105697	-0.0038858	0.00361817
2016-07-26	0.00838479	0.0144402	0.0138387	0.0120141	0.0141452	0.0193	0.016353	0.00845879	0.0109219	0.0104178	0.00989306
2016-07-27	-0.0305353	-0.031776	-0.0422224	-0.0355367	-0.038566	-0.0272258	-0.0266344	-0.00583868	-0.0504011	-0.0456555	-0.0165847
2016-07-28	0.00208885	0.00198053	0.00470551	0.00295885	0.00507197	0.0111745	0.00614028	-0.0115867	-0.0129872	0.000562519	0.0106369
2016-07-29	-0.011952	-0.00384167	-0.0100922	-0.00880783	-0.00543347	-0.00317034	0.00269425	-0.00106931	-0.00918833	-0.0143947	-0.00475861
2016-08-01	-0.0123242	-0.00310706	-0.0107285	-0.0150282	-0.0159817	-0.0206384	-0.019779	-0.000474701	-0.015687	-0.0166048	-0.00596941
2016-08-02	0.0133489	0.00594811	0.00759623	0.010525	0.00685748	0.00295299	0.00766616	0.000336694	0.00738635	0.0140653	0.00474619
2016-08-03	0.0153405	0.000498404	0.00506733	0.00460287	0.00276823	0.00486128	0.00263694	-0.00335814	0.00348711	0.000603088	0.00168576
2016-08-04	0.0159575	0.00176444	0.00522369	0.00461662	0.00431481	-0.000447824	0.000319862	-9.93404e-05	0.0115251	0.00727423	0.00124697
2016-08-05	0.0078134	-0.002635	-0.00324673	-0.00521371	-0.00549487	-0.00132208	-0.00351066	0.00427177	-0.00789982	-0.00697377	-0.00381682
2016-08-08	0.0197803	0.0295368	0.00757456	0.0143227	0.0104539	0.00819691	0.00974773	0.00332933	0.0119658	0.0156865	0.0109876
2016-08-09	0.00308617	0.00438848	0.00888503	0.010097	0.00895874	0.011573	0.0095283	0.00514866	0.0107779	0.00906955	0.00743915
2016-08-10	-0.0134991	0.0023353	0.0037432	-0.00553383	-0.00496183	-0.00787405	-0.00193773	-0.000645778	-0.0055568	-0.00425307	-0.00197721
2016-08-11	-0.0128068	-0.0126496	-0.0176429	-0.0137321	-0.0110273	-0.005992	-0.0111475	0.00757156	-0.0175484	-0.011012	-0.00751306
2016-08-12	0.045192	0.0108484	0.00798287	0.011495	0.00967776	0.00611294	0.00815518	0.0240753	0.00893379	0.00970712	0.0157518
2016-08-15	0.0452562	0.0185645	0.0179678	0.023549	0.0214309	0.0165118	0.018856	0.0337358	0.0290304	0.0209724	0.0192946
2016-08-16	0.00683418	0.0113758	0.00744444	0.00607552	0.00313332	-0.00184192	0.00365656	-0.0168991	0.00273842	0.00249513	-0.00188253
2016-08-17	-0.013533	-0.00426046	0.00318687	0.00367784	0.00541049	0.00127691	0.00141987	-0.00270801	0.0042088	0.0033573	0.00266328
2016-08-18	0.0199138	-0.00690221	-0.00132324	5.28425e-05	-0.00150185	-0.00578483	-0.00434292	-0.00440416	-0.00267525	0.00246747	-0.000317977
2016-08-19	-0.0104226	-0.00108711	0.00243421	0.00564922	0.00024703	-0.00057764	0.00244652	-0.000543848	0.000479892	-0.00156508	0.00136082
2016-08-22	-0.00831144	-0.00969958	-0.0133357	-0.0147983	-0.0119384	-0.00229126	-0.00343478	-0.00592023	-0.0133555	-0.0139733	-0.00715067
2016-08-23	-0.00527983	-0.00233294	0.00414051	0.00077535	-0.000152678	0.000995322	0.00513398	0.00426388	0.00137827	-0.00356476	-0.000291197
2016-08-24	-0.00754936	-0.00204437	-3.3435e-05	0.00147372	0.000674937	-0.00172662	-0.00014638	-0.0060493	0.00604624	0.00826037	0.000805435
2016-08-25	-0.0169192	-0.00644321	-0.00469753	-0.010219	-0.00870904	-0.00652757	-0.00244884	0.00014959	-0.00764964	-0.00468439	-0.00973832
2016-08-26	-0.00301555	0.000579839	0.00248908	0.00403827	0.0016134	-0.000203035	0.00545274	-0.00201283	0.00334265	0.00714645	0.00276297
2016-08-29	0.0051375	0.00208245	0.000182185	0.00596932	0.000230186	-0.00306808	0.0036242	-0.00229002	0.00119663	0.0015348	0.00167242
2016-08-30	-0.00434311	0.00658015	0.000160025	-0.000455774	0.000860897	8.61266e-05	-0.00333432	0.00594899	-0.000122102	0.00224715	-0.000515436
2016-08-31	0.0205791	0.00337993	0.000896505	-8.56557e-05	0.00079441	0.00350813	0.00105481	0.00455437	-0.00189214	-0.00318982	-0.000412257
2016-09-01	-0.0271174	-0.0132385	-0.00611266	-0.00821853	-0.004802	-0.00724357	-0.00719817	-0.0057498	-0.00572359	-0.00175711	-0.00587267
2016-09-02	0.00196839	0.000858408	-0.00256822	-0.00131783	0.00180038	-0.00442385	-0.00286562	0.0047165	-0.00622375	-0.00299669	0.00376148
2016-09-05	-0.00221419	0.0111081	0.00938521	0.00273083	0.00632485	0.00299125	-0.000236538	0.000617599	0.00387172	0.00573005	0.00109348
2016-09-06	0.00659499	0.00964569	0.011411	0.0151922	0.0159131	0.00980531	0.0103502	9.91717e-05	0.0193181	0.0211215	0.0120898
2016-09-07	-0.000984094	-0.00588658	-0.000355882	0.00510746	-0.00223105	-0.00437	0.00154997	0.00121811	-0.00498424	-0.00208608	0.00288186
2016-09-08	0.00194445	0.00692929	0.00388997	0.0024552	0.00207531	-0.00109607	0.00349081	0.000162958	0.000932897	0.00751246	0.000638416
2016-09-09	-0.0101157	-0.00612092	-0.00651968	-0.00611718	-0.00751565	-0.00606499	-0.00718297	-0.00385179	-0.0095367	-0.00532548	-0.00875176
2016-09-12	-0.0108602	-0.0266671	-0.0315272	-0.024636	-0.0260335	-0.0251485	-0.0244916	-0.0160893	-0.0315831	-0.0256043	-0.0142301
2016-09-13	0.0055417	0.00309549	0.00602078	0.00349333	0.0040433	0.00434203	0.00299141	-0.0031315	0.00874793	-0.00178552	0.0034854
2016-09-14	-0.0027347	-0.00781127	-0.00525423	-0.00822323	-0.00747578	-0.0030916	-0.00390003	-0.00926535	-0.000616779	-0.00702005	-0.00568173
2016-09-19	0.00830072	0.00871379	0.00910042	0.0102687	0.0126582	0.00798294	0.00968862	0.00707797	0.00901651	0.0143917	0.00639153
2016-09-20	0.00271772	0.00477352	0.000843266	-0.00126991	-0.00173578	-0.00125844	3.83001e-05	-0.00134451	-0.00217496	-0.00687993	-0.00158466
2016-09-21	0.0075587	-0.00250179	0.00132554	0.00112713	0.00133811	-0.00103567	0.00199399	0.00346835	0.00318434	0.0011289	-0.000296428
2016-09-22	0.0231501	0.00455146	0.00373878	0.00505463	0.0057893	0.00778339	0.00510939	0.00518628	0.00359226	0.0065862	0.00395932
2016-09-23	-0.0154575	-0.000809518	-0.0070047	-0.000874139	-0.00382512	-0.0023657	-0.000872745	-0.00210999	-0.00440234	-0.00382496	-0.00488401
2016-09-26	-0.0182999	-0.0124833	-0.0226491	-0.0223537	-0.0187903	-0.0208973	-0.0183167	-0.0118844	-0.022645	-0.0217901	-0.0149658
2016-09-27	0.0177113	0.0018086	0.0060423	0.00447736	0.0080096	0.0063827	0.00674048	0.00555399	0.00809369	0.00986981	0.00189403
2016-09-28	-0.00304415	-0.00365698	-0.00177475	-0.00291532	-0.000249037	-0.00273098	-0.000631074	-0.00423558	-0.00172437	-0.000576001	-0.00260697
2016-09-29	0.00218772	0.0178273	0.00295066	0.00175476	0.00267029	0.00562877	0.0039994	0.0053035	0.002307	0.00420056	-1.39472e-05
2016-09-30	0.00471351	0.00440101	0.00478939	0.00410223	0.00564529	0.00870491	0.00579903	0.000267453	0.00214042	0.00694691	0.00155195
2016-10-10	-0.0161085	0.0155651	0.017807	0.019696	0.0156563	0.0166432	0.0225599	0.0112596	0.0271215	0.0273327	0.0146196
2016-10-11	0.00795139	0.0107573	0.0089772	0.00777772	0.00356067	0.00488293	0.00313701	0.000505555	0.00261772	0.0169135	0.00526529
2016-10-12	0.00150832	-0.00243342	-0.00131034	0.000786167	-0.00024465	-0.000708045	0.000531674	-0.0032456	-0.00110502	0.00188966	0.00151594
2016-10-13	0.00203526	-0.00534412	0.000297563	0.00647436	-0.000130864	-0.00157325	-0.00209666	-0.00144618	0.00138324	-0.00206739	0.00363703
2016-10-14	-0.000745929	0.00180072	-0.00117967	0.00137473	-0.00117462	0.00155892	-0.000893101	-8.2648e-05	-0.00514162	0.00730342	-0.000249834
2016-10-17	-0.0105599	-0.00570349	-0.00328173	-0.00965989	-0.0092457	-0.00605883	-0.00471638	-0.0093812	-0.0118696	-0.0131816	-0.0104149
2016-10-18	0.00919093	0.0132151	0.0154388	0.0187371	0.0134167	0.0133466	0.0100171	0.0122252	0.014928	0.0130091	0.012916
2016-10-19	-0.000273118	0.00318237	-0.000791647	-0.00088147	-0.0017739	-0.000322646	-0.00274926	-0.00326657	-0.0021708	-0.000902659	0.00159049
2016-10-20	0.00150033	-0.000598424	0.00286213	0.000348881	0.00405436	-0.00144903	-0.00322105	0.000606392	0.0077739	0.0042548	-0.00167634
2016-10-21	-0.00563179	-0.00169799	-0.00495223	0.00373486	-0.0021107	-0.00383767	-0.00503019	0.00486151	-0.00573386	-0.00587257	-0.000591958
2016-10-24	0.00718187	0.0347671	0.0101066	0.0100696	0.00799422	0.011456	0.00638637	0.0137598	0.00558756	0.0057418	0.00893982
2016-10-25	0.00433198	0.0125387	0.00935116	-0.000561999	0.00374179	0.00878008	0.000249183	-0.00281431	0.00199085	-0.00103928	0.00261294
2016-10-26	0.00453483	-0.0156415	-0.00763014	-0.00649846	-0.00530918	0.0107013	-0.000404071	-0.00492681	-0.00656011	-0.00518037	-0.00347129
2016-10-27	-0.00306887	-0.00725567	-0.000987079	-0.000816698	-0.000815463	-0.00434212	-0.0036889	-0.00136323	-0.001447	-0.00329355	0.00159518
2016-10-28	-0.00705549	-0.0015667	-0.0104903	-0.0111397	-0.00694476	-0.00431516	-0.00731894	0.00552124	-0.00815204	-0.00593839	-0.00744793
2016-10-31	0.000611454	-0.00410111	0.00327806	-0.00394682	0.00127221	0.000716501	-0.000598211	-0.00143018	-0.00135525	-0.00667814	-0.00297366
2016-11-01	0.010089	0.00214249	0.00911252	0.00897858	0.00877509	0.00959064	0.00930663	0.00701929	0.00931626	0.00847255	0.00952557
2016-11-02	-0.00986212	-0.0122437	-0.00233718	-0.0100677	-0.00568981	-0.00716043	-0.00423827	-0.00620611	-0.00783801	-0.00948519	-0.0116389
2016-11-03	0.00302595	0.00429172	0.00481908	0.0138835	0.00470307	0.00309045	0.00314256	0.0117576	0.0046208	0.00387474	0.00669726
2016-11-04	-0.00281776	0.00411715	-0.00465297	-0.0026153	-0.0019111	-0.00295707	-0.00373061	-0.00199004	-0.00435847	-0.00307757	-0.00484965
2016-11-07	-0.00368215	0.0141587	0.00786196	0.00113803	-0.00130635	0.000149345	-0.00427711	0.000789445	-0.00200329	0.000736112	0.000306068
2016-11-08	0.00482191	-0.00832184	0.0016362	0.00455353	0.00784144	0.00723962	0.00644348	0.00364619	0.00846699	0.00926387	0.00239905
2016-11-09	0.00467013	-0.00173478	0.000224044	-0.00818268	-0.00801998	-0.00791336	-0.00674046	-0.0100642	-0.00911878	-0.0100154	-0.00840791
2016-11-10	0.0120377	0.0107478	0.0134515	0.0158624	0.0116433	0.0108358	0.00976892	0.0116376	0.00965189	0.00965818	0.0115117
2016-11-11	0.000162345	0.0165032	0.0187432	0.00982938	0.000690868	8.61747e-05	-0.00160953	0.0119683	-0.000637016	0.00435099	0.00767349
2016-11-14	-0.000528229	0.0158835	-0.00124524	0.0107968	0.00144179	-0.00403121	4.82631e-05	0.00342783	0.00533974	0.00682394	0.00351732
2016-11-15	0.0104705	-0.0116826	-0.000954681	0.00133926	0.00442291	0.00733218	0.00427584	-0.00232681	0.00595417	0.00464419	0.00182397
2016-11-16	-0.00195981	-0.000683215	6.4687e-05	-4.40286e-05	0.00145819	-0.00336572	0.000831075	0.000494318	0.00189344	0.00594787	0.00130303
2016-11-17	-0.000387669	-0.000338666	-1.5919e-05	0.00409043	-0.00152273	-0.00282253	0.000289208	-0.000169063	-0.00903654	-0.00145124	0.00768478
2016-11-18	0.00257162	-0.0119592	-0.00532973	-0.00605455	-0.0035505	-0.00456376	-0.00329087	-0.00657185	-0.00353521	-0.003313	-0.00662186
2016-11-21	0.00238821	0.00616443	0.00293811	0.00580963	0.00366844	-0.00101439	0.000784274	0.0104803	0.000567157	0.0018906	0.0110579
2016-11-22	0.00488405	0.0240393	0.00996547	0.00809339	0.00778755	0.0024297	0.00643013	0.00889255	0.0098374	0.00392918	0.00346136
2016-11-23	0.00835304	-0.0113576	-0.00657291	-0.0051627	0.00122495	0.00218708	-0.00568876	0.00354091	-0.00631418	-0.00722307	-0.00563748
2016-11-24	0.00438525	-0.000577834	0.000375441	-0.00357178	0.00230551	0.00667756	-0.000405482	0.00379315	-0.00968468	-0.00249636	0.000905994
2016-11-25	0.00971692	0.00154082	-0.000341014	0.00690096	0.00298003	0.00218771	0.00542936	0.0104407	0.00707708	0.00638807	0.00471275
2016-11-28	-0.00501813	0.00752036	0.00821112	0.0101464	0.00316101	-5.94612e-05	-0.000885196	-0.0035466	-0.00173271	0.00492721	0.00337241
2016-11-29	-0.0123459	-0.0155111	-0.0122052	0.00385343	-0.0014996	0.0104626	-0.00326517	0.00290286	-0.00452637	-0.00421706	0.00454134
2016-11-30	0.000414297	-0.0235753	-0.0117893	-0.00790951	-0.00337495	-0.00998959	0.000856133	-0.0093685	0.0048253	0.0125539	-0.00500999
2016-12-01	0.0181274	0.0149011	0.00931003	0.00394862	0.011565	0.00416094	0.00242557	0.00400442	-0.000820678	0.0213315	0.00367547
2016-12-02	-0.0140107	-0.00399859	-0.0148957	-0.0132324	-0.0181105	-0.0141029	-0.0133637	-0.00702647	-0.0179732	-0.0246613	-0.00641752
2016-12-05	-0.0251727	-0.0079114	-0.00592855	-0.0158701	-0.0139988	-0.0108682	-0.00596963	-0.00975972	-0.00436144	-0.00590598	-0.0119011
2016-12-06	-0.00201334	-0.00158211	0.000743437	-0.000583524	0.00306862	0.00800696	0.00199784	-0.003965	-0.00325133	-0.00544544	-0.00261258
2016-12-07	0.00642945	0.0126028	0.01374	0.0100333	0.00920144	0.010971	0.00545778	0.00204061	0.00802864	0.00309407	0.00395164
2016-12-08	-0.0049341	-0.00568226	-0.000968247	-0.00754374	-0.00335161	0.00243619	-0.00612238	0.00181769	-0.00754576	0.0044097	-0.00778752
2016-12-09	0.004337	0.00118199	-0.00156209	0.00158899	0.00108768	-0.000480596	-0.00306357	0.0122387	-0.0064145	-0.00562875	0.000196122
2016-12-12	-0.0355099	-0.0274793	-0.042495	-0.0467629	-0.0436536	-0.0327144	-0.0395321	-0.00820964	-0.0575896	-0.0445986	-0.0265028
2016-12-13	0.000456205	0.0171862	0.00809648	0.00323083	0.000816097	0.0159219	0.000654741	-0.00877147	0.000381883	0.0123579	2.25984e-05
2016-12-14	-0.00824308	0.000704949	-0.00253658	-0.00876884	-0.00818596	-0.00786299	-0.00864571	-0.00178282	-0.0119305	-0.0153788	-0.00494624
2016-12-15	0.00236797	-0.00231118	0.00245843	0.00767654	0.00209256	-0.000221976	0.000499035	-0.023666	0.00785378	0.00755849	-0.00110283
2016-12-16	0.00795895	-0.0014507	0.00281769	0.0061887	0.0122497	0.00686643	0.0099402	-0.0043056	0.0098154	0.00616422	0.00531038
2016-12-19	-0.0061997	0.007323	0.0003848	-0.00162386	-0.0033436	0.00489015	-0.000798469	-0.00512582	-0.00835497	-0.00168502	0.00187349
2016-12-20	-0.00905676	-0.0126168	-0.00476856	-0.00146536	-0.00340603	-0.00674587	-0.000231436	-0.00666823	0.000997198	0.0041395	-0.00414075
2016-12-21	0.00277779	0.0171989	0.00816766	0.0138253	0.0061368	0.00633035	0.0068228	0.00447041	0.006214	0.00982891	0.0109737
2016-12-22	0.000762401	2.17062e-05	-0.00226358	0.00155966	0.00189168	-0.00372038	-0.00143208	-0.00467044	-0.00279022	0.0034051	0.00328815
2016-12-23	-0.0113389	-0.0151482	-0.01012	-0.00933358	-0.0101473	-0.0135945	-0.00863347	-0.00709147	-0.00891839	-0.0134823	-0.0108091
2016-12-26	0.00132199	-0.00555939	0.000645407	0.00712894	0.00281561	0.00447466	0.00468883	0.0062871	0.00295741	0.0056327	0.000598582
2016-12-27	0.00448422	-0.00167654	0.00108035	0.000334683	-0.000328439	-0.000207064	-0.000942207	-0.00356988	-0.00165122	-0.00309798	-0.00227201
2016-12-28	-0.00694767	-0.00341994	-0.00127894	-0.00611831	-0.00451911	-0.00469555	-0.0033689	-0.00272931	-0.00301898	-0.00265348	-0.00222484
2016-12-29	-0.00428198	-0.00355172	-0.00297131	-0.00129187	-0.00269413	-6.60186e-05	-0.00349951	-0.00179987	-0.00292915	-0.00411223	-0.00231833
2016-12-30	0.00165436	0.0020828	0.00145545	-0.00166553	0.000875802	0.00770306	0.00815781	0.00682977	-0.000361944	-0.00204174	0.00310021
2017-01-03	0.00724153	0.0116444	0.00957002	0.0105023	0.010119	0.00762118	0.00593662	0.0106078	0.0082283	0.0086552	0.00691384
2017-01-04	0.00533161	0.00836932	0.0144897	0.0111172	0.0119055	0.018353	0.0055223	0.00244667	0.0125946	0.012967	0.0045315
2017-01-05	-0.00188893	0.0140149	0.00118317	0.00197216	-0.00158131	-0.00162613	-0.00192715	-0.00156727	-0.000616657	0.0033138	-0.00045722
2017-01-06	-0.00348536	0.00565408	-0.00521096	-0.00421731	-0.00705931	-0.00346541	-0.00805827	-0.00802464	-0.0121074	-0.0105365	0.00224379
2017-01-09	0.00361242	0.00425119	0.00516832	0.00942927	0.00464188	0.000921254	0.00442943	0.00325977	0.00317661	0.00209551	0.0107769
2017-01-10	-0.00283825	-0.000879887	0.00123797	-0.00664953	-0.00172673	-0.0025771	-0.00266467	-0.0013819	-0.00340771	-0.00811755	-0.00456789
2017-01-11	-0.0109455	-0.014445	-0.00803716	-0.00903411	-0.0109788	-0.0118984	-0.00823077	-0.00279178	-0.0107622	-0.016329	-0.00617969
2017-01-12	-0.00406549	-0.00669526	-0.0119505	-0.010023	-0.00879288	-0.00749413	-0.00912121	-0.000623647	-0.00520291	-0.00987099	-0.00706025
2017-01-13	-0.00185165	-0.00416097	-0.0139057	-0.0120932	-0.00961816	-0.0119864	-0.00986493	0.00660851	-0.0179165	-0.0123311	-0.00210542
2017-01-16	-0.0187775	-0.00816172	-0.0259317	-0.0235151	-0.0247806	-0.0162	-0.0215635	0.00993116	-0.0406729	-0.0330946	-0.00838269
2017-01-17	0.000514563	0.00349599	0.00842107	0.00671478	0.0089235	0.010741	0.00594013	-0.0045749	0.019649	0.010697	0.00063282
2017-01-18	0.00439185	0.00372829	0.00107057	-0.000209692	8.83612e-05	0.00630206	-0.0021344	0.00356203	-0.00993352	-0.00514189	-0.000500677
2017-01-19	-0.00455083	-0.00705225	-0.00589064	-0.00496915	-0.00322779	-0.00466136	-0.00159051	-0.00166525	-0.000963842	-0.010985	-0.00219202
2017-01-20	0.00872548	0.00569863	0.0118743	0.0115782	0.0134221	0.00895123	0.0124664	0.005526	0.0206135	0.017137	0.006929
2017-01-23	0.00622423	0.0107155	0.0133444	0.00891493	0.00463423	0.00385471	0.00508528	-0.000708858	0.00672141	0.0082369	0.00300881
2017-01-24	-0.00187441	0.0113057	0.00160237	-0.00349683	-0.00288378	-0.000358743	-0.00402951	0.00296821	-0.00821334	-0.00637358	-0.0013904
2017-01-25	0.00158228	-0.00421508	0.00139465	0.00287881	0.00425464	0.00102779	0.00845328	0.00154048	0.00489659	0.00675539	-3.13597e-05
2017-01-26	0.00351557	0.00559697	0.0107144	0.00408158	0.00622469	0.000422438	0.00585839	0.00459866	0.00606915	0.00234381	0.000787774
2017-02-03	-0.00292614	-0.00974175	-0.00308121	-0.00202213	-0.00379338	-0.00415856	-0.000568662	-0.0117483	-0.00528815	-0.00328551	-0.00204321
2017-02-06	0.00511294	0.00534726	0.00475443	0.00960042	0.00744636	0.00668396	0.00637018	0.0013255	0.0101141	0.0117914	0.00605291
2017-02-07	0.00137526	-0.00353733	0.00316385	-0.000853467	-0.000668793	-0.000453627	-0.00219487	-0.00188998	-0.00336516	0.000340639	0.00071285
2017-02-08	0.00546011	0.00518627	0.00487423	0.00729865	0.00460884	0.0040829	0.00397209	0.00556051	0.0088376	0.011573	0.00488326
2017-02-09	0.0101308	0.00187348	0.00996137	0.00820428	0.00563807	0.00643109	0.00299353	0.00121979	0.00539901	0.00341306	0.0032193
2017-02-10	-0.00120246	0.0126804	0.00595372	0.00560636	-0.00262374	0.00167726	-0.00349569	0.00424888	-0.00599973	-0.00248338	0.00465058
2017-02-13	0.00271721	0.00880484	0.00636199	0.00480828	0.00765446	0.0135083	0.00699662	0.0062033	0.00528741	0.00423822	0.00389251
2017-02-14	0.00154418	0.00132814	0.00510246	0.00115172	-0.00250304	-0.00113668	-0.00209186	-0.00370752	-0.000349613	0.00174459	-0.00209827
2017-02-15	-0.00635534	-0.0105357	-0.0156618	-0.0102819	-0.00733862	-0.00886626	-0.00624371	0.00360409	-0.00774446	-0.0116955	0.00745127
2017-02-16	0.00484833	0.0115748	0.0129182	0.00651198	0.0078412	0.00276617	0.00376463	0.00349149	0.00477496	0.00405335	0.0101677
2017-02-17	-0.00875244	-0.0182061	-0.0101559	-0.0083976	-0.00459402	-0.000221009	-0.00731464	-0.00481997	-0.00809492	-0.00678999	-0.0114754
2017-02-20	0.0125259	0.0151578	0.0108676	0.0119203	0.0138959	0.0214488	0.00960825	0.0129598	0.00801617	0.00752423	0.00970765
2017-02-21	0.00722075	0.00281189	0.00807477	0.0050035	0.00800961	0.00530208	0.00646152	0.00182394	0.0120459	0.00504321	0.00288312
2017-02-22	0.00294346	0.00523197	0.00824013	0.002677	0.00353871	0.0093524	0.00243117	-0.00115959	0.00409318	0.00525887	0.00104749
2017-02-23	-0.00533083	-0.0108605	-0.000902633	-0.00427264	-0.00202106	-0.00757766	0.0110765	-0.00535438	0.00175914	-0.00144241	-0.00570912
2017-02-24	-0.000394794	-0.00589559	-0.0064815	0.0037811	0.00172822	0.00103366	0.00173789	-0.000312268	0.0060012	0.0129209	0.00196846
2017-02-27	-0.00960039	-0.011558	-0.00681163	-0.00890171	-0.00733693	-0.0125727	-0.00758561	-0.00717078	-0.00609393	-0.0043976	-0.00609144
2017-02-28	0.00318022	0.00790688	0.00364903	0.00492459	0.00694449	0.000282984	-0.000930572	0.000283204	0.00103617	0.00051906	0.00296131
2017-03-01	0.00407097	0.00212686	0.00578067	0.00221396	0.00250384	0.00262748	0.00080803	-0.000732903	0.0015328	0.00160655	0.00114369
2017-03-02	-0.00738884	-0.00607155	-0.00476223	-0.0074305	-0.00704944	-0.00468067	-0.00559908	-0.00622523	-0.00605115	-0.00743858	-0.00498487
2017-03-03	-0.000596118	-0.0101884	-0.00184583	0.00199343	0.002548	0.00104442	0.00166385	-0.00389297	0.00665575	0.00561472	0.000391864
2017-03-06	0.00678805	0.010511	0.00729979	0.00909498	0.0108842	0.00692259	0.00631624	0.00237736	0.0152573	0.0158871	0.00429049
2017-03-07	0.00220319	-0.00632572	-0.00334282	-0.000728954	0.00166092	0.0117132	0.00499718	0.00248084	0.00686685	-0.000401571	0.00112789
2017-03-08	0.00277737	-0.00241915	-0.00363694	-0.000661343	-0.0055522	-0.00429946	-0.00308053	-0.00259847	-0.00874603	0.00804994	-0.0012739
2017-03-09	-0.00626308	-0.0179759	-0.00892688	-0.0083482	-0.00656189	-0.00588697	-0.00761219	-0.00574721	-0.00404021	-0.00322188	-0.00753132
2017-03-10	0.00353126	-0.00342405	0.00369321	-0.0025875	0.00643155	-0.000178243	0.00183411	-0.0021996	0.000140692	0.00121977	-0.00434114
2017-03-13	0.0129694	0.00928406	0.0100621	0.00817096	0.00509933	0.0103299	0.00661611	0.00698603	0.0118829	0.00399112	0.00479016
2017-03-14	0.0048156	-0.00124136	-0.0010622	-0.000730213	-0.00139115	-0.00498653	0.000130255	-0.00074217	-0.00440608	-0.00230015	-0.0033615
2017-03-15	-0.00108432	0.00063878	0.00185311	5.77133e-05	0.00190708	0.000928172	0.00224425	-0.000886848	-0.00123735	-0.00241113	0.00439886
2017-03-16	0.00469806	0.0102228	0.00896004	0.00907568	0.00474106	0.00171971	0.00513633	0.00832207	0.00920074	0.0173417	0.00451549
2017-03-17	-0.0105572	-0.0130001	-0.0115812	-0.00762767	-0.00958189	-0.0035302	-0.00628328	-0.0129434	-0.00838632	-0.00521169	-0.00590748
2017-03-20	-0.00674495	0.0140791	0.00136578	0.00506435	0.00105796	0.00720315	0.00708583	-0.00418314	0.00230938	0.00420145	0.0066451
2017-03-21	0.00362804	0.00540755	-0.000835739	0.00400187	0.00638282	0.0164741	0.00801715	-0.00225634	0.00134671	0.000373665	0.00246943
2017-03-22	-0.00882265	-0.00625317	-0.00632001	-0.0021013	-0.00248651	-8.4854e-05	0.00688426	-0.0129412	-0.00475063	-0.00216598	-0.00797594
2017-03-23	0.000503414	-0.00363986	0.00243582	-7.66881e-05	0.00438534	-0.00164984	-0.000316059	0.00522354	0.00245762	0.00619077	-0.00362111
2017-03-24	0.00278963	0.00212227	0.00244896	0.0105708	0.00406944	0.000850297	0.0021079	0.00657284	0.00614788	0.00527537	0.00432549
2017-03-27	-0.00354813	-0.00660398	-0.00228955	-0.00210554	-0.00413465	-0.00977851	-0.00671604	0.00339625	-0.00612366	-0.00887815	-0.00405335
2017-03-28	-0.00171453	-0.0019588	-0.00106694	-0.00312035	-0.00343968	-0.00341668	-0.00177308	-0.00391004	-0.00190916	-0.00294658	-0.00433715
2017-03-29	-0.00535247	0.00355722	-0.00267538	0.000655244	-0.00448356	-0.00218424	-0.00779706	-0.00492328	-0.00595263	-0.0126447	-0.00420651
2017-03-30	-0.0119818	-0.00602453	-0.0180466	-0.017268	-0.0177171	-0.0105666	-0.0153445	-0.00126293	-0.0235556	-0.0205911	0.00798225
2017-03-31	0.000455484	0.0074909	0.00418275	1.81373e-05	0.00755326	0.00327572	0.00736274	0.00609899	0.00457354	0.0124574	0.0032274
2017-04-05	0.0224231	0.016208	0.0265037	0.0249598	0.0127307	0.012081	0.0107775	0.00848192	0.0201498	0.0136835	0.0122486
2017-04-06	0.00573267	-0.000231797	0.00522972	0.00903974	0.00255219	-0.000238784	-4.794e-05	-0.00342074	0.00150343	0.000581335	0.0076032
2017-04-07	0.00426555	0.00613619	0.00186009	0.00197394	0.000101427	-0.00367323	-0.00106115	-0.000540774	0.0016399	0.00140508	0.00873454
2017-04-10	0.0116754	-0.00476699	-0.00268214	-0.00114875	-0.0092256	-0.0107418	-0.0104045	-0.00625705	-0.0143216	-0.00817025	0.00181738
2017-04-11	0.019185	-0.000754202	0.00723572	0.0143429	0.00210782	-0.00202068	-0.00206655	-0.00105722	0.00580513	0.00255985	0.0101476
2017-04-12	0.00187524	-0.00510409	-0.00697038	-0.0114884	-0.00529734	0.00247163	-0.00169305	-0.000299273	-0.0125666	-0.00881042	0.0106637
2017-04-13	0.00609771	0.00268017	0.00473486	0.00290262	0.00448641	0.00683483	0.00635762	-0.00447434	0.00216167	-0.00114742	0.010667
2017-04-14	-0.0144308	-0.00511826	-0.0110211	-0.0131139	-0.012315	-0.011213	-0.00851677	-0.00728105	-0.0111499	-0.0155673	-0.0156998
2017-04-17	-0.0166868	-0.00945051	-0.0112307	-0.0115695	-0.00638744	-0.0014628	-0.00471526	0.000217335	-0.0091903	-0.0075193	-0.0160876
2017-04-18	-0.00731025	-0.0102102	-0.00937565	-0.00663185	-0.000648688	0.00605629	0.00142043	-0.0138758	-0.00966122	-0.00554237	-0.0116421
2017-04-19	-0.00900683	-0.0205668	-0.0179249	-0.00920612	-0.00613399	-0.00720062	-0.00559845	-0.00666846	-0.00605194	-0.00374213	-0.00486193
2017-04-20	-0.00538018	-0.00939069	-0.00580521	-0.000945546	-0.000618996	0.0147997	0.0148095	-0.00227226	0.00394426	0.00410223	-0.0052246
2017-04-21	-0.00277779	0.00414214	-0.0058671	-0.00641054	-0.00369226	-0.00879423	-0.00173278	0.0100281	-0.00583135	-0.00645383	0.000512643
2017-04-24	-0.019153	-0.0174114	-0.0312799	-0.0317507	-0.0215806	-0.0195776	-0.0159918	0.001175	-0.0177936	-0.0191761	-0.0212145
2017-04-25	0.000451952	-0.00346909	0.00303414	0.0011784	0.00670072	0.0145907	0.000461993	-0.000313888	0.00576456	0.000884409	0.00583714
2017-04-26	0.00240174	-0.00247432	0.00541179	-0.000215813	0.00185609	-0.000952575	0.000534386	0.00277433	0.00653196	-0.00426907	0.00310586
2017-04-27	-0.0124463	0.00509138	0.00273974	0.00355539	0.000670392	0.00131972	0.00187686	0.00348608	0.00800073	0.00197863	-0.000215574
2017-04-28	0.00610027	0.00602522	0.00719707	0.00410715	-0.00114561	-0.0149496	-0.00382236	0.000893863	0.00287851	0.00207925	0.00309606
2017-05-02	-0.00696869	-0.0021737	0.00311511	0.00181277	0.00251863	-0.00367668	-0.0024728	-0.00794917	-0.00321972	-0.00226293	-0.00318065
2017-05-03	-0.00722635	-0.00468136	-0.00430755	-0.00420963	-0.00151763	0.000911977	-0.00209573	-0.0047053	-0.000731537	0.0016721	-0.0127775
2017-05-04	-0.00129546	-0.0076651	-0.00749819	-0.000509332	-0.00343234	-0.00269559	-0.00152544	-0.00521379	-0.000438958	-0.00608982	0.0022799
2017-05-05	-0.00835791	-0.0223191	-0.0135989	-0.013693	-0.0051004	-0.00737839	-0.00776661	-0.00652756	-0.0114923	-0.0112865	-0.00618732
2017-05-08	-0.0193805	-0.00631363	-0.0174151	-0.0228268	-0.0130734	-0.0172119	-0.0100265	0.00259255	-0.0143768	-0.0115326	-0.0113946
2017-05-09	0.0022767	0.00540786	0.00531155	0.00235081	-0.00271627	-0.000101695	-0.000838728	-0.000984172	0.00851873	0.00469372	0.0121265
2017-05-10	-0.0161637	-0.0128425	-0.0210218	-0.022334	-0.0127042	-0.00996111	-0.0100848	0.00601783	-0.0108464	-0.013176	-0.0197109
2017-05-11	0.00332788	-0.000127394	-0.00299048	0.00153255	0.000526974	-0.00079498	-0.00186172	0.0043713	-0.00717038	-0.00266216	0.0012497
2017-05-12	0.00188499	0.00208408	-0.00169306	-0.00130612	0.000708749	0.000794517	0.0029446	0.0209845	-0.00414559	-0.0022568	0.00194923
2017-05-15	0.00358243	0.00934517	0.00194651	-0.00122806	0.00245282	0.00974514	0.00789422	0.000958384	0.0130493	0.00675414	0.00400245
2017-05-16	0.00920706	0.00795653	0.023071	0.0160612	0.0147269	0.0200877	0.0177842	-0.00140176	0.0238691	0.024103	0.0165167
2017-05-17	-0.000867517	0.00136049	0.00185716	0.00315489	-0.000894692	-0.00563931	-0.00331043	-0.00750082	-0.00228386	0.00189126	0.00284966
2017-05-18	-0.00192315	0.00563585	-0.00924356	-0.00794936	-0.00581097	-0.00111131	-0.00108789	-0.00537428	-0.00495726	-0.00504438	-0.0101918
2017-05-19	0.00108868	0.011993	-0.00200349	-0.00255244	0.0026576	0.00759559	0.00139805	0.000847973	-0.00338717	-0.00366929	0.00854857
2017-05-22	-0.0135413	-0.00338477	-0.0117978	-0.0158201	-0.00540355	-0.0047149	-0.00390493	0.00566873	-0.0120644	-0.00978052	-0.00858597
2017-05-23	-0.00941967	-0.0162576	-0.0197157	-0.0225839	-0.0129618	8.60194e-05	-0.00837053	0.0124958	-0.025	-0.0165739	-0.0164785
2017-05-24	-0.00099414	0.00336925	0.00398049	0.0051844	0.00167465	-0.00668399	0.00216748	-7.60501e-05	0.00726314	0.00219104	0.00592545
2017-05-25	0.02501	0.0197131	0.00961515	0.00826926	0.00394707	0.00496049	0.00233054	0.0360977	0.00453562	0.00958675	0.00805125
2017-05-26	-0.00384294	-0.00237002	-0.00335437	0.00192592	0.00274854	-5.8899e-05	-0.00122461	-0.00239989	-0.00521748	-0.00573062	-0.000159519
2017-05-31	0.0110297	-0.00320063	-0.00443704	0.000849521	0.00164437	-0.00166513	-9.95445e-05	0.00347269	-0.00231272	0.00437431	0.000868917
2017-06-01	-0.00607536	-0.0129698	-0.022777	-0.0173301	-0.0112359	-0.0050399	-0.00519005	0.00438853	-0.0209945	-0.0130588	-0.00830947
2017-06-02	0.00893464	0.00345086	0.00719398	0.0082941	0.00468997	-0.00197827	0.000725889	-0.0092158	0.0118655	0.00371035	0.00916057
2017-06-05	-0.000750225	0.000824168	0.0081743	0.00517031	0.00280312	-0.00150664	-0.00126394	-0.0106396	0.00970887	0.0030729	0.00407516
2017-06-06	0.00597855	0.000360344	0.00378759	0.00322462	0.0115367	0.0113016	0.00504077	0.00543131	0.00623803	0.00662752	-0.00135577
2017-06-07	0.0123257	0.0102503	0.0206038	0.0168974	0.0147487	0.0200864	0.0170681	0.00859256	0.0219516	0.0179876	0.0112071
2017-06-08	0.000315369	-0.00235546	-0.000342168	-4.31118e-05	0.00963798	0.011766	0.00704269	0.00641164	0.00188745	0.00194759	0.000687993
2017-06-09	-0.000556328	-0.00160073	-4.20904e-07	0.00543386	0.00174067	0.00512226	0.00103253	0.0035794	0.00361743	0.00621336	0.000321314
2017-06-12	-0.00594376	-0.00658103	-0.0109671	-0.0120493	-0.00161873	0.00591966	-0.00189942	-0.00384375	-0.0171227	-0.0118301	-0.00422325
2017-06-13	0.0055835	0.0133204	0.0186952	0.0102349	0.00956612	0.00402538	0.0069176	-0.00178309	0.0119436	0.00652174	0.00340785
2017-06-14	-0.0148555	-0.00411267	-0.00051164	-0.00306852	-0.0091461	-0.00544514	-0.00713605	-0.0126603	-0.00644745	-2.26748e-05	-0.0069839
2017-06-15	0.00270509	0.000867859	0.00874457	0.00717044	0.0062354	-0.00489568	0.00414763	-0.00366641	0.0152553	0.0115748	-0.000585975
2017-06-16	-0.00296011	-0.00365476	0.000581741	-0.0022773	-0.00796886	-0.00590764	-0.00276417	-0.000569487	-0.00187621	0.00685051	-0.00407562
2017-06-19	0.00585099	0.00704735	0.00546383	0.00747373	0.00928968	0.00797769	0.00457949	0.013735	0.00526866	0.00559038	0.00670102
2017-06-20	-0.000496357	-0.0016921	0.00452099	0.000917061	-0.000317442	-0.00432091	-0.00466913	-0.0023399	0.00089862	0.00379005	0.000138816
2017-06-21	0.00706226	-0.00120186	0.00227964	0.00188067	0.0110216	0.0159802	0.00941927	0.00563246	0.00601202	0.00468641	0.00356244
2017-06-22	-0.00544531	-0.00844343	-0.0156279	-0.0115414	-0.0105335	-0.00957025	-0.0121121	0.0106197	-0.0150075	-0.011597	-0.00636553
2017-06-23	0.0169534	-0.000313506	0.00645522	0.00153873	0.00817732	0.00600956	0.00547265	0.0035074	0.00353171	0.0107396	-3.80554e-06
2017-06-26	0.026014	0.00984789	0.0156922	0.0136734	0.0126086	0.0157024	0.0138846	0.00523914	0.0150035	0.0134891	0.00329257
2017-06-27	-0.00596267	0.00555467	0.000509894	0.00126056	0.00243093	0.0031184	0.00337925	0.00515468	-0.000433637	-7.13899e-05	0.00104735
2017-06-28	-0.0116786	-0.00125969	-9.82467e-05	-0.00721131	-0.0107835	-0.0110597	-0.00871568	-0.00288666	-0.00879968	-0.00512757	-0.0058882
2017-06-29	-8.51543e-05	0.00851805	0.00562177	0.00290568	0.00385426	0.00404714	0.00568048	0.00582248	0.0115664	0.00449045	0.00163283
2017-06-30	-0.00320443	-0.000160693	0.00267649	0.00140817	0.00377692	0.00356488	0.00409168	-0.00283603	-0.0015455	0.00152409	-0.000506851
2017-07-03	0.00265442	0.0130235	0.0120314	0.00553657	-0.00190938	-0.00443721	0.00100225	-0.00530066	0.0031152	-0.00528211	0.00169502
2017-07-04	-0.0128138	-0.000484869	-0.00586522	-0.00286748	-0.00581825	-0.0100279	-0.00871683	-0.00830838	-0.000738879	0.00178574	-0.00278599
2017-07-05	0.00652177	0.00786416	0.0134411	0.00597636	0.00807523	0.0080596	0.00454415	0.0144665	0.00824558	0.0110938	0.00102169
2017-07-06	-0.00473063	0.00586608	0.00788962	0.00208228	-0.000826342	-0.00317806	-0.00734183	0.00229665	-0.00116148	0.00016086	0.00229817
2017-07-07	0.00658839	0.00842366	0.0162632	0.00246728	-0.00452088	-0.00720951	-0.0038253	-0.00213537	-0.000136909	0.00157647	0.00114075
2017-07-10	0.00160404	-0.00902032	0.00047527	-0.0021409	-0.00648481	0.00582403	-0.00674476	0.00207844	-0.0131648	-0.0123151	0.000596043
2017-07-11	-0.00392245	-0.016285	-0.0174335	-0.0110775	0.00391032	0.00307956	-0.0036047	0.0115187	-0.0104833	-0.00659564	-0.00584092
2017-07-12	0.00268626	0.0040266	0.00766672	-0.000984476	-0.00882126	-0.00751551	-0.00707278	-0.000871738	-0.00167663	-0.000973245	-0.00948237
2017-07-13	-0.00403825	0.00631868	0.0067599	0.00429892	-0.00120011	-9.3487e-05	0.00509885	0.0192628	-0.006001	-0.00116639	-0.000328986
2017-07-14	0.00283264	0.000146979	-0.00371721	-0.00165417	0.000713297	-0.00244764	-0.00548837	0.00719082	-0.0044207	-0.00217615	-0.00264017
2017-07-17	-0.0335458	-0.0171645	-0.0328462	-0.0404844	-0.0325259	-0.0331666	-0.0341034	0.00321385	-0.0505843	-0.0445911	-0.029038
2017-07-18	0.0117232	0.0166748	0.0186141	0.0113899	0.0007015	0.00479814	-0.000528929	-0.00699283	0.0033261	0.00136687	0.00478508
2017-07-19	0.0105221	0.0321067	0.0323249	0.0132614	0.00712155	0.011334	0.00937053	0.0230607	0.0163033	0.0135941	0.0117045
2017-07-20	0.0173163	0.000979533	0.0046613	0.00443298	0.00855294	0.00984844	0.00283033	-0.00207968	0.00471989	0.0078783	0.0137434
2017-07-21	-0.00411935	0.00244741	0.00230835	0.00346617	0.000168859	0.00545168	-0.00360259	-0.013671	-0.000385059	0.00264002	-0.00251214
2017-07-24	-0.00103945	-0.00682883	0.00176578	0.00505496	0.00850211	0.0102814	0.00157273	0.00781168	0.00430545	0.00329835	0.00563024
2017-07-25	-0.01233	-0.00167907	-0.00438511	-0.00659701	-0.00186704	-0.0030396	-0.00153254	-0.0035299	-0.00362049	-0.00565479	-0.00718378
2017-07-26	6.32145e-05	0.00410944	0.00954907	-0.000258243	-0.00777018	-0.00973941	-0.00873902	-0.000276753	-0.00558259	-0.00565728	0.00141335
2017-07-27	0.00716913	-0.0143452	-0.00549921	0.00684822	0.00462018	0.00684312	0.0101084	0.000764056	0.0286775	0.0150688	0.00214118
2017-07-28	0.00481438	0.00506021	0.0129219	0.000793107	0.000138397	0.0139655	0.000394738	-0.00274567	-0.0031772	0.000688416	0.00352284
2017-07-31	0.00045322	0.0240798	0.0302502	0.00530481	0.00144381	0.00762974	0.0060667	0.00021389	0.00391473	0.00219833	-0.000883395
2017-08-01	0.00561924	-0.010155	-0.00208722	0.00186674	0.00182091	0.00132509	2.47906e-05	0.0190348	-0.000150881	0.00154793	0.00385042
2017-08-02	-0.0112072	-0.00098395	0.00180781	-0.0100363	-0.00915961	-0.00650664	-0.00792094	0.00531217	-0.00967728	-0.00915235	-0.00485825
2017-08-03	-0.00428499	0.00682136	0.00976335	0.000822497	-0.00475982	-0.00436063	-0.00135727	-0.0142049	-0.0016215	-0.00567796	0.000888691
2017-08-04	-0.00896681	0.00100655	-0.00715021	-0.000267284	-0.00607934	-0.00892728	-0.00387017	-0.00585124	-0.00736146	-0.00167266	-0.00405806
2017-08-07	0.00179282	0.0113994	0.0196891	0.00540798	0.00693392	0.0192906	0.0118439	-0.00182709	0.00584498	0.00807206	0.00470433
2017-08-08	0.000977238	-0.0086613	-0.00257995	0.00155869	0.00052847	0.012803	0.0039889	0.000377218	0.00816058	0.00113357	-0.0020662
2017-08-09	0.00128192	0.0223013	0.0116759	-0.00139778	0.00571044	0.016502	0.0111415	-0.0139782	-0.000395388	0.00487935	-0.000168093
2017-08-10	-0.00522799	-0.0110911	-0.0133622	-0.0052384	-0.00681405	-0.00195636	-0.0036416	-0.00459839	-0.00336789	-0.0046388	-0.00360144
2017-08-11	-0.0199072	-0.0384808	-0.0419555	-0.014026	-0.0132611	-0.0204559	-0.00552586	-0.018869	-0.00817068	-0.00806847	-0.0104254
2017-08-14	0.0111321	0.00751573	0.0197257	0.0171652	0.0135224	0.0172549	0.0137759	0.00689308	0.0343305	0.0185776	0.00851998
2017-08-15	0.00323839	-0.00249771	0.00272083	0.00196001	0.00106979	0.00100507	-0.000751442	0.00752124	0.00893365	0.00130137	0.00117632
2017-08-16	0.00106018	-0.00488151	-0.00945784	0.00119126	0.0016144	-0.00260892	0.00186649	-0.00357027	0.0171038	0.0121285	0.00339687
2017-08-17	0.00413519	0.0143337	0.0116591	0.0108566	0.00514043	-0.00219507	0.00254644	0.00341841	0.00794314	0.0103969	0.00841597
2017-08-18	0.0108686	-0.000365943	-0.00822955	-0.00202742	-0.000899942	-0.00118339	-0.000324977	0.00143128	-0.00752454	-0.00227439	0.000773921
2017-08-21	0.00378671	0.012353	0.0138784	0.00553767	0.007101	0.00289491	0.0052315	0.000446681	0.00816294	0.015664	0.00139256
2017-08-22	0.000174194	-0.00808036	0.000360263	-0.00634468	-0.00222874	-0.00435784	-0.00347257	0.00892226	-0.00781172	0.00157156	-0.00179477
2017-08-23	-0.00416691	-0.0133454	-0.0183944	-0.00404697	-0.00250145	0.000529871	-0.00449123	0.0117461	-0.00435126	-0.00574471	-0.00452964
2017-08-24	-0.00453971	-0.0034244	-0.00581963	-0.00575032	-0.0027964	-0.00898818	-0.00751526	-0.00590101	-0.00920174	-0.0132356	-0.00409875
2017-08-25	0.00875459	0.024668	0.0155323	0.00945203	0.00771648	0.00696756	0.0062661	0.0287264	0.0103217	0.00773632	0.00420551
2017-08-28	0.0102993	0.0113595	0.0111803	0.0104938	0.00895511	0.00687898	0.00616283	0.0197375	0.0148041	0.0100055	0.00565237
2017-08-29	-0.00319274	-0.00540992	-0.00259	-0.00155116	-0.00423808	0.000124444	-0.00411944	0.000892187	-0.00488399	-0.00350749	0.00437796
2017-08-30	0.00380351	0.0128984	0.0145625	0.00130866	0.00115808	0.00535183	0.00143922	-0.00626168	0.0055397	-0.000481435	-0.00422249
2017-08-31	-0.00337545	0.00409696	0.00497494	0.000418324	-0.00276122	0.0023918	0.000169635	-0.00360081	0.00374421	0.000467807	-0.00413139
2017-09-01	-0.00361821	0.0286195	0.0175787	0.00173288	-0.000626622	0.00229808	0.00274922	-0.00175736	0.0140038	0.00333576	0.00992786
2017-09-04	1.88916e-05	0.00233741	0.00615262	0.00557119	0.00532699	-0.00318048	0.00484068	0.0012407	0.0177492	0.0140358	-0.00482951
2017-09-05	0.00834847	-0.00479007	-0.00450428	0.00148294	0.000436299	0.00336905	0.00457091	0.00760671	-0.000336539	-0.00748713	-0.0054212
2017-09-06	0.00050534	0.00582331	0.00652427	0.00666099	0.00120718	-0.00407321	-0.00138092	-0.00747681	0.00799562	0.00734209	0.0018708
2017-09-07	0.0235697	-0.0142174	-0.00954979	-0.00566147	-0.00291471	-0.00825693	0.00051655	-0.00975899	-0.00837192	-0.00386118	-0.00455968
2017-09-08	0.000360101	0.00585065	0.00657189	0.0001181	0.000200333	-0.00322063	0.00487511	-0.00131238	-0.00214201	-0.000858859	0.00264211
2017-09-11	-0.00311585	0.00716431	0.0163972	0.0108536	0.0068712	0.00441647	-0.00328129	-0.00381159	0.00514432	0.0042833	0.00148208
2017-09-12	-0.00623244	0.00314804	0.00018356	-0.00385443	0.000280081	0.00515024	-0.00253831	0.00734999	0.00110477	-0.00607479	-0.0024467
2017-09-13	0.00729496	0.00244647	0.0102581	0.00462512	0.00352989	0.012442	0.00305199	-0.00451739	-0.00327099	-0.000464465	-0.000943868
2017-09-14	0.0218952	-0.013344	-0.00910073	-0.00045309	-0.000295848	0.000723104	0.000714447	-0.00768016	-0.00488429	0.0017701	-0.00174563
2017-09-15	0.0180626	-0.0232147	-0.0187043	-0.00069759	0.00312438	0.00338342	-0.000614476	-0.00205094	-0.00733893	-0.000257811	-0.00274536
2017-09-18	-0.00584321	0.00388224	0.00450427	0.00481936	0.00774508	0.0147261	0.00594652	0.0018367	0.0108206	0.00837331	0.00115606
2017-09-19	0.0175081	-0.00184565	-0.0071275	-0.00447302	-0.00596557	-0.00298733	-0.00367229	-0.00258973	-0.00879772	-0.00407102	-0.00314655
2017-09-20	-0.00175647	0.00790873	0.0140579	0.00393882	0.00949902	0.00716754	0.00300086	-0.00169519	0.0102603	0.00885386	0.00367107
2017-09-21	-0.0170268	-0.012197	-0.0166841	-0.00973085	-0.00322591	-0.00398056	-0.00567203	0.00515079	-0.00730958	-0.00251987	-0.00631639
2017-09-22	-0.00493822	-0.00491794	-0.0100775	-0.00558324	0.0031154	-0.00284209	-0.00249793	0.000914643	-0.00486003	0.0289443	-0.00435527
2017-09-25	-0.0408075	-0.0116492	-0.013937	-0.0108067	-0.0126281	0.00335843	0.00480564	0.00072423	-0.0147543	-0.0187462	-0.00492411
2017-09-26	0.00599139	0.0147388	0.010283	0.0024772	-0.000247984	-0.00141636	-0.00357302	-0.00321571	0.000109674	0.003285	0.000672544
2017-09-27	0.00710787	0.00646932	0.0103258	0.00478796	0.00647221	-0.000943889	0.000696334	-0.00777571	0.0105815	0.0336559	-0.000703028
2017-09-28	-0.0153211	-0.0101807	-0.00788251	-0.00522811	-0.000589989	0.0119365	0.00346959	-0.00169954	0.00531073	0.00123335	-0.00449326
2017-09-29	0.00258627	0.00108451	0.00508151	0.00564534	0.00664741	0.00720991	0.00411508	0.0055356	0.00740233	0.0118383	0.00277834
2017-10-09	0.00915073	0.00101342	0.00873348	0.00966435	0.0194096	0.0120514	0.0122657	0.00640013	0.0197954	0.0157011	0.00759512
2017-10-10	0.000769081	-0.00774818	-0.00474719	0.0043649	0.00248558	0.0110746	0.0208916	0.00278234	0.00790034	-0.00773954	0.00437351
2017-10-11	-0.0014213	-0.000358057	-0.00735815	-0.00160175	0.00359277	0.0184111	0.00524962	0.000973731	-0.00925783	-0.0168449	0.00544274
2017-10-12	-0.00362712	-0.0115988	-0.00265501	-0.00154919	0.00202584	-0.00432139	0.000174382	0.00311943	0.00264725	0.0106471	-0.00223734
2017-10-13	0.000903016	0.00547468	0.00530361	0.00612496	0.00204898	0.00207817	0.00257723	-0.00178983	0.0102181	0.00546164	0.00481526
2017-10-16	-0.0155774	-0.00689914	-0.00593302	-0.0127299	-0.0156719	-0.00941575	-0.0127552	0.00498071	-0.018911	-0.00539992	-0.0122271
2017-10-17	0.00193606	-0.00786735	-0.00810737	0.00124056	0.00444216	0.00144779	0.00239238	-0.00209465	-0.00222958	-0.00245615	-0.00114894
2017-10-18	-0.00155657	-0.00535539	-0.0134843	-0.00411323	0.00171652	0.0103828	0.0089156	0.00718549	-0.00316894	-0.00753138	0.00088118
2017-10-19	-0.00929447	-0.0125898	-0.0101504	-0.0106238	-0.0057948	0.0113488	0.00655678	-0.00410353	-0.0126193	-0.0255912	-0.00793111
2017-10-20	0.0120471	0.0065827	0.0160113	0.0118348	0.00318039	-0.00585038	-0.00087159	-0.00630426	0.00778817	0.00862991	0.00362153
2017-10-23	0.00173744	0.000629696	0.00348279	0.00313132	0.0025656	0.00589258	0.0136755	-0.00454243	0.00802354	0.00984109	0.00351502
2017-10-24	0.0118611	0.00188499	0.00305341	-0.00152102	0.000645215	0.00154117	0.000471836	0.00777015	-0.00375744	-0.00418516	0.00184749
2017-10-25	0.00556523	0.00355936	0.00330286	0.00419626	0.011392	0.00156418	0.00977371	-0.0010563	0.0143968	0.00455407	0.00238927
2017-10-26	-0.00238058	0.00836267	0.00479063	0.00831512	0.00143916	0.0141034	-0.0060026	-0.000633286	0.00103448	0.0161909	-0.000150313
2017-10-27	-0.00390208	-0.00866188	-0.0117155	-0.00593579	-9.4028e-05	0.0165964	0.000347436	0.0125159	-0.00630121	-0.00087535	-0.00410252
2017-10-30	-0.00463282	-0.0158434	-0.0203353	-0.0146412	-0.0131515	-0.0111608	-0.0108527	-0.00532114	-0.0152303	-0.00493469	-0.0114731
2017-10-31	0.0060243	0.00457309	0.00765788	0.00829175	-0.00110961	-0.00214717	-7.39637e-05	-0.00598411	0.0112067	0.0131557	-0.00187049
2017-11-01	-0.000201827	0.00295913	0.00137494	0.0022705	-0.00635442	6.04226e-05	-0.00222181	-0.00451852	-0.00160969	-0.00577381	-0.000852587
2017-11-02	-0.004025	-0.00243007	-0.0131397	-0.00972464	-0.00582887	0.00082864	-0.000741614	0.00212272	-0.00833192	-0.0109086	-0.00264487
2017-11-03	-0.0141051	-0.010842	-0.0130678	-0.00910383	-0.00707399	0.00381402	-0.000624405	0.000272261	0.000810968	0.00367912	-0.00421998
2017-11-06	-0.00767863	0.00682539	0.00811093	0.00550392	0.0152126	0.0215493	0.02656	-0.0087332	0.0193565	0.0261713	0.00332383
2017-11-07	0.00640333	0.0197904	0.00711284	0.00388196	0.00675656	-0.00202092	-0.000788471	0.0148858	0.00835986	0.00599654	0.0064166
2017-11-08	0.00117037	-0.0026255	0.00358572	0.0016551	0.00142698	-0.0057588	-0.00843775	0.00318866	-0.00134937	-0.00528151	0.00575973
2017-11-09	0.00449088	0.0122821	0.0033694	0.00479804	0.00759177	0.00441451	0.00571757	0.00189014	0.0152717	0.0276365	0.00333058
2017-11-10	-0.00567593	-0.0154637	-0.00223805	0.0022551	0.0080326	0.0221155	0.00485213	0.00779479	0.00842682	0.0146259	-0.00364417
2017-11-13	-0.00206443	0.00984442	0.0077097	-0.000182728	-0.000602606	-0.00479157	-0.000419753	0.0061906	0.0110758	0.0081144	-0.0059476
2017-11-14	0.00744711	0.00282623	-0.00365949	-0.0048984	-0.0127442	-0.0171077	-0.0123416	-0.00368992	-0.0136822	-0.0111362	-0.00378656
2017-11-15	-0.000508361	-0.0134267	-0.0148807	-0.0125558	-0.00547347	0.00537986	-0.00038822	-0.00590081	-0.0161568	-0.00519204	-0.00478768
2017-11-16	0.0112886	-0.01264	-0.00274578	-0.00414405	5.81516e-05	0.0245866	0.0143555	0.00272329	0.00421508	0.0152463	-0.0067901
2017-11-17	-0.00815236	-0.0173607	-0.0263081	-0.0214794	-0.0163232	-0.0186436	-0.0205957	0.0248206	-0.035561	-0.035601	-0.00708729
2017-11-20	-0.00234783	0.00598219	0.00675923	0.00373632	0.00187062	-0.0015731	0.00897694	0.00431897	0.0178167	0.035661	-0.00130608
2017-11-21	0.0256791	-0.0039276	-0.000426294	0.00286014	0.0145743	0.0152027	0.00287549	0.0179003	0.00925912	0.00829938	0.0030266
2017-11-22	0.00410677	0.0165509	0.00216326	0.00784767	-0.00530702	-0.0187099	-0.00744225	0.00894215	-0.00308606	6.89035e-06	0.00335209
2017-11-23	-0.0221324	-0.0150528	-0.0171582	-0.0256605	-0.03152	-0.0387207	-0.0325382	-0.0221593	-0.0381808	-0.033895	-0.0120861
2017-11-24	0.00810864	0.00946886	0.00908603	0.00123645	0.00243145	-0.00457301	6.10732e-05	0.00223884	-0.0115907	-0.0100872	0.000548175
2017-11-27	-0.00711302	-0.00568776	-0.0105931	-0.0108173	-0.0144943	-0.0152213	-0.0124747	-0.00540526	-0.0222293	-0.041887	-0.00528369
2017-11-28	-0.00433602	0.0107778	0.0196863	0.00867703	0.00633406	0.0123002	0.0100946	-0.0106906	0.0247029	0.0243952	0.000476564
2017-11-29	0.0400885	0.00689732	0.0188732	0.00194718	-0.00810974	-0.0142483	-0.00819241	-0.00118614	-0.00690514	-0.00974542	-0.000786951
2017-11-30	-0.0267933	-0.00277604	-0.0091031	-0.00599422	-0.00536596	-0.0112672	-0.00445913	-0.00952005	-0.0109911	-0.0122588	-0.00464529
2017-12-01	0.00110952	-0.00476371	0.000124623	0.00611584	0.00345488	0.00279063	0.00857953	-0.00901881	0.0181075	0.0168393	0.00174833
2017-12-04	-0.00708446	-0.00231667	-0.00404806	-0.00804208	-0.00421758	0.0178321	-0.000939873	0.003935	-0.00382735	0.00603001	-0.00550144
2017-12-05	-0.00521078	-0.0123909	-0.0245625	-0.0143465	-0.00987326	-0.00692931	-0.0112759	0.017792	-0.0251056	-0.0276099	-0.00501713
2017-12-06	-0.00128311	0.00207478	0.000547596	0.00299824	0.000704738	-0.00166564	0.00379225	-0.0108732	0.0154058	0.0106691	-0.000771065
2017-12-07	-0.00159415	-0.0167572	-0.0097458	-0.00132486	-0.00753849	-0.0128463	-0.0034625	-0.0113329	-0.00633882	-0.0127557	-0.000346857
2017-12-08	0.000927627	0.00335982	0.0104436	0.00449688	0.0108991	0.0170619	0.00786683	0.00476663	0.0161285	0.0156274	0.00151065
2017-12-11	0.00616633	0.00666757	0.0101055	0.00917881	0.0200022	0.0254431	0.021371	0.00694167	0.0216976	0.0172181	0.00402808
2017-12-12	-0.00542305	-0.0133743	-0.00642148	-0.0124691	-0.0108096	-0.00588783	-0.00673549	-0.0183292	-0.0107898	-0.0103305	-0.00826736
2017-12-13	0.00168099	0.00450325	0.00317917	0.00889736	0.0105952	0.019179	0.00661284	0.00411026	0.00692862	0.00725658	0.00354741
2017-12-14	-0.00206055	-0.00135756	0.00111365	-0.0010147	-0.000914157	0.000236343	-0.000565012	-0.00994564	-0.00473671	0.00218084	0.000273643
2017-12-15	-0.0112933	-0.00851002	-0.0100001	-0.00465033	-0.00485691	-0.00817729	-0.008602	-0.00956931	-0.0111008	-0.0152322	-0.00258701
2017-12-18	-0.00762608	0.018301	0.000233858	-0.00589101	0.000344163	0.00972127	-0.00566615	0.000908216	-0.0130984	-0.0154573	0.000721979
2017-12-19	0.00848888	0.00376829	0.00546093	0.00680064	0.00615187	0.0071344	0.00918916	0.01727	0.0127441	0.0139581	0.000342298
2017-12-20	-0.0109214	-0.000940484	-0.0130217	-0.00633893	-0.00688676	0.0178464	-0.00203729	-0.00290316	-0.0129683	-0.0111198	-0.00324153
2017-12-21	0.0158497	-1.72644e-05	0.00802334	0.00366752	0.00416341	0.000303621	0.00828627	0.00411528	0.0129957	0.0183393	0.00157555
2017-12-22	-0.00123815	0.013339	0.00263526	-2.97907e-05	-0.000926904	-0.00464917	0.00123397	-0.00798985	-0.00706238	-0.00157688	0.0034813
2017-12-25	0.00680299	-0.0129701	-0.00693679	-0.0113082	-0.00416105	-0.000942243	-0.00344005	-0.00509973	-0.0196063	-0.0174558	-0.0103141
2017-12-26	0.00451316	0.00427378	0.00358867	0.0107587	0.000634655	-0.00737446	0.00033395	0.00925624	0.00395987	0.00346566	0.00318937
2017-12-27	-0.00313902	0.00750284	0.000850897	-0.00722995	-0.00777634	-0.0161941	-0.0143712	-0.0177421	-0.0151962	-0.019919	-0.00793676
2017-12-28	-0.000271892	0.00931375	0.0145098	0.000786229	0.00683306	0.020533	0.00295922	0.000628898	-0.000652612	-0.00193771	-0.00126716
2017-12-29	0.0134987	-0.00330915	0.00342939	0.00705978	0.00662602	-0.00372197	0.00940454	0.00274525	0.0114459	0.00931519	0.0022509
2018-01-02	0.0253231	0.0317445	0.0226309	0.0101738	0.00943588	0.00403144	0.00480551	0.0154846	0.00637271	-0.000832796	0.00871356
2018-01-03	0.00657139	0.00268193	0.00818459	0.0113613	0.00487642	0.00784669	0.00405018	0.00109634	0.0130818	0.0262723	0.0122127
2018-01-04	0.00643567	0.0248796	0.00949695	-0.000350126	0.00305796	0.0171504	0.00471507	-0.00345312	0.000452633	0.000599025	-0.000388528
2018-01-05	0.034114	-0.0034214	-0.00198069	0.000293206	0.0028593	0.00364384	0.0013885	0.001764	-0.00704283	-0.0101876	0.0021346
2018-01-08	0.023318	0.0215969	0.01419	0.000299705	0.00251067	0.00693633	0.000950819	0.00156149	-0.00435333	-0.00739502	0.00216422
2018-01-09	0.003487	-0.00367808	-0.00534931	-0.00234554	0.00538507	0.017814	0.0143012	0.00140846	0.00319767	0.00383893	-0.00533455
2018-01-10	-0.00264681	0.00289426	-0.00801419	-0.0075993	0.0027166	0.00663576	-0.0067874	0.0102571	0.00172574	-0.0121396	-0.00290771
2018-01-11	-0.00168295	-0.0131932	-0.00342956	0.00101815	-0.00027233	-0.00655792	-4.64919e-05	0.00292893	0.0177854	0.00490038	0.00166176
2018-01-12	0.0073699	-0.000976795	-0.00386173	-0.00569559	0.00591862	0.00949816	0.00286303	0.00565943	-0.0127501	-0.0146805	-0.00186895
2018-01-15	0.00176841	-0.0186954	-0.0233347	-0.0236756	-0.0102236	-0.00904637	-0.0105803	0.0119684	-0.0305615	-0.0219781	-0.0150051
2018-01-16	0.0532857	-0.00353354	0.00705784	0.00379917	0.00274045	0.0133499	0.00604094	0.00737363	-0.002678	0.00374648	0.00164341
2018-01-17	-0.0135393	0.00327281	-0.00961317	-7.18308e-05	-0.00789921	-0.0167314	-0.00596071	0.0138281	-0.0052418	-0.000312718	0.00331282
2018-01-18	-0.00585498	0.00261447	0.0117278	0.00645644	0.000214986	0.00229105	-0.00200552	0.0128193	-0.00441145	-0.00414143	0.000570947
2018-01-19	-0.00654429	0.00537887	-0.000984665	-1.92933e-05	-0.00508163	-0.0109598	-0.00365579	0.0114143	0.00446731	-0.00335666	0.00236888
2018-01-22	0.00487505	0.00609791	0.01119	0.00644888	0.0278661	0.0281983	0.0136685	-0.00491584	0.0170095	0.00656812	0.00581782
2018-01-23	0.0229821	0.0110668	0.00340692	0.00443215	0.00299076	0.00285951	-0.00121482	0.0193742	-0.00233994	-0.00523259	-0.000400346
2018-01-24	-0.00348417	0.00583248	-0.00157329	0.00429281	0.000526919	-0.00924724	0.00659365	0.00885429	0.0189937	0.00847121	0.00336945
2018-01-25	-0.013848	0.00589805	0.00869956	0.00108407	0.000514314	-0.00711597	-0.00804776	-0.012658	-0.00696351	-0.0054276	0.00178765
2018-01-26	0.0115301	-0.000210873	-0.0046526	0.00170719	0.00505139	0.00508274	0.000253941	0.00292002	-0.00250087	-0.0119345	-0.00197415
2018-01-29	-0.00895817	0.0157884	-0.000758633	-0.0121994	-0.0184568	-0.0290018	-0.0207702	-0.0132891	-0.0251817	-0.0363628	-0.00382878
2018-01-30	-0.022304	-0.00748116	-0.00387296	-0.00428228	-0.00485508	-0.0052791	-0.000358075	-0.0143446	-0.00254055	-0.00488688	-0.00423934
2018-01-31	0.00842713	-0.0144549	-0.0145789	-0.0177501	-0.00675327	0.0054467	-0.00710465	0.00776562	-0.027919	-0.0172723	-0.0172102
2018-02-01	-0.0185011	-0.0213595	-0.0282515	-0.0307234	-0.0244368	-0.0250778	-0.0261988	0.00482777	-0.0350132	-0.0354631	-0.019846
2018-02-02	-0.000392315	0.0421235	0.0162547	-0.00313087	0.00235233	-0.00458304	-0.000530868	-0.000856776	0.00506766	0.00896481	3.10168e-05
2018-02-05	0.00315599	0.0111747	0.00442726	-0.00181949	-0.0110738	-0.0254886	-0.0102372	0.022346	-0.0113915	-0.00775501	-0.000437479
2018-02-06	-0.0490727	-0.0474603	-0.0466143	-0.041515	-0.0347097	-0.0335916	-0.0412856	-0.0248479	-0.0581509	-0.0441273	-0.0243732
2018-02-07	-0.0460566	-0.0145658	-0.00621098	-0.0033516	-0.0111947	-0.0232551	-0.00367397	-0.026982	0.00811078	0.00277124	-0.000245329
2018-02-08	-0.00581205	-0.0287743	-0.00341947	0.00162625	0.0088225	0.0137911	0.0146983	-0.0272068	0.0255982	0.0223222	-0.00102128
2018-02-09	-0.0538715	-0.0624236	-0.0459629	-0.0372037	-0.0311117	-0.0223555	-0.0297971	-0.0504959	-0.0268275	-0.0258373	-0.0339288
2018-02-12	0.0174244	0.00196269	0.0254256	0.0187371	0.02709	0.0253653	0.0290361	-0.00698628	0.0343138	0.0301804	0.00710266
2018-02-13	0.0185922	0.00592037	0.00659375	0.00385185	0.00587697	0.00636824	0.00688176	0.0154628	0.00206932	0.00251714	0.00354219
2018-02-14	0.00498211	0.00769658	0.0116223	0.00200001	0.0102121	0.0101555	0.00409228	0.00414018	-0.00162304	0.00279822	0.00146127
2018-02-22	0.0161912	0.0201634	0.0251961	0.0186659	0.018414	0.0278371	0.016242	0.0174407	0.0250512	0.0148837	0.0106212
2018-02-23	0.0120352	0.0146174	0.00843602	0.00473203	-0.00321173	-0.00228579	2.69729e-05	0.00873715	-0.00408769	0.0045185	0.00657853
2018-02-26	-0.00387745	0.0110727	0.0182152	0.0203782	0.0143851	0.00367921	0.0174959	0.00762471	0.0398034	0.0403775	0.0106909
2018-02-27	-0.0182533	-0.0240766	-0.0151569	0.00106505	-0.0106027	-0.0131677	-0.00402642	-0.0175071	0.00884279	0.0034756	0.0024886
2018-02-28	0.00508312	-0.0057365	0.00306661	0.00100094	-0.00313653	-0.0159581	-0.00192807	-0.0143258	0.00778466	0.00735566	-0.00168062
2018-03-01	-0.00224334	-0.0028323	0.00431785	0.00691409	0.00784793	0.00878344	0.0128845	0.00420918	0.0289967	0.0105985	0.00512552
2018-03-02	-0.00268834	-0.0112472	-0.00843478	-0.00451444	0.0023313	-0.00497482	-0.00425057	-0.0106111	-0.0157597	-0.00953307	0.00527181
2018-03-05	0.00186733	-0.0049562	-0.00741212	0.00426326	0.00134481	-0.00814622	0.00811945	-0.000514837	0.0153779	0.00712967	0.00319585
2018-03-06	0.0289767	0.0207141	0.0158254	0.00905774	0.00569777	0.00608911	0.0207963	0.0107702	0.00779336	0.0110314	0.00665872
2018-03-07	-0.0109158	-0.0150261	-0.012841	-0.00815698	-0.00536527	-0.0079082	-0.0050116	-0.00124444	-0.0103217	-0.0139884	0.00479911
2018-03-08	0.00953424	0.0032059	0.00559083	0.00590787	0.0118295	0.0140053	0.0240755	0.00382475	0.00263899	-0.000340499	0.0149577
2018-03-09	-0.000754209	-0.000374792	0.00301887	0.0119135	0.0117168	0.00915311	0.00924367	0.00573655	0.0334198	0.0271468	0.000836774
2018-03-12	-0.0149437	0.00958123	0.0207703	0.0127698	0.0123674	5.9235e-05	0.00822523	0.00132145	0.0187225	0.0139853	0.00107883
2018-03-13	-0.00310091	-0.00445465	-0.00399348	-0.00744826	-0.00286078	-0.00763528	-0.0134818	-0.00825818	-0.00743522	-0.0135219	-0.00681971
2018-03-14	-0.00169836	0.00205129	0.00254377	-0.01012	-0.00980055	0.00317556	-0.00770676	-0.00835884	-0.0193696	-0.0116097	-0.00369006
2018-03-15	-0.00340746	-0.00103611	-0.00378422	-0.00134476	0.00340249	0.012331	0.00195812	0.0034058	0.000140075	-0.00264065	-5.17554e-05
2018-03-16	0.00410627	-0.0127811	-0.00952964	-0.00413268	-0.00581095	-0.0103275	-0.00178435	-0.0087073	-0.012361	-0.0114025	-0.00342919
2018-03-19	-0.0151717	-0.0137566	-0.00798433	-0.000513406	-0.000612881	-0.000161625	0.0204017	0.00977195	0.00995374	0.00197061	0.000939489
2018-03-20	-0.00397843	0.00791842	-0.000219531	0.000653458	-0.00585165	-0.00413743	0.0230467	0.00220491	0.00219527	0.00158923	0.00167777
2018-03-21	0.00378839	-0.00302198	-0.00792586	-0.00293083	-0.00779231	-0.00418144	-0.0116851	-0.000989565	-0.0114369	-0.010498	-0.00346509
2018-03-22	-0.0109329	-0.000143566	-0.00254506	-0.00333157	-0.00715773	-0.0159863	-0.0100732	-0.00606377	-0.00376972	-0.00649421	-0.00272175
2018-03-23	-0.035375	-0.0359355	-0.053349	-0.0414924	-0.0376056	-0.0143271	-0.0316802	-0.0327196	-0.0603209	-0.0673293	-0.0322906
2018-03-26	-0.0043977	-0.00953787	0.0120595	0.00793073	0.000524101	-0.00783118	0.027645	-0.0184022	0.0292098	0.0160383	0.000476418
2018-03-27	0.01463	0.00851323	0.0181477	0.0189823	0.0105688	0.00967276	0.0148192	0.0018331	0.0377706	0.033283	0.0133963
2018-03-28	-0.00274084	-0.0167832	-0.0149711	-0.00903494	-0.0191517	-0.0328656	-0.00880778	-0.0102864	-0.00851556	-0.00569623	-0.00593586
2018-03-29	0.0367586	0.0175673	0.0131194	0.00756842	0.0117351	0.0203617	-0.00492004	0.0171455	0.000475049	0.00400742	0.0051096
2018-03-30	-0.00981486	-0.00276103	0.004628	0.0122077	0.00577591	0.00108836	0.0279578	-0.00655545	0.0268015	0.0204038	0.00369633
2018-04-02	0.00228847	-0.00211012	0.000534037	0.00130436	-0.00421893	0.00204695	-0.00491794	-0.00294588	0.00940854	0.00608249	-0.00367037
2018-04-03	-0.00906666	-0.012163	-0.0112146	-0.00919149	-0.0111394	0.0058095	-0.000954914	-0.00512512	-0.0137632	-0.0129889	-0.0116421
2018-04-04	-0.00543901	-0.00681763	-0.00740973	-0.006302	0.000751946	0.0230892	-0.00201984	-0.00285128	-0.0211171	-0.0158703	-0.00382867
2018-04-09	-0.00756423	0.00104389	0.00354657	5.43159e-05	-0.00782999	-0.00971827	0.00154296	0.0048108	0.00386295	0.00682091	-0.00214743
2018-04-10	0.0191876	0.0143041	0.0159264	0.00415482	0.0106824	0.0031002	0.00875458	0.0261668	1.83991e-05	0.00589451	0.00686011
2018-04-11	0.0104173	0.00504677	0.00529651	0.00405552	0.00361039	0.00584844	-0.000626303	0.00334372	0.00441066	0.00422111	0.00558268
2018-04-12	-0.00880271	-0.00576832	-0.00967221	-0.00821292	-0.00669857	-0.00884277	0.00531071	-0.0128975	-0.00643443	-0.00744204	-0.0069303
2018-04-13	-0.0069404	-0.00388699	-0.00409094	-0.0013808	-0.00339585	-0.0101858	-0.0185021	-0.00879168	0.00556106	-0.00438569	-0.00485265
2018-04-16	-0.0266348	-0.0172724	-0.0123194	-0.00748959	-0.0133505	-0.00274808	0.0014261	-0.0268111	0.0130299	0.00123279	-0.0111962
2018-04-17	-0.0157788	-0.0126359	-0.0176758	-0.0193591	-0.0183171	-0.013423	-0.0254444	-0.00517951	-0.0382424	-0.025255	-0.00792684
2018-04-18	0.00521894	0.0133991	0.00542623	0.00940786	-0.000679326	-0.00171928	0.00716631	0.0106727	0.0270938	0.00302838	0.00144403
2018-04-19	0.00431748	0.016877	0.014232	0.00753485	0.0135817	0.0187574	0.00531698	0.00517557	-0.00197489	0.00204698	0.000999465
2018-04-20	-0.0148129	-0.0181822	-0.0231541	-0.0180764	-0.0150494	-0.0121854	-0.0106449	-0.0155637	-0.0230487	-0.0207019	-0.0142127
2018-04-23	-0.00193851	0.00116206	-0.00595936	-0.00735186	-0.00158104	-0.00469893	-0.00854033	0.00670226	-0.0165086	0.00145329	-0.00181426
2018-04-24	0.0252596	0.0149787	0.0197061	0.0196018	0.018888	0.0221692	0.0197227	0.0214259	0.0269329	0.022473	0.0114555
2018-04-25	-0.00947601	-0.0123653	-0.00431293	0.000641278	-0.000697381	0.00133062	0.0212938	-0.00975649	0.00203591	0.0158071	-0.00273001
2018-04-26	-0.0172873	-0.0112341	-0.0199352	-0.0148339	-0.0253425	-0.0209655	-0.0177214	-0.0138542	-0.0243807	-0.0254945	-0.0120679
2018-04-27	-0.00387749	0.00856626	0.00215781	0.00384061	-0.000215545	-0.0133578	0.0197889	0.00407293	-0.00360267	-0.00180986	0.00733756
2018-05-02	-0.00178266	-0.0118769	-0.000573685	-0.00329857	0.00505877	0.00708805	0.00973259	0.000257656	-0.00860123	-0.00875057	-0.00165196
2018-05-03	0.0022935	0.0102963	0.00509855	0.0067368	0.0114279	0.0140918	-0.00104692	0.00627596	0.0221344	0.0148165	0.00503004
2018-05-04	-0.00173688	0.00103651	0.000481409	-0.00261308	-0.00539105	-0.000192975	0.0127208	-0.00867245	-0.00971402	-0.00515211	0.00287809
2018-05-07	0.0151163	0.0233396	0.0194181	0.0138539	0.0150263	0.0327859	0.0205056	0.0090472	0.0187189	0.0120353	0.00788534
2018-05-08	0.0151004	0.00136618	0.0048212	0.00643117	0.0124691	0.00976706	-0.00204996	0.013877	0.00651464	0.00580431	0.00176775
2018-05-09	-0.00678269	0.00489425	-0.00100719	-0.000747952	-5.86266e-05	-0.000604853	0.000342554	-0.00264982	-0.00268063	-0.0022509	-1.38815e-05
2018-05-10	0.00635843	0.0113062	0.00298682	0.00221223	0.00567527	0.011252	0.0205987	0.00294541	-0.00390459	-0.000591464	0.000803048
2018-05-11	-0.0079673	0.000310371	-0.000606572	-0.00640599	-0.00605643	-0.00515042	-0.023039	-0.00201406	-0.0156399	-0.0105927	-0.00386573
2018-05-14	-0.00538894	-0.00620017	-0.00187801	-0.00321786	0.0064001	0.0155116	0.000837491	0.00825715	-0.00166239	0.00099742	-0.00154879
2018-05-15	0.00500117	0.000513619	0.00630817	0.00738949	0.00592205	0.00932466	0.0199729	-0.00310008	0.0121927	0.00442498	0.0107148
2018-05-16	-0.00782955	-0.00493645	-0.00761097	-0.00578064	-0.00526175	0.00626192	0.0102658	-0.0151938	-0.0106008	-0.00658685	1.34279e-05
2018-05-17	-0.00346528	0.00613106	0.000964441	-0.00648757	-0.00836069	-0.0126222	-0.0131504	-0.00460393	-0.00520398	-0.00833981	-0.00278815
2018-05-18	0.00591011	0.0454542	0.00683823	0.00426205	0.00586338	0.00653331	0.00160868	0.013489	0.000308192	0.00365912	0.00554126
2018-05-21	-0.000625279	-0.00187727	0.0133147	0.0100286	0.00776896	-0.000839368	0.00268866	0.0033674	0.0214232	0.027218	0.00854239
2018-05-22	-0.0113493	-0.00241343	-0.00140272	-0.00112952	-0.00316892	0.00976068	0.0184494	-0.00869822	0.00171311	0.0099072	0.00363907
2018-05-23	-0.0124873	-0.0397238	-0.0198706	-0.0120388	-0.00799417	-0.0163456	-0.00502653	-0.0135655	-0.00966634	-0.0148693	0.0112161
2018-05-24	-0.00408292	-0.000818872	-0.00245975	-0.00568219	-0.00634615	-0.0082506	0.00457586	-0.00686318	-0.00961422	-0.00150675	-0.00714915
2018-05-25	-0.00347169	-0.0119618	-0.0138715	-0.00870665	-0.00179729	0.00527088	0.00470161	-0.00456771	-0.023437	-0.0206576	-0.00173029
2018-05-28	-0.00856877	-0.00832437	-0.00935288	-0.00724423	0.00402824	0.0251606	0.00912806	-0.000123779	-0.00772164	-0.000530215	-0.0106543
2018-05-29	-0.0121305	0.000220735	-0.00675444	-0.00487573	-0.00395695	-0.00964662	-0.0342459	-0.00563144	-0.00353603	-0.00853803	-0.00189809
2018-05-30	-0.0310663	-0.0378589	-0.0300916	-0.0322622	-0.0198144	0.00098719	-0.0178069	-0.0266919	-0.0347554	-0.0380998	-0.0240313
2018-05-31	0.0141706	0.0185785	0.012877	0.0103172	0.0289778	0.0332786	0.024884	0.0134117	0.0116086	0.00924633	0.0137571
2018-06-01	0.000968755	0.00106676	-0.00563597	-0.00874131	-0.0110878	-0.016874	-0.031355	-0.000433638	-0.015234	-0.00813687	-0.00385013
2018-06-04	0.017082	0.000347489	0.00215337	-0.00398019	0.00428258	0.015072	-0.0023231	0.00919205	-0.00182575	0.00152425	-0.00106734
2018-06-05	0.00563939	-0.00560257	0.0142627	0.00958652	0.0107729	0.0116437	0.0284719	0.0023011	0.0305409	0.0216661	0.00348796
2018-06-06	-0.00723757	0.00366143	0.0049021	0.0010783	-0.00152479	-0.00135476	0.00745162	-0.00675171	-0.00189942	-0.00141248	0.00145355
2018-06-07	0.0100609	0.000663286	0.00232111	-0.00624435	-0.00767508	-0.00793075	-0.0129644	0.00374398	-0.0077253	-0.00855046	-0.00993694
2018-06-08	-0.0207108	-0.0146128	-0.0172662	-0.0131585	-0.00696775	-0.0111823	-0.00570995	-0.0197422	-0.00768086	-0.00854195	-0.0134657
2018-06-11	0.00953094	-0.0118597	0.00146025	-0.00562523	-0.00091055	-0.0112198	-0.022963	0.00311655	-0.00581588	-0.00770353	-0.000475619
2018-06-12	0.00523331	0.0158121	0.00598259	0.00963763	0.0137797	0.0287606	0.0155854	0.00420105	0.00722283	0.00606017	0.00734475
2018-06-13	-0.00393582	-0.00838776	-0.0113935	-0.0140556	-0.011344	-0.0132524	-0.0195246	-0.00787504	-0.0193422	-0.0300808	-0.00297563
2018-06-14	-0.00453848	0.00146938	-0.0013019	-0.00510536	-0.00813049	-0.0148952	-0.00728595	0.00515058	-0.00406565	-0.0151856	4.98675e-05
2018-06-15	0.00448056	-0.00165001	-0.0165637	-0.0153443	-0.0134901	-0.016244	-0.0182585	-0.000233276	-0.0227579	-0.0348732	-0.00656896
2018-06-19	-0.0514096	-0.0470421	-0.0655293	-0.0556956	-0.0491175	-0.043365	-0.0410606	-0.0281396	-0.0709796	-0.078496	-0.0525253
2018-06-20	0.0148096	0.00130545	0.00539812	0.00741731	0.00774222	0.0200673	0.023747	-0.0065901	0.00888312	-0.00407157	0.00333268
2018-06-21	-0.00327181	-0.00212284	-0.0124137	-0.0197821	-0.0167183	-0.0139359	-0.00734057	-0.0118507	-0.0427896	-0.033633	-0.0125484
2018-06-22	0.00987372	0.00690373	0.0152743	0.0119293	0.00561607	0.0050816	0.00929524	0.00306852	0.0173611	0.01075	-0.00259291
2018-06-25	-0.0308069	-0.0100156	-0.00987466	-0.00752784	-0.00448184	0.00162232	-0.00163108	-0.0190984	-0.00973249	-0.011281	-0.00518054
2018-06-26	-0.0281561	-0.00987377	-0.00184741	0.002358	-0.00203867	-0.00501278	-0.000206373	-0.00925131	0.0250935	0.0144721	-0.00457466
2018-06-27	-0.0251954	0.00682685	-0.00979456	-0.00669283	-0.0178806	-0.0329334	-0.024519	-0.0151898	-0.00796225	-0.01094	-0.00406572
2018-06-28	-0.0123153	-0.00560555	-0.0136047	-0.01082	-0.0137795	-0.0212188	-0.0143088	-0.0034078	-0.00638155	-0.0025593	-0.00871194
2018-06-29	0.0261347	0.015849	0.0254207	0.0218965	0.029787	0.0277814	0.0357503	0.0178051	0.0469076	0.0309921	0.0128983
2018-07-02	-0.0458483	-0.031284	-0.0191503	-0.0182366	-0.0260538	-0.0149682	-0.00414053	-0.0354846	-0.015655	-0.0143771	-0.00875453
2018-07-03	0.00799372	0.0028009	0.0058716	0.00804787	-0.0025154	-0.014506	-0.00599095	0.00949759	0.0219848	0.0304698	0.0110557
2018-07-04	-0.0211796	-0.00565637	-0.0117026	-0.0150855	-0.0196217	-0.0101548	-0.0202979	-0.00725515	-0.0289384	-0.019201	0.0024553
2018-07-05	-0.0166541	-0.0228739	-0.0287283	-0.0206992	-0.0120099	-0.0116648	-0.0260458	0.000872234	-0.0231849	-0.0304054	-0.0135741
2018-07-06	-0.000474525	-0.000846109	0.00564794	-0.000468395	0.00609371	0.0108498	0.00290888	0.00945569	0.00557213	0.00487429	-0.00324575
2018-07-09	0.0232551	0.0215499	0.0273179	0.0169782	0.0223272	0.0281979	0.0332075	0.0292525	0.0263736	0.0227592	0.0139522
2018-07-10	0.0121265	0.00271284	0.0131231	0.00701073	0.00219069	0.00109815	0.00918605	-0.00395401	0.00646303	0.00563086	0.00097839
2018-07-11	-0.0251567	-0.0249656	-0.0160807	-0.0214448	-0.0189712	-0.0118085	-0.00723943	-0.0180347	-0.0327548	-0.0312503	-0.0179206
2018-07-12	0.0178058	0.0150765	0.0204283	0.0230384	0.0193302	0.0230359	0.0255677	0.0177512	0.040699	0.0480681	0.015962
2018-07-13	0.000885385	-0.00467147	0.00890765	-0.00108711	0.00455977	0.0142593	0.0171543	-0.00561805	0.00375688	0.00167163	-0.000860672
2018-07-16	-0.0140798	0.00630957	-0.0064893	-0.00075283	-0.00336437	-0.00133273	0.00118157	-0.0157951	0.00550798	0.0163975	0.000307153
2018-07-17	-0.000170327	-0.0136573	0.000870547	0.00105716	-0.00709609	-0.00775485	-0.0120725	-0.00530189	0.00276314	0.0110134	-0.000829905
2018-07-18	-0.0140946	-0.00378953	-0.00679361	-0.00457616	-0.00491221	-0.00763856	-0.00380149	-0.00356114	-0.0114558	-0.0134401	0.0204709
2018-07-19	-0.00345559	-0.00238348	-0.00419909	-0.00845726	-0.00375509	-0.00824552	-0.0181718	0.0013007	-0.00732158	0.00102986	-0.00142913
2018-07-20	0.0157457	0.0113263	0.00979732	0.00988367	0.00559374	0.00506975	0.00430226	0.0400442	0.0182371	0.00751517	0.0204842
2018-07-23	0.0206986	0.0171275	0.0208391	0.0192903	0.00268282	-0.00280865	-0.0399228	0.0151329	0.0165662	0.0208142	0.00599788
2018-07-24	0.0225256	0.0211066	0.0229996	0.0242836	0.016467	0.0200677	0.0135437	0.00747367	0.00863731	0.0115956	0.00427881
2018-07-25	-0.000795257	0.000720349	-0.00201288	-0.00248828	0.000730611	-0.00236346	0.0109167	0.000366683	-0.000188103	-0.00157181	-0.00375237
2018-07-26	-0.00367822	-0.000600197	-0.00715617	-0.00346341	-0.00451923	-0.00914529	-0.00970496	-0.0095248	-0.0197477	-0.0210436	0.0112526
2018-07-27	-0.00348784	0.00130308	-0.00450275	-0.00504927	-0.00946638	0.0047197	-0.00650083	-0.00230641	-0.0105559	-0.00717414	-0.00631821
2018-07-30	-0.00647301	0.00184706	0.000150826	-0.00524898	-0.00993417	-0.0178661	-0.0291125	0.00697577	-0.0179371	-0.0155286	0.00574323
2018-07-31	0.0128233	0.00445367	-0.00355178	-0.0025658	0.000671092	0.00379151	0.00236155	0.00205374	-0.00319307	0.00266469	-0.000429236
2018-08-01	-0.0332846	-0.0264213	-0.0159375	-0.0135187	-0.0174615	-0.0189612	-0.0170028	-0.0224447	-0.0163464	-0.0124706	-0.0134986
2018-08-02	-0.0293597	-0.0150003	-0.0188155	-0.0224865	-0.032258	-0.0246559	-0.00503959	-0.0231663	-0.0297773	-0.0232415	-0.0126633
2018-08-03	-0.0108515	0.00785752	-0.013875	-0.0141761	-0.0225007	-0.0178974	-0.0260096	-0.00253528	-0.0252828	-0.0204371	0.00171074
2018-08-06	-0.0204193	-0.00510712	-0.0237589	-0.0167828	-0.0164643	-0.027613	-0.0361645	0.000524515	-0.0173318	-0.0167493	-0.0153154
2018-08-07	0.0308248	0.0391516	0.0317995	0.0302707	0.025435	0.0240521	0.0219527	0.0241083	0.0304502	0.0311689	0.0132967
2018-08-08	-0.0130077	0.000994152	-0.00926489	-0.0124252	-0.020181	-0.0189215	-0.0229146	-0.0148875	-0.0249367	-0.0195556	-0.00311496
2018-08-09	0.0251474	0.00698925	0.0171293	0.0179792	0.0214376	0.0257906	0.0310776	0.0190867	0.0440228	0.0396376	0.0123943
2018-08-10	0.0149531	-0.00639321	0.000881386	0.00266272	0.00557523	0.00643583	0.0187996	-0.00411261	0.00857511	0.0110688	-0.0140981
2018-08-13	-0.0118972	-0.000631811	0.00192911	0.000343059	-0.00200438	-0.00754616	0.00759311	-0.0127837	0.0172487	0.021359	-0.00179572
2018-08-14	-0.0120474	0.0104189	-0.002021	-0.00373177	-0.00438939	0.000422605	-0.0028922	-0.00278803	-0.012936	-0.00394642	0.001396
2018-08-15	-0.0151277	-0.0211856	-0.023198	-0.0179864	-0.0223088	-0.0252541	-0.0311766	-0.0220286	-0.0227252	-0.0213582	-0.0174613
2018-08-16	-0.000237326	-0.0154712	-0.0127973	-0.0114366	-0.0108354	-0.0243371	-0.00468219	0.00431311	-0.00827299	0.0140862	-0.00701338
2018-08-17	-0.0106319	-0.00316403	-0.016595	-0.0184315	-0.0181801	-0.0172499	-0.0303713	-0.00747433	-0.0192019	-0.0164891	-0.00789106
2018-08-20	0.010306	0.0111778	0.00974742	0.00232732	0.00293912	0.000704679	-0.0112653	0.0166209	0.0172988	0.026247	0.00931984
2018-08-21	0.0110151	0.00476064	0.0111177	0.0140356	0.0169563	0.0300469	0.0320442	0.00999872	0.00755604	0.00513555	0.00430814
2018-08-22	-0.00694833	-0.00330162	-0.00827411	-0.0104377	-0.0119938	-0.00711841	-0.00705406	-0.00150048	-0.0170473	-0.0151598	-0.00997108
2018-08-23	-0.00520409	0.00103515	-1.67957e-05	0.00288743	0.000245828	0.00225241	0.00864542	0.00557436	0.0137783	0.0150891	0.00485477
2018-08-24	0.000204245	-0.00177512	-0.00390505	-0.0032743	-0.00285199	-0.00724378	0.00156027	0.0133661	-0.00363007	-0.0148038	-0.000783431
2018-08-27	0.0277581	0.0189363	0.0194691	0.0183407	0.0244167	0.0309372	0.0315441	0.0130476	0.0320584	0.0374922	0.0132658
2018-08-28	-0.000122284	0.0010551	0.00453702	0.00245879	0.00224858	-0.00466848	-0.00170063	-0.00551623	-0.000185791	0.00586405	-0.00115384
2018-08-29	0.00354752	-0.00474772	-0.00695222	-0.00699419	-0.00930009	-0.00426995	-0.00516135	-0.00255695	-0.00463828	-0.00186226	-0.00727216
2018-08-30	-0.0113806	-0.00949657	-0.0147456	-0.0146986	-0.00799655	-0.00888792	-0.0144249	-0.0113374	-0.0201567	-0.0286586	-0.00198141
2018-08-31	0.00625899	-0.00884163	-0.00887183	-0.00621853	-0.0134489	-0.0192817	-0.0174711	0.00535774	-0.0111931	-0.00620905	-0.00704069
2018-09-03	-0.00324854	0.000393536	-0.00320717	-0.00209034	-0.00390473	0.000258706	-0.000198915	-0.00156585	0.00221343	-0.011503	0.00234929
2018-09-04	0.0136006	0.010986	0.00717887	0.0110795	0.00998922	0.00868873	0.00796709	0.0133065	0.0185926	0.0127796	0.00806254
2018-09-05	-0.0201774	-0.0156321	-0.0201499	-0.0137632	-0.0191829	-0.0169218	-0.014332	-0.0219394	-0.0159952	-0.00506412	-0.0116917
2018-09-06	-0.0155583	-0.000853187	-0.00836337	-0.00582368	-0.0111	-0.0180401	-0.00983028	-0.00575499	9.30467e-05	0.0016709	0.00023634
2018-09-07	0.00658803	0.0181314	0.00509308	0.00292182	0.00395175	0.0104434	0.0121964	0.00593548	-0.0162064	-0.017545	-0.00106221
2018-09-10	0.000179107	-0.00356362	-0.02121	-0.0154427	-0.0155513	-0.00959864	-0.0170175	-0.0120515	-0.0346442	-0.0325301	-0.00554204
2018-09-11	-0.00743967	-0.00361985	-0.0130661	0.00327477	-0.000818659	0.0033478	0.00411429	-0.00546798	0.00720223	0.011494	0.000658282
2018-09-12	-0.00208347	-0.00222465	0.00094611	0.00133851	-0.00114358	-0.0146634	-0.0188841	-0.000171233	-0.0089282	-0.00654901	0.00246776
2018-09-13	0.00663333	0.0187971	0.00929547	0.00985509	0.0069176	0.00390885	-0.0126034	0.0152362	0.0115654	0.0218766	0.0099058
2018-09-14	0.000968557	-0.00254008	-0.000503452	-0.0061703	0.00286434	0.00763637	-0.0117927	-0.000246206	-0.0210932	-0.0181604	-0.000446687
2018-09-17	-0.0139057	-0.00736495	-0.021496	-0.0130766	-0.0150947	-0.00380781	-0.0213986	-0.00837619	-0.0155753	-0.0148402	-0.00284929
2018-09-18	0.0132425	0.0116362	0.0241971	0.0236695	0.0121541	0.0189752	0.0196491	0.0181317	0.0174836	0.0090364	0.0132641
2018-09-19	0.0329621	0.0231343	0.00805	0.00937249	0.0146255	0.0180232	0.0141183	0.00708686	0.0114595	0.0055271	0.00644338
2018-09-20	-0.00354264	-0.00224195	0.00364914	-0.00249224	-0.00095733	-0.00101424	-0.00424071	0.00107658	-0.00511872	-0.00448003	-0.00198644
2018-09-21	0.0278029	0.0158126	0.0182293	0.013743	0.0227454	0.029296	0.0207621	0.0354902	0.0155821	0.0136349	0.00701347
2018-09-25	-0.0313276	-0.000513424	-0.00433816	-0.00464564	-0.00430773	-0.00318032	0.000452269	-0.0110283	-0.0046192	-0.000346785	-0.00126545
2018-09-26	0.00122576	0.00977189	0.00599785	0.00511118	0.00411637	0.0252724	0.0118934	0.0102849	0.00412747	0.00680741	-0.00301821
2018-09-27	-0.00985538	-0.00328168	-0.00905638	-0.0120926	-0.0100257	-0.00363491	0.00200498	-0.0032921	-0.019759	-0.023334	0.00164008
2018-09-28	0.00133239	0.00701161	0.00959362	0.00831697	0.0141108	0.00740872	0.0104871	0.0126673	0.00680501	0.00519396	0.00341054
2018-10-08	-0.0468679	-0.0245274	-0.0322968	-0.0319301	-0.0384119	-0.0449296	-0.0407563	-0.0389449	-0.048721	-0.050409	-0.022234
2018-10-09	-0.00541446	0.0286623	0.00576433	-0.00391051	-2.68702e-05	0.0055964	-0.00319944	-0.00123657	-0.00726166	-0.0024832	-0.00420014
2018-10-10	-0.000987234	0.00598013	0.00199927	0.00392253	-0.0038813	-0.0144957	-0.0081063	0.00315391	0.000702918	-0.00310927	0.00242092
2018-10-11	-0.0664764	-0.0579123	-0.0658917	-0.0692017	-0.0567512	-0.0438294	-0.0537116	-0.0466882	-0.0797801	-0.091441	-0.0544517
2018-10-12	0.0090992	0.0160437	0.00351971	-0.0032181	0.000406718	0.0202273	0.00507134	0.013056	-0.00381984	-0.00087751	-0.00661382
2018-10-15	-0.0201753	-0.0228069	-0.0198413	-0.0147315	-0.0196593	-0.0152499	-0.0118551	-0.0128472	-0.0113706	-0.00521948	-0.01156
2018-10-16	-0.0256969	-0.00784104	-0.0260304	-0.0176798	-0.0154937	-0.0106227	-0.0237907	0.00414769	-0.0290637	-0.023137	-0.0083428
2018-10-17	0.00962394	0.00352421	0.00328689	0.0087873	0.00667197	-0.0039256	-0.00440338	0.0065885	0.0209228	0.0177728	0.00990665
2018-10-18	-0.0216662	-0.0538462	-0.033691	-0.0307909	-0.0227064	-0.0244533	-0.0357973	-0.0205879	-0.0196097	-0.0231325	-0.0254084
2018-10-19	0.0313395	0.0168919	0.0175483	0.0206197	0.0194824	0.0318717	0.0234252	0.0359461	0.0336668	0.0294315	0.0156991
2018-10-22	0.0443928	0.0373624	0.0452181	0.044073	0.0392575	0.044395	0.0500673	0.0441615	0.052531	0.0546747	0.0370665
2018-10-23	-0.0189069	-0.0174923	-0.0229372	-0.0154075	-0.0180808	-0.0416806	-0.0204769	-0.0198766	-0.0256485	-0.0201141	-0.0221402
2018-10-24	0.00835151	-0.00444824	0.00130212	-0.00034935	-0.00348121	-0.0183619	-0.0117931	0.0185068	-0.00693295	-0.00129763	0.0014479
2018-10-25	0.021989	-0.00209504	-0.00475821	-0.00687632	-0.00425068	-0.0163197	-0.00972714	0.0174209	-0.0112825	-0.00388626	-0.00210662
2018-10-26	0.0216143	0.00891236	0.003535	0.00174533	-0.000393218	-0.0180529	-0.0044593	-0.011281	-0.00271096	-0.000624304	0.00426668
2018-10-29	-0.0196532	-0.0216733	-0.0187024	-0.015468	-0.0358055	-0.060734	-0.0212382	-0.023195	-0.00774194	-0.00534028	-0.0106934
2018-10-30	0.0175728	0.00581007	0.00944253	0.00866351	0.00914049	-0.00493801	0.0146979	0.0220999	0.00400777	-0.00825622	0.0092102
2018-10-31	0.0114368	0.0110384	0.019564	0.0178509	0.0140148	0.0291894	0.0265268	3.54825e-05	0.0153321	0.00829981	0.0129442
2018-11-01	0.00526088	-0.00767586	0.00230792	0.00703919	0.0115827	0.0123117	0.00730244	-0.00119808	0.0183878	0.00871784	-0.000272465
2018-11-02	0.0101832	0.0167632	0.030587	0.0301398	0.0353895	0.045368	0.0431686	0.0270292	0.0415125	0.0376488	0.0179986
2018-11-05	-0.00455822	0.00720441	-0.0016188	0.00511747	0.000123774	-0.0124289	-0.00312447	-0.00807164	-0.000971854	2.33212e-05	0.00614679
2018-11-06	0.0118376	0.00110662	-0.00366126	-0.00240796	-0.00752342	-0.00532129	0.00124064	-0.00644396	-0.00585574	-0.000408109	0.00183959
2018-11-07	-0.00937925	-0.0138808	-0.00452138	-0.0057746	-0.00494478	0.000807366	-0.00251563	-0.00851022	-0.00447712	0.00744992	-0.00352387
2018-11-08	-0.00101309	0.00404883	-0.0084959	-0.0061634	-0.00251026	0.000488728	-0.00076214	0.000170612	-0.0129199	-0.0115521	-0.00123872
2018-11-09	-0.00614351	-0.0153456	-0.00852542	-0.0036552	-0.00795344	-0.00827491	-0.00708061	-0.0225327	-0.000487717	0.0127807	-0.00886368
2018-11-12	0.0179846	0.00849524	0.0201485	0.0245333	0.0222224	0.00854534	0.0213457	0.00594129	0.03693	0.0303074	0.0232524
2018-11-13	0.0145148	0.00308108	0.0140036	0.0146807	0.0194551	0.0234777	0.0142293	0.00932867	0.0125817	0.00529522	0.0134722
2018-11-14	0.00781314	-0.0167588	-0.00297842	-0.00102225	-0.00635854	-0.0125783	-0.00474229	-0.0133176	-0.00392332	-0.00553851	-0.00219322
2018-11-15	0.0140917	0.0108923	0.0104316	0.0153549	0.00994513	0.00776604	0.00945705	0.0155111	0.0231529	0.0194117	0.0127665
2018-11-16	0.0193332	-0.00193008	0.00296246	0.00798621	0.00995682	0.00370989	-0.00492311	0.00616353	0.0127076	0.0165564	0.00539883
2018-11-19	0.0311854	0.00703216	0.00736129	0.00583981	0.00335261	0.00623818	0.00267113	0.0163238	-0.00338637	-0.00684695	0.00995325
2018-11-20	-0.0266941	-0.0215886	-0.0242021	-0.0232573	-0.0258756	-0.0226543	-0.021691	-0.0245742	-0.0348982	-0.03	-0.0275847
2018-11-21	0.0103625	-0.00845831	0.000796167	0.00614564	0.0030662	0.0100908	0.0141788	0.000552568	0.000866422	0.00502667	0.00402113
2018-11-22	-0.00719532	-0.00310849	-0.00379026	-0.00109703	0.00541189	-0.00299654	0.0046348	-0.00663275	0.000755042	-0.0040299	-0.00402031
2018-11-23	-0.0382663	-0.027707	-0.0424739	-0.0357708	-0.0346658	-0.0210507	-0.0270299	-0.0175179	-0.0409391	-0.0420371	-0.0293202
2018-11-26	0.00189491	-0.0119468	-0.00630973	0.00147757	-0.00291746	-0.00455464	-0.00397185	0.00229381	-0.00347788	0.0109714	0.00146766
2018-11-27	-0.00473649	-0.000959804	0.00511443	0.0032848	0.00279085	-0.00128801	0.00277464	-0.00242532	0.00775127	0.0202811	0.00189079
2018-11-28	0.0166487	0.011308	0.00930155	0.0124024	0.0152197	0.0176668	0.00723039	0.0119835	0.0172233	0.0165019	0.00341256
2018-11-29	-0.0256592	-0.0149135	-0.0165	-0.0168187	-0.0212484	-0.00372693	-0.0135094	-0.0129643	-0.0293085	-0.0388383	-0.0146036
2018-11-30	0.00524759	0.00824218	0.0107486	0.00878029	0.00105649	0.0176164	0.0100454	0.00996983	0.0105082	0.0100518	0.0078754
2018-12-03	0.0141544	0.024119	0.0298503	0.0264334	0.0348757	0.0360611	0.0311277	0.0218877	0.0382237	0.0478244	0.0216386
2018-12-04	-0.0091953	0.00546503	0.00874526	0.00684037	0.00354818	0.00285121	0.00980979	0.00393992	0.000112567	0.00351116	0.00938362
2018-12-05	-0.00234596	-0.00971068	-0.00521167	-0.00767205	-0.00823724	0.00696684	0.00556554	-0.00920643	-0.00904474	-0.0130974	-0.00607478
2018-12-06	-0.012492	-0.0146067	-0.0158162	-0.0160483	-0.0201604	-0.0221839	-0.0365257	-0.0167636	-0.026722	-0.0456301	-0.011664
2018-12-07	0.00315981	0.00751296	0.00316091	0.00662616	0.000823989	-0.00118152	-0.0340852	-0.00017053	0.00521544	0.0111732	0.00743057
2018-12-10	-0.0149392	-0.00372998	-0.0108767	-0.0110016	-0.0161663	-0.00973799	-0.0165647	-0.0116655	-0.00873309	0.00323527	-0.00795026
2018-12-11	0.0193086	-0.00394879	0.0063701	0.00535523	0.00899303	0.00619391	0.00837481	0.0013052	0.00786053	0.0208775	-0.000100523
2018-12-12	0.00832389	0.00127444	0.00139682	0.0032562	0.00565853	0.00696811	-0.00762456	0.00263866	-0.00395725	-0.0163733	0.0054796
2018-12-13	0.018673	0.00921815	0.0100923	0.0153906	0.0176361	0.0119951	0.0103046	0.00887766	0.0127256	0.0153602	0.0100825
2018-12-14	-0.022972	-0.0140216	-0.0228062	-0.0195927	-0.0187417	-0.0168811	-0.0268173	-0.0164755	-0.0281474	-0.0298571	-0.0135003
2018-12-17	0.00441132	-0.000410078	0.00248404	0.00260445	-0.00252089	-0.00658749	-0.0137916	0.00254309	-0.00640611	-0.00729159	-0.000869864
2018-12-18	-0.0240503	-0.0121531	-0.00616405	-0.00752169	-0.00749832	-0.00534088	-0.00581686	-0.011544	-0.00804275	-0.00497796	0.00103557
2018-12-19	-0.00376879	-0.0181752	-0.0130555	-0.0110901	-0.00999827	-0.018504	-0.0258295	-0.0100261	-0.0137766	-0.0109852	-0.00403479
2018-12-20	0.000727129	-0.00170744	-0.000432344	-0.00372694	0.000224035	0.00316137	-0.00586087	-0.0109365	0.00656717	0.00828763	0.00141015
2018-12-21	-0.0225203	-0.00695062	-0.0109596	-0.00887143	-0.00717047	-0.00944389	-0.0159727	-0.0131018	-0.00348364	-0.00461756	-0.00222646
2018-12-24	-0.00145494	0.0050273	0.00467649	0.00617842	0.00458704	0.0126892	0.0197586	-0.00389156	0.0112717	0.031654	-0.000192832
2018-12-25	-0.00711822	-0.0223569	-0.0161199	-0.0135494	-0.0101383	-0.00295189	-0.00113912	-0.0084237	-0.00638948	0.0147081	-0.00583249
2018-12-26	-0.000801335	-0.00671232	-0.00397797	-0.0016477	-2.91128e-05	-0.00636184	-0.00519998	-0.00564848	-0.0066993	-0.0192029	0.0030861
2018-12-27	-0.0100888	-0.00971865	-0.0115497	-0.0108196	-0.0090785	-0.00417189	-0.0115911	-0.000158918	-0.0162858	-0.00661784	-0.00215158
2018-12-28	0.00869316	-0.00577272	0.00292112	0.00389248	0.00115674	0.0146448	0.00523726	0.00923726	-0.00486549	-0.00236551	0.0083641
2019-01-02	-0.00796559	-0.0118	-0.00992586	-0.00546395	-0.0104086	-0.00873437	-0.0306678	-0.0140266	-0.00283037	0.0156733	-0.012819
2019-01-03	0.000466966	-6.1129e-05	-0.00297289	0.000170782	-0.00711463	-0.0145253	-0.0191668	0.0127546	-0.0128055	-0.028615	-0.00408288
2019-01-04	0.0265945	0.0186239	0.0212566	0.0229812	0.0192228	0.0181216	0.0268617	0.0321011	0.0309649	0.0198925	0.0131614
2019-01-07	0.00810067	0.0130391	0.0150866	0.0209733	0.0121588	0.013754	0.00558097	-0.00304239	0.0270106	0.0359364	0.0083892
2019-01-08	-0.0047977	0.00426423	-0.0044353	-0.00129669	0.000941512	-0.0049027	-0.000542299	-0.0036685	-0.00243954	-0.00470394	0.00802646
2019-01-09	0.00586112	0.00361236	0.00557148	-0.00155925	0.0186134	0.00959049	0.00857515	0.00820433	0.00414906	0.00660711	-0.00577242
2019-01-10	-0.00805253	0.000484627	-0.00132384	0.000586412	-0.00364986	-0.00106709	-0.00658462	-0.0042833	-3.4398e-05	0.00911108	-0.00322592
2019-01-11	0.00731246	0.00930524	0.00827359	0.00729119	0.00601914	0.0123128	-0.000388909	0.00778356	0.00848801	0.0165301	0.00388527
2019-01-14	-0.00714282	0.00449293	-0.000341475	-0.00463706	-0.00777511	-0.00806003	-0.0154176	-0.00709678	-0.0119571	-0.0101031	-0.00493804
2019-01-15	0.00809556	0.00144473	0.00808414	0.0112917	0.0159375	0.0339893	0.021282	0.016885	0.0196054	0.0144518	0.00737048
2019-01-16	0.00383017	0.00738784	-0.00565386	-0.00458432	0.0027274	-0.00226333	0.0106149	-0.000447639	-0.00379795	-0.0136845	0.0019333
2019-01-17	-0.00483151	0.00398056	-0.00484059	-0.00829103	-0.00775489	-0.00285862	-0.00623795	-0.0054025	-0.0156914	-0.0138807	-0.00296553
2019-01-18	0.00896976	0.0115998	0.0169645	0.00979586	0.00724138	0.0192982	0.0224984	0.0172599	0.00808144	-0.00205277	0.00836844
2019-01-21	-0.00338797	0.00764881	0.00768358	0.00456047	0.00724704	0.00885187	0.00459634	0.00182311	0.00823908	0.0190549	0.00202686
2019-01-22	-0.00370035	-0.0166722	-0.0133149	-0.0126527	-0.0131405	-0.0140091	-0.0176209	-0.0108286	-0.0130359	-0.0177026	-0.00980046
2019-01-23	-0.00112231	-0.00361291	0.00550919	0.00137793	0.00240783	0.00329638	-0.00387106	0.000234819	-0.00235633	-0.00286249	0.00409128
2019-01-24	-0.000671186	-0.0021649	-0.00412389	0.00187842	0.00308727	0.00849404	0.00416965	0.0107109	0.0154659	0.00932944	0.000381717
2019-01-25	0.00695007	-0.00185107	-0.00169313	0.000345956	0.00279076	0.000643448	-0.00285186	0.010709	-0.00190517	-0.0136797	-0.00664144
2019-01-28	-0.00162326	-0.00167214	-0.0047972	-0.00222873	-0.00386147	0.00427715	-0.0132193	-0.000974315	-0.00217809	-0.00546226	0.00120822
2019-01-29	0.0095245	-0.000394077	-0.0094305	-0.0113623	-0.00545116	0.00312286	-0.00396515	0.00246854	-0.0188723	-0.0207091	-0.00306306
2019-01-30	0.00385429	-0.00671591	-0.00924749	-0.00838014	-0.0160157	-0.0144827	-0.00959524	-0.00696857	-0.0165906	-0.0197595	-0.0149098
2019-01-31	-0.00330469	0.00428569	-0.010851	-0.010606	-0.00326693	0.00312487	-0.00224392	0.0180647	-0.00607901	0.000385996	-0.00522216
2019-02-01	0.0117011	0.0125572	0.0229275	0.0232411	0.0210432	0.0165802	0.0331807	0.00781294	0.0350928	0.0281267	0.0147835
2019-02-11	0.0148469	0.00983515	0.0235381	0.0197865	0.0263115	0.0406335	0.0240397	0.00598331	0.0364763	0.0368519	0.0167161
2019-02-12	0.0053424	0.0120566	0.0106586	0.00987717	0.011141	0.0047487	0.0249555	0.00250784	0.0146042	0.00733703	0.00897875
2019-02-13	0.0168631	0.0108859	0.0206811	0.0140483	0.0161362	0.0106949	0.0135484	0.0200266	0.0320796	0.048774	0.00879545
2019-02-14	0.00271157	4.95111e-05	0.00144327	0.00512234	0.0070052	0.0119164	0.00551514	-0.00466763	0.00408123	-0.00353438	-0.00139446
2019-02-15	-0.0198635	-0.00988137	-0.00804733	-0.00762221	-0.0196652	-0.00434497	-0.0087879	-0.0216046	-0.00318856	0.00107256	0.00267144
2019-02-18	0.0268683	0.0237299	0.0305619	0.0307033	0.0302477	0.0323688	0.0369428	0.0316798	0.0473322	0.0395794	0.019219
2019-02-19	0.000127994	-0.00332065	0.00102825	0.0014619	0.00032293	-0.00817493	-0.00755402	0.0029481	0.00643864	0.000130042	-0.00302443
2019-02-20	0.0131359	0.00790655	0.00721493	0.00285366	0.00349071	0.00375134	-0.00818536	0.0042416	-0.00224883	0.00561234	0.000398697
2019-02-21	-0.0109793	-0.00423875	-0.00651594	-0.00484975	-0.00215158	0.000410849	-0.00411211	-0.00129659	0.0013958	0.0205619	-0.00607231
2019-02-22	0.0144215	0.00800764	0.0125576	0.0197039	0.0131891	0.00835055	0.0143776	0.0383462	0.0383878	0.050757	0.0119029
2019-02-25	0.053013	0.0449781	0.05391	0.0507403	0.0474104	0.0266869	0.0417136	0.0774891	0.0636149	0.0539201	0.0405871
2019-02-26	-0.00566018	0.00382857	0.00598147	-0.00288748	-0.010041	-0.00278331	0.0098793	-0.0234892	-0.00357351	-0.0231244	0.00255338
2019-02-27	0.011746	-0.00091038	-0.00726	-0.00478994	-0.00157138	-0.0019215	-0.00916819	0.0062872	-0.0161365	0.000681526	0.00106714
2019-02-28	-0.00405928	-0.00142146	0.0054895	9.92286e-05	-0.000185732	0.00480661	0.0234466	-0.0144733	0.00134466	-0.00271533	-0.00655883
2019-03-01	0.00548834	0.0121117	0.0100183	0.0100565	0.010313	0.028757	0.00350043	0.0335492	0.0084413	0.00308778	0.00475508
2019-03-04	0.0304421	0.00537232	0.0140312	0.0179404	0.0164526	0.0236155	0.016627	0.00566314	0.0239224	0.0200262	0.0146105
2019-03-05	0.0272106	0.0054038	0.0139415	0.0191791	0.0202292	0.0120318	0.0129782	-0.00269677	0.0420381	0.0415949	0.0168514
2019-03-06	0.00559053	0.0174948	0.0210662	0.0126084	0.015288	-0.001199	0.00852981	0.018809	0.0169573	0.0157988	0.0206586
2019-03-07	-0.00764588	0.00610106	0.00944764	0.0050372	-0.00197687	-0.0149507	-0.00124372	-0.00214912	0.0165176	-0.000284606	0.00764263
2019-03-08	-0.0521481	-0.0547089	-0.0571188	-0.0492607	-0.0446313	-0.0130628	-0.0286847	-0.0537975	-0.0162504	-0.0304578	-0.0418004
2019-03-11	0.023732	0.0188944	0.0323967	0.0422551	0.0319456	0.0327416	0.0395086	0.00597028	0.0380819	0.04006	0.0270429
2019-03-12	0.0120167	0.0101501	0.00894578	0.0162433	0.0120856	0.0194496	0.00903464	0.00568606	0.026016	0.0210001	0.0199226
2019-03-13	0.0202675	-0.0129836	-0.0106375	-0.0159248	-0.014798	-0.0256859	-0.00798374	-0.00222578	-0.0499469	-0.04927	-0.0220059
2019-03-14	-0.0222319	-0.00537809	-0.012879	-0.0216971	-0.0158475	-0.016	-0.0157299	-0.00905263	-0.0343174	-0.0262924	-0.0199199
2019-03-15	0.0305166	0.0121227	0.0174344	0.0147984	0.0183882	0.0199874	0.0155179	0.00841871	0.0023286	-0.00370307	0.010806
2019-03-18	0.0331197	0.0279483	0.0277404	0.0231493	0.020832	0.0538813	0.0383475	0.0193865	0.021121	0.0238118	0.0170461
2019-03-19	-0.00429308	0.00168501	-0.00266873	0.000752702	0.0022295	-0.007706	-0.00637999	-0.00596934	0.0114373	0.0013897	0.00906338
2019-03-20	0.00746308	-0.00452507	-0.00194559	5.76395e-05	-0.00260317	-0.00770535	-0.000911472	0.00654795	-0.00812264	-0.00647891	-0.00310872
2019-03-21	0.00249205	0.00152734	0.00798619	0.00645108	0.00850331	-0.00191289	0.00564714	0.000473978	0.0175179	0.00900833	0.00609468
2019-03-22	0.00532124	-0.00189364	0.00241878	0.00395236	0.00838048	0.00174522	0.00930413	-0.00644372	7.72477e-05	-0.00612576	0.00815406
2019-03-25	-0.02225	-0.0212421	-0.0144076	-0.00785724	-0.0163739	-0.0203437	-0.0174641	-0.0313225	-0.0118237	-0.00445548	-0.0137169
2019-03-26	-0.0187982	-0.0173518	-0.0210976	-0.0281908	-0.0209767	0.000823963	-0.0224671	-0.0101108	-0.0269483	-0.0378158	-0.021424
2019-03-27	0.0106162	0.0093036	0.0121042	0.00475383	0.00918168	0.0195008	0.0299979	0.00885555	-0.00177444	-0.00540117	-0.00152965
2019-03-28	-0.0192475	-0.0123578	-0.0153042	-0.00906952	-0.0126059	0.00723683	-0.0110381	-0.00766728	-0.0101625	0.0142656	-0.00856978
2019-03-29	0.0486596	0.0264639	0.0254213	0.0277353	0.0280473	0.0429202	0.0277027	0.0461263	0.0360851	0.0164017	0.0197999
2019-04-01	0.0324859	0.0370653	0.0423812	0.0322151	0.0343933	0.027747	0.0256423	0.0184271	0.0436493	0.0382305	0.0238995
2019-04-02	0.00321617	0.0036344	0.0148258	0.00222141	0.000177265	-0.0116876	-0.00283879	0.00188927	0.00284631	0.00231493	-0.000145675
2019-04-03	0.0130946	0.0154797	0.00735755	0.0158246	0.0113707	0.000888458	0.00746329	0.0199588	0.00835724	0.00175009	0.00815887
2019-04-04	0.00185585	0.0161357	0.0154879	0.00767059	0.00682254	0.020242	0.00335887	0.00963694	-0.00305786	-0.00199191	0.0026894
2019-04-08	-0.00743561	0.01394	0.0309605	-0.00606895	-0.0100257	-0.00155803	-0.00471872	-0.00178422	-0.0242496	-0.0250506	-0.00919939
2019-04-09	0.0281269	-0.00707623	-0.0207414	0.00174314	0.018253	0.0120861	0.0150528	-0.00603752	0.00247426	0.0202052	0.0020765
2019-04-10	-0.00829277	-0.00590594	-0.00596512	-0.000663606	0.0119072	0.00890562	0.0168274	-0.00545659	-0.00979447	0.00526125	-0.000776618
2019-04-11	-0.0182842	-0.0174442	-0.0272432	-0.0184016	-0.02113	-0.0310056	-0.0307526	-0.0125815	-0.0228214	-0.026638	-0.00128079
2019-04-12	-0.00873178	-0.00235269	-0.00680408	0.00150108	-0.00665022	0.00449273	-0.0120361	0.00154908	0.002136	-0.000443942	0.0147625
2019-04-15	-0.00609209	-0.00288731	-0.00976646	-0.00613082	-0.00350214	-0.0112138	-0.0125974	-0.000686479	-0.010684	0.00200278	-0.0107202
2019-04-16	0.0151337	0.0253607	0.0231054	0.0180798	0.0174445	0.00995064	0.018525	0.0359916	0.0296924	0.0569474	0.0097099
2019-04-17	-0.0101638	0.0132138	0.00519438	0.00862112	0.0143249	0.0150296	0.003238	-0.00650538	0.00207932	0.000726789	0.00117114
2019-04-18	-0.0114548	8.54482e-05	-0.00361075	-0.0052341	-0.00315909	0.000462608	-0.00812123	-0.00568458	-0.00828991	0.0127327	-0.00548361
2019-04-19	0.00776466	0.0198666	0.00239749	0.00737374	0.0193096	0.000827347	0.00538927	0.0128759	0.00808969	0.0177332	0.0018892
2019-04-22	-0.037129	-0.00891507	-0.0170988	-0.0164228	-0.0270921	0.00252896	-0.0133455	-0.0279462	-0.0141879	-0.00291424	-0.00845592
2019-04-23	0.00378806	-0.0148156	-0.015036	-0.0195227	-0.0140039	0.00692697	-0.00580204	0.00343576	-0.0192425	-0.0337366	-0.00753555
2019-04-24	-0.00290072	0.00375554	0.0067986	0.00760043	0.00298178	0.00701847	0.00554656	0.00250922	0.0227793	0.0135056	0.00271961
2019-04-25	-0.0267842	-0.0425978	-0.0387527	-0.039207	-0.0374851	-0.0143117	-0.020916	-0.0176738	-0.0417494	-0.0400686	-0.028375
2019-04-26	-0.0112528	-0.019636	-0.0176764	-0.0149769	-0.0202446	-0.0109576	-0.0152784	-0.00847847	-0.00544434	0.00145644	-0.0190723
2019-04-29	-0.00951078	-0.0198543	-0.0292309	-0.0216616	-0.0115632	-0.00145096	0.000635686	0.00267811	-0.0395692	-0.0466316	-0.0145877
2019-04-30	0.00874002	0.00782699	0.00839134	0.00929671	0.00744967	0.0167566	0.00416137	0.00146118	0.00361228	-0.0126405	0.0122644
2019-05-06	-0.0714807	-0.0604423	-0.0730379	-0.073947	-0.0711231	-0.0622797	-0.0629511	-0.0533489	-0.0909744	-0.0992069	-0.0472784
2019-05-07	0.0184134	0.0122248	0.0104374	0.0131779	0.0175626	0.0197195	0.0197212	0.00229823	0.00839474	0.00085807	0.0105169
2019-05-08	-0.00739178	-0.0144716	-0.00652533	-0.00744716	-0.00675584	-0.0204963	-0.00751615	-0.0176907	-0.00030423	-0.00695425	-0.00872929
2019-05-09	-0.019163	-0.0112928	-0.0104671	-0.0103337	-0.0107657	-0.0198814	-0.0273316	-0.0194935	-0.00630427	-0.013096	-0.0088268
2019-05-10	0.0341557	0.0258756	0.0295331	0.0343034	0.031584	0.0458303	0.0302545	0.0336711	0.0477499	0.053578	0.0212196
2019-05-13	-0.00489757	-0.00539675	-0.0142381	-0.00855781	-0.0128665	0.000995091	-0.00613582	-0.020634	-0.0221348	-0.0193151	-0.0106863
2019-05-14	-0.00910689	-0.00960233	-0.00439399	-0.0084065	-0.00754939	-0.00857582	-0.00990233	-0.00569856	-0.00572511	-0.000948435	-0.00746822
2019-05-15	0.0177496	0.021536	0.0216092	0.0202647	0.0203861	0.0436193	0.0262152	0.0184825	0.0175347	0.0179472	0.0136635
2019-05-16	0.00745808	0.00692543	0.0201745	0.0084351	0.00544741	0.0057727	0.00900267	0.0005003	-0.00574541	-0.00918482	0.00497195
2019-05-17	-0.0341393	-0.0307638	-0.0368534	-0.0348821	-0.0319749	-0.021626	-0.0287276	-0.0222192	-0.033057	-0.0326956	-0.0277641
2019-05-20	-0.00840975	-0.00927365	-0.00436929	-0.0053458	-0.0105884	-0.0298943	-0.0157566	0.00175179	0.00739132	0.00767385	-0.0085059
2019-05-21	0.0137649	0.0167036	0.0242087	0.0150657	0.0150359	0.0149646	0.0170944	0.0092943	0.0201265	0.0239393	0.0141867
2019-05-22	-0.00627326	-0.00576674	-0.0125077	-0.00841576	-0.00560735	-0.00449216	-0.00537472	-0.00533363	0.00615177	0.0105659	-0.00402694
2019-05-23	-0.0147672	-0.00765055	-0.0185777	-0.0158241	-0.0271005	-0.0297364	-0.0237626	-0.00818937	-0.0313117	-0.0371884	-0.0103475
2019-05-24	-0.00269974	-0.00607722	-0.00635842	-0.00498146	0.00179357	-0.00022156	-0.00357963	0.00507983	-0.0164547	-0.0212256	0.00119367
2019-05-27	0.0138904	0.0128235	0.0204039	0.0218819	0.0128771	0.0191773	0.016526	0.0104106	0.0412421	0.0347986	0.0150871
2019-05-28	0.00873426	-0.000425175	0.000710434	0.00289403	0.00948429	0.0193187	0.00495473	0.00569961	0.000946438	0.000771677	0.00646329
2019-05-29	-0.00933824	-0.00680394	0.00724562	-0.00151592	-0.00584947	0.00252248	-0.00645265	-0.00020841	0.000970559	-0.00105709	-0.00103774
2019-05-30	-0.00775662	0.0126811	-0.00335565	-0.00696748	-0.00958355	0.0060813	-0.00926769	-0.00634757	-0.0149821	-0.0155967	0.00599086
2019-05-31	0.00183029	-0.00951672	-0.00628517	0.000922589	-0.00325945	-0.00553955	-0.000140961	-0.00441291	-0.00260631	0.00504253	0.00567019
2019-06-03	-0.00853856	-0.0190152	-0.0142658	-0.0094952	-0.00567854	-0.00201829	-0.00943207	0.00218176	-0.00790398	0.0107815	-0.00234371
2019-06-04	-0.00827978	-0.00429085	-0.0154376	-0.0142944	-0.0125926	-0.0190868	-0.0155864	-0.00436301	-0.0131378	0.000849724	-0.006569
2019-06-05	0.010573	-0.000550206	0.000158788	-0.000886469	0.00108072	-0.00154612	-0.0264113	0.0027501	0.0033614	0.0172841	-0.00148027
2019-06-06	-0.0125619	-0.014438	-0.0125777	-0.0191581	-0.0140578	-0.0227393	-0.0190728	-0.00369587	-0.0284187	-0.0478627	-0.00876565
2019-06-10	0.0144559	0.0117946	0.0106052	0.0115159	0.00992071	0.0161658	0.00827214	0.00809735	0.0198141	0.0214057	0.00833335
2019-06-11	0.0268779	0.0166653	0.0364312	0.035801	0.028677	0.0483274	0.0332239	0.0243599	0.0391529	0.0262058	0.0218519
2019-06-12	-0.00909704	-0.00685289	-0.00210288	-0.00610928	-0.00898485	-0.0101826	-0.00547804	-0.00618685	-0.00812353	6.79276e-05	-0.00323123
2019-06-13	-0.00412245	0.0105448	0.00219619	0.00309019	-0.00186413	3.25472e-05	0.00540979	0.000811477	0.00425687	-0.00482823	-0.00155829
2019-06-14	-0.00671906	-0.0178561	-0.0151098	-0.0157704	-0.0142697	-0.0111936	-0.00843196	-0.0072838	-0.0266251	-0.0295735	-0.012889
2019-06-17	-0.00232236	-0.000279919	0.00175542	-0.000327264	-0.000963317	-0.0089807	0.00508723	0.00472747	-0.00404309	-0.00509502	-0.000973791
2019-06-18	-0.0056842	-0.00281699	-0.00394341	-0.000407377	-0.000705652	0.0081503	0.00488546	0.00391335	0.00293676	0.00172169	-0.00176964
2019-06-19	0.00618494	0.00821043	0.00582693	0.01476	0.0154947	0.00662551	0.0141238	0.0116192	0.0235261	0.0142409	0.00962836
2019-06-20	0.019325	0.0181129	0.0164235	0.0194034	0.0193847	0.0250118	0.0187109	0.0390054	0.0192009	0.0149477	0.0166457
2019-06-21	0.00444263	0.00910905	0.0101435	0.0121319	0.00819871	-0.00332814	0.0084452	-0.000733337	0.023957	0.0147983	0.00492925
2019-06-24	-0.00127137	0.0026876	0.00675043	-0.00121675	0.0019946	0.00950352	0.00182276	0.000864612	-0.00580486	-0.0104476	-0.00391181
2019-06-25	-0.00424926	-0.00391927	-0.00762316	-0.00798915	-0.0108666	-0.00811108	-0.00686384	-0.0151433	-0.015733	-0.0101001	-0.00937464
2019-06-26	-0.00551092	0.00174682	-0.00943544	0.000569752	0.001581	-0.00122352	0.0131871	-0.00945886	0.0016221	0.00154129	-0.00135296
2019-06-27	0.00348548	-0.00143321	0.007799	0.0042363	0.00459198	0.0147103	0.00882136	0.0122791	0.0184353	0.0207804	-0.00100872
2019-06-28	-0.00827674	-0.00943105	-0.00738414	-0.00952269	-0.00619662	-0.00145486	-0.00925202	-0.0021457	-0.0147085	-0.0183645	-0.00558786
2019-07-01	0.0229259	0.0187739	0.0207158	0.0245291	0.0316435	0.0375174	0.0282359	0.019467	0.0501065	0.0413395	0.0143792
2019-07-02	0.00494973	0.000397614	0.00377122	-0.00158235	0.00446679	0.0049076	0.0112489	-0.00463726	-0.0105228	-0.00433361	-0.00408426
2019-07-03	0.00715613	-0.012382	-0.00928741	-0.00466377	-0.0107212	-0.0193091	-0.0128058	-0.0103871	-0.01824	-0.0166235	0.00143604
2019-07-04	0.00764202	-0.00145089	-0.00480856	0.00113765	-0.00465216	-0.0172055	-0.0125553	-0.0021129	-0.00817874	-0.00479098	0.000626866
2019-07-05	-0.0122043	-0.00104613	0.00266841	-0.000560146	0.00645585	0.0235396	0.0134142	-0.000909593	0.00541305	0.00113003	0.000694965
2019-07-08	-0.0249414	-0.0314683	-0.0345919	-0.0329587	-0.0299702	-0.0127969	-0.0243391	-0.022724	-0.0390412	-0.043491	-0.0259195
2019-07-09	-0.00460353	-0.00170415	0.00493116	0.00059385	0.00172073	0.0031677	0.000587462	-0.00315004	0.00121883	-0.000991667	-0.00109019
2019-07-10	-0.0108215	-0.00751769	-0.0134324	-0.00533736	-0.00499971	-0.00183442	0.000730601	-0.0031424	-0.00213846	-0.00212949	-0.00507989
2019-07-11	-0.00570634	0.0033336	0.00627528	-0.00247173	-0.001954	-0.00363616	0.00239815	0.00250377	-0.0051278	-0.00326112	0.000438016
2019-07-12	0.00524269	0.000848076	0.00616816	0.00500881	0.00155488	0.00660057	0.0035951	0.00859518	0.00115012	-0.00200654	0.00233766
2019-07-15	0.00024644	0.0037891	0.00617829	0.0102924	0.00508604	0.00464902	0.00355816	0.00452894	0.0218837	0.00910797	0.006552
2019-07-16	0.0094974	0.0027814	0.00264146	0.000811304	-0.00576365	-0.0115556	-0.00302478	-0.0041256	0.0027185	0.0103837	0.0016003
2019-07-17	0.00632297	0.00128376	0.00128604	-0.000583261	-0.00248975	0.00143756	-0.0043199	-0.00284597	0.0062649	-0.00103557	-0.00250157
2019-07-18	-0.0119452	-0.0111406	-0.0130554	-0.0142224	-0.013471	-0.0132229	-0.0157352	-0.00474778	-0.0245929	-0.0267024	-0.00970087
2019-07-19	0.0233448	0.00721722	0.00621428	0.00798527	0.00264593	0.00871723	0.0010073	0.0149126	0.00420156	0.00217838	0.00797057
2019-07-22	-0.0104056	-0.0114941	-0.0270175	-0.0187841	-0.0148258	-0.0104876	-0.0135257	-0.00985257	-0.0189785	-0.0266486	-0.0140284
2019-07-23	-0.0105432	0.00490913	0.00665363	0.0102858	0.00808104	-0.00339214	0.00692904	0.0011619	0.0192115	0.0162106	0.00915929
2019-07-24	0.00150318	0.00845977	0.00933049	0.00993907	0.0096559	0.00203901	0.00779413	0.00860289	0.0190254	0.0271106	0.00391971
2019-07-25	0.00167292	-0.00184483	-0.00332691	0.00261444	0.00224631	0.0105455	0.00271597	0.010467	0.0168654	0.010955	0.000950329
2019-07-26	0.000255936	-0.000235551	0.000328799	0.00649474	0.0013085	-0.00285705	0.00608503	-0.000988241	-0.000934198	0.00174317	0.00400743
2019-07-29	-0.00567576	-0.00360024	-0.00105011	-0.00218239	-0.00105308	0.0111791	-0.00602621	-0.00617171	0.00504765	0.00595246	0.00572156
2019-07-30	0.00521788	0.00765465	0.00670976	0.0028754	0.00954198	-0.0021011	0.00709759	0.00731687	-0.00138803	0.000983796	0.000118645
2019-07-31	-0.0249308	-0.00269934	-0.00682158	-0.00687597	-0.00688702	-0.0122419	-0.00500352	-0.00925486	-0.00208509	0.001477	-0.000578074
2019-08-01	-0.0168632	-0.00636861	-0.00622971	-0.0071988	-0.0100131	-0.00425374	-0.00687614	-0.00946352	-0.00162227	-0.00378859	0.00106485
2019-08-02	-0.0156021	-0.0202694	-0.00873413	-0.0160713	-0.0151032	-0.00583516	-0.00895946	-0.0194399	-0.0209703	-0.0244372	-0.00988428
2019-08-05	-0.0234003	-0.0178792	-0.00978646	-0.0157616	-0.0178029	-0.0114493	-0.0182159	-0.0194593	-0.0150814	-0.0107972	-0.0131166
2019-08-06	-0.013409	-0.025214	-0.0268385	-0.0239016	-0.0232037	-0.00971934	-0.0117872	-0.00815105	-0.0222889	-0.0219879	-0.0176019
2019-08-07	0.00446075	0.005176	0.00904179	-0.00658514	-0.00452866	-0.0060131	0.0043443	-0.00798619	-0.0128933	-0.00954124	0.00607381
2019-08-08	-0.00118961	0.00176252	0.00377023	0.00672042	0.0110079	0.0112864	0.014212	0.015204	0.0149549	0.0116694	0.00476649
2019-08-09	-0.0156045	-0.00900924	-0.0112501	-0.011004	-0.0102871	-0.0185977	-0.00273743	-0.00528284	-0.0142193	-0.0251352	-0.0117631
2019-08-12	0.0174257	0.0116181	0.00638068	0.0141931	0.0100671	0.0203674	0.0139168	0.0162008	0.0369804	0.0318281	0.00898091
2019-08-13	-0.0100392	-0.0113719	-0.00211035	-0.00630961	-0.00690554	-0.00613019	-0.000232745	-0.0132054	-0.0105049	-0.00560885	-0.000773046
2019-08-14	0.000501972	0.00642658	0.00102599	0.00464679	0.00625486	0.00999369	0.0145888	-0.00103436	0.00842738	0.00638984	0.00588932
2019-08-15	0.00256296	-0.00330189	0.000401671	0.000116841	0.000613213	-0.00126308	0.00946417	0.00125027	0.0165975	0.0160673	0.00268256
2019-08-16	-0.000550528	-0.000195086	0.00294143	0.000853196	0.00551081	0.0146637	0.00826209	0.000939464	0.00908208	-0.000867516	0.000282624
2019-08-19	0.0318607	0.0174589	0.0211887	0.0283289	0.0239747	0.00666167	0.0223456	0.024807	0.0467731	0.0443057	0.0227793
2019-08-20	0.00385044	0.00285665	0.00283489	0.000295532	0.000787386	0.00510176	-0.00117308	-0.00428498	-0.00045378	0.0044065	-0.00596189
2019-08-21	0.00295852	-0.00620756	-0.002577	0.00400493	0.00140355	-0.0080757	-0.00593963	-0.00223068	0.00466685	0.00596083	-0.00191932
2019-08-22	-0.00517292	-0.00138716	-0.000778217	0.00290499	0.00618522	0.0134128	0.00770643	-0.000472151	0.000486358	-0.00110265	0.0011028
2019-08-23	-0.00179009	0.000759571	-0.00158029	0.000283155	0.00017626	0.00175433	0.02223	0.00835869	-0.00305227	-0.0133938	-0.00123075
2019-08-26	-0.0123978	-0.00781545	-0.00524208	-0.0109496	-0.00931647	-0.0120143	0.00560681	-0.0186133	-0.0109535	-0.0139424	-0.0103645
2019-08-27	0.0110378	0.0139994	0.0144337	0.0152277	0.0231767	0.0219254	0.0132027	0.00844598	0.0212694	0.0176913	0.0141377
2019-08-28	-0.00244748	0.00426135	-0.0028929	-0.000370402	0.00415217	0.0138332	-0.0117774	-0.0105656	-0.00657879	-0.00150031	-0.00340133
2019-08-29	-0.0167336	-0.00290868	-0.000388259	-0.00215637	-0.00181107	0.00231994	-0.00125581	-0.00622571	0.00830311	-0.00282453	-0.00683124
2019-08-30	-0.00972558	-0.00480711	-0.00849957	-0.00525399	-0.00336645	0.00813472	-0.00445802	0.00114216	-0.0163415	-0.0219493	-0.0103909
2019-09-02	0.0109209	0.0226957	0.0189569	0.0233288	0.0192571	0.0029696	0.017309	0.0110759	0.0355642	0.0283633	0.00915786
2019-09-03	-0.0029092	-0.000824607	0.00430001	0.00389047	0.00100076	-0.0016721	-0.00530421	-9.80812e-05	0.0223989	0.0285876	0.00198497
2019-09-04	0.0260378	0.012271	0.0146811	0.00984585	0.00660328	-0.00780275	0.000420338	0.0143	0.00812235	0.0125575	0.00538467
2019-09-05	0.000122475	0.00388549	0.0081241	0.0067085	0.00293017	0.00664778	0.00235073	0.0169257	0.0184593	0.0172343	0.00598717
2019-09-06	0.00260445	0.00220259	-0.00124797	0.00299742	0.00725257	-0.0090503	0.00848059	0.00842251	0.00788741	0.0268051	-0.000799285
2019-09-09	0.013016	0.0114224	0.0159676	0.0147794	0.0123119	-0.00105007	0.00752136	0.00126528	0.039859	0.0478006	0.00678738
2019-09-10	-0.00319178	0.00152805	0.0022068	-0.00198008	-0.00258197	0.00306448	0.0119403	-0.00311493	-0.0122163	-0.0099241	0.000822278
2019-09-11	-0.00331043	0.00330273	-0.0011451	-0.00448621	-0.00566051	-0.0302817	-0.0181744	0.00699348	-0.0111506	-0.018286	0.000170755
2019-09-12	0.0219623	-0.000299206	0.00505373	0.00628251	0.00743917	0.00891317	0.0020466	0.0104617	0.00543296	0.010624	0.00269424
2019-09-16	-0.00452712	0.0163663	0.000737826	-0.00159859	-0.00119992	-0.000964922	0.00220531	-0.00982856	0.0122487	0.00288195	0.00135888
2019-09-17	-0.0167312	-0.0189273	-0.0219577	-0.0227786	-0.0187065	-0.00828079	-0.0157903	-0.0186834	-0.027858	-0.0264954	-0.0160718
2019-09-18	0.00996903	-0.0112607	-0.00377218	-0.000543799	0.00270858	0.0180204	0.00730236	-0.00101823	0.000472188	-0.00393558	0.000386863
2019-09-19	-0.00051616	0.000513015	0.00702773	0.00739772	0.00801851	0.000552411	0.00689299	0.00256718	0.019902	0.0241881	0.000135304
2019-09-20	-0.00245629	-0.00216638	-0.00162331	0.00270746	-0.00276275	0.00445318	0.00693228	0.001418	0.00623087	-0.000536012	0.00340562
2019-09-23	-0.0167702	-0.0082563	-0.0121137	-0.0122781	-0.00780649	-0.0153791	-0.0147737	-0.0117315	0.000570789	-0.00221318	-0.00707979
2019-09-24	-0.0002541	-0.0047536	9.52003e-05	0.00206892	0.00127558	0.00391772	0.0100898	-0.00136782	0.00474311	0.0111185	0.00198638
2019-09-25	-0.00728592	-0.0132476	-0.00949104	-0.0137647	-0.0152339	-0.00566893	-0.0127906	-0.000156826	-0.0328498	-0.0274543	-0.0132592
2019-09-26	-0.00383778	-0.00801202	-0.0225708	-0.019508	-0.0131246	-0.0239711	-0.0182322	0.00334855	-0.0405195	-0.0437638	-0.00538655
2019-09-27	-0.0033799	-0.000514808	0.00223803	0.00427069	0.00270442	0.00830476	0.00456026	0.00235581	0.0187556	0.0154109	-0.00589309
2019-09-30	-0.00422415	-0.00162987	-0.00704476	-0.00883145	-0.0060513	-0.00461961	-0.0040225	-0.0144565	-0.024158	-0.0194162	-0.00583283
2019-10-08	0.0213279	0.000861269	0.00385409	0.000315113	0.00255329	0.0133712	0.00574196	0.00728978	-0.0106977	-0.0108777	0.00811731
2019-10-09	0.019454	0.00575092	0.00860041	0.00717231	-0.00122977	-0.00382386	-0.00200519	0.00741156	0.00811298	0.0102725	0.000767729
2019-10-10	0.00189891	0.00541555	0.00668541	0.012219	0.00995204	0.011167	0.0269189	0.00214607	0.0182233	0.0214774	0.00535326
2019-10-11	0.00536248	0.0137826	0.00352523	0.00239697	0.003354	-0.000273893	0.00364495	0.0187152	-3.85509e-05	-0.00123535	0.0059647
2019-10-14	0.0108955	0.0070503	0.0088928	0.0120164	0.0144825	0.00275119	0.00897417	0.0164164	0.0218403	0.0126273	0.00890889
2019-10-15	-0.00499353	-0.011327	-0.0136316	-0.00985043	-0.00708916	0.00489357	-0.00119483	-0.0033741	-0.0277966	-0.0250435	-0.00649389
2019-10-16	0.00624993	-0.00486303	-0.00496317	-0.00696929	-0.00145736	-0.0146447	0.00561838	-0.0027399	-0.00382071	-0.00947256	-0.00505939
2019-10-17	-0.00711997	-0.00264419	-0.00141201	-0.00201839	-0.00266088	0.00171412	-0.0019519	-0.0010874	0.00492694	0.00287383	-0.00139577
2019-10-18	-0.0181839	-0.0133203	-0.0129845	-0.0144269	-0.010885	-0.00659274	-0.00389392	-0.0185353	-0.0195499	-0.0119727	-0.01104
2019-10-21	0.015756	-0.00219106	-0.00319961	-0.0029499	-0.00142332	0.00883755	-0.0122871	0.00555711	-0.00200582	-0.0045978	-0.00413054
2019-10-22	0.00267464	0.00199525	0.00656764	0.00660224	0.00883586	0.00639596	0.0137509	-0.00042353	0.0185706	0.0121701	0.00337925
2019-10-23	-0.0133851	-0.00595439	-0.00590389	-0.00666207	-0.00523594	-0.00766428	-0.0153519	-0.00379344	-0.00571089	-0.00868043	-0.00331584
2019-10-24	0.0056954	0.00272135	-0.00296347	-0.00144501	-0.00243969	-0.00790499	-0.00605197	0.00734578	-0.00331966	-0.00370234	0.00343949
2019-10-25	0.00648022	0.0053674	0.00693863	0.00551361	0.00360768	0.0239662	0.0127063	-0.000911175	0.0115822	0.0110967	0.0016718
2019-10-28	-0.00461186	0.00376511	0.0118949	0.0118529	0.0130603	0.00949311	0.0147312	0.00200118	0.0400331	0.0269997	0.00460348
2019-10-29	-0.0091506	-0.008696	-0.0123954	-0.0135074	-0.00113689	0.0122117	0.000737561	-0.00874124	-0.0241815	-0.0187883	-0.00724169
2019-10-30	-0.00878646	-0.00759223	-0.0101274	-0.00925818	-0.0120006	-0.00600448	-0.00770248	-0.00429081	-0.00720677	-0.0086917	-0.00186167
2019-10-31	-0.0062728	-0.00532202	-0.00671808	-0.00750534	-0.00210685	-0.00233994	0.004542	-0.00278038	-0.0146838	-0.0047722	-0.00651532
2019-11-01	0.0165712	0.00195038	0.011262	0.00996689	0.0268887	0.00430287	0.0133862	0.0184736	0.00941736	0.00872657	0.0073173
2019-11-04	-0.00137891	0.0017035	0.0055163	0.00398083	0.00480811	0.00579363	0.0120987	0.00541507	0.00903428	0.0149719	0.00229396
2019-11-05	0.00467429	0.00461796	0.00464219	0.00361141	0.00274026	0.00759734	0.000727319	0.0104549	0.00780421	0.00292655	0.00175008
2019-11-06	-0.00933786	-0.0061392	-0.00318573	-0.00511258	-0.00475434	-0.0151195	-0.00501672	-0.00146055	-0.0138407	-0.0159016	-0.00507815
2019-11-07	0.00364038	0.000255317	0.00251932	0.000621984	0.00574027	0.00859728	0.00970384	-0.000185776	0.00884575	0.00459285	-5.73758e-05
2019-11-08	-0.00672899	-0.00568607	-0.00475204	-0.00401531	0.000181082	-0.00358677	-0.00340546	-0.0112565	0.00114221	0.000835175	-0.00106513
2019-11-11	-0.0242699	-0.0242412	-0.0238101	-0.0230143	-0.0259278	-0.0135496	-0.0239309	-0.0154004	-0.0231478	-0.0245766	-0.0183434
2019-11-12	0.00185641	0.00516047	0.000845869	0.000744766	-0.00403674	0.00423317	0.0039046	0.00218914	-0.000505179	-0.00195934	-0.000905938
2019-11-13	-0.00870588	-0.00758791	-0.00283909	-0.00504122	-0.00405086	0.00297251	0.00724722	-0.00700563	0.00624088	0.00224352	-0.00577291
2019-11-14	0.000608545	-0.00177069	0.00241313	0.00431271	0.00226914	0.00136241	0.0108452	-0.00354401	0.0153752	0.0110965	-0.0036197
2019-11-15	-0.00828657	-0.0136871	-0.0107848	-0.0120245	-0.00857437	-0.013772	-0.00920273	-0.0031209	-0.00865506	-0.017019	-0.0118467
2019-11-18	0.00602341	0.0142437	0.00855062	0.00774195	0.00535007	0.00447065	0.00482914	0.0121068	0.00410747	0.0053682	0.0073123
2019-11-19	0.0152768	0.00615663	0.0180243	0.0148074	0.0158222	0.0096834	0.0196799	0.00194468	0.0225389	0.0199364	0.00880439
2019-11-20	-0.00747498	-0.000630245	-0.00160308	-0.00872383	-0.00867273	-0.00409177	-0.00105231	-0.0168366	-0.00993215	-0.00904814	-0.00778908
2019-11-21	-0.00165239	0.00321882	0.00096035	0.00151504	-0.00657016	-0.00374633	-0.0117709	-0.00409677	-0.000781248	0.00033761	0.0039811
2019-11-22	-0.00206314	0.00704087	0.00173386	-0.0015022	-0.00892759	-0.019755	-0.0315764	-0.00521371	-0.0220918	-0.00632822	-0.000838516
2019-11-25	0.0243563	0.0280972	0.020051	0.00729459	0.00562067	-0.00473952	-0.0104372	0.00953081	-0.0236425	-0.0182328	0.0119808
2019-11-26	-0.00473572	-0.00888921	-0.0064018	0.000634854	0.00345149	0.00869503	0.00561712	-0.00330295	0.00718998	0.00205464	5.20471e-06
2019-11-27	-0.00423957	-0.00377424	0.000706028	-0.00391481	-0.00853297	-0.00221059	-0.00557083	-0.00217148	0.00806393	0.00974914	-0.00306424
2019-11-28	-0.00847774	-0.00866279	-0.00655982	-0.00208473	-0.002754	-0.00242075	0.00166563	-0.00355116	-0.00296839	-0.00129548	-0.00330574
2019-11-29	-0.00225865	-0.000145732	-0.00452637	-0.000761739	-0.00117024	-0.0180905	-0.0188428	-0.0038176	0.00504393	0.0012526	0.000653709
2019-12-02	0.0150292	-0.00375906	0.00171811	0.000810877	0.00135471	0.00531844	-0.0121271	0.00202246	0.00867098	0.00469633	0.00375697
2019-12-03	0.00373582	0.00310781	0.00315301	0.00434746	0.0105953	-0.000980731	0.000129499	0.00522519	0.00848793	0.00782206	0.00186494
2019-12-04	-0.00684483	-0.004111	0.0049579	-0.00212908	0.00547098	-0.000189863	0.00452413	-0.00443056	0.000141683	-0.00494854	-0.000119063
2019-12-05	0.00146222	0.00134022	0.00721988	0.00959592	0.00542949	0.00182334	0.0111825	0.00884974	0.0197663	0.0175799	0.00219785
2019-12-06	0.00436767	0.000266978	0.00385934	0.00662284	0.00623105	0.0125958	0.00553745	0.00191117	0.0116228	0.0102651	-0.0013873
2019-12-09	0.0187252	0.0107759	0.00754386	0.00279289	0.0020997	-0.00531161	-0.0153536	-0.00275732	0.00514048	0.000218524	0.00199593
2019-12-10	-0.00230766	-0.00496256	0.00409242	0.000436771	0.00735532	-0.00654438	0.00837128	-0.00259384	0.0152274	0.0122201	-0.00358214
2019-12-11	0.00450498	0.0020653	-0.00149021	-0.00170505	-0.0018991	-0.00918	-0.00249546	0.00736119	-0.0090956	-0.00103063	-0.00141578
2019-12-12	-0.00809481	-0.00807478	-0.00287766	-0.00293643	-0.0031241	-0.00397754	-0.00152342	-0.00267491	0.00291674	0.00367879	-0.00180023
2019-12-13	0.0134058	0.00981401	0.0101476	0.0140316	0.0152961	0.0129738	0.0154143	0.0269418	0.0150801	0.00675754	0.0103787
2019-12-16	0.0125323	0.00874459	0.0109555	0.0140252	0.01024	-0.00257783	0.0077834	0.00199508	0.031312	0.0173191	0.00938483
2019-12-17	0.0185369	0.0135132	0.0142759	0.0119995	0.0110283	0.0128908	0.00923573	0.0169973	0.0117403	0.0143852	0.011009
2019-12-18	-0.00315121	-0.00169123	-0.00296999	-0.00269275	0.00432223	-0.0028804	-0.0103521	0.00161912	0.00192496	0.000446032	-0.00503923
2019-12-19	0.00358533	0.00736405	0.00354527	0.00436952	0.00632499	-0.00472878	0.00444424	-0.00141008	-0.00650578	-0.00345701	0.00645837
2019-12-20	0.00727219	-0.0065147	-0.00815281	-0.0082067	-0.00448119	0.00162925	-0.00871003	0.000566616	-0.01867	-0.0191403	-0.00524872
2019-12-23	-0.023013	-0.0161785	-0.0101134	-0.0156517	-0.0153786	-0.0124606	-0.0105563	-0.0162391	-0.02944	-0.0290506	-0.0155032
2019-12-24	-0.00283915	0.0118606	0.0227192	0.0149915	0.0117681	0.00345134	0.00433204	0.00655262	0.0199981	0.0140814	0.00316838
2019-12-25	-0.00282804	-0.0027808	0.00215799	0.00438477	0.00218346	-0.00658071	0.000107077	-0.00271422	0.0160367	0.0116274	-0.00288084
2019-12-26	0.0228511	0.00963218	0.0114354	0.00652035	0.00831735	0.00136514	0.00660445	0.0129358	0.00367846	0.00138018	0.0039308
2019-12-27	-0.00131708	0.00362045	0.00672614	-0.00362148	-0.00499913	0.0128664	-0.00704977	-0.00582753	-0.0222074	-0.012269	-0.00217449
2019-12-30	0.0158528	0.0124026	0.0148145	0.0111133	0.00804058	0.0172884	0.00350842	0.0198842	0.00314739	0.00805578	0.00627304
2019-12-31	0.00453013	0.0032167	0.00699007	0.0036874	0.00317898	0.00789143	0.0225263	-0.00267793	0.00159405	0.00610058	0.00383347
2020-01-02	0.0105414	0.00899446	0.0139113	0.0187118	0.0256761	0.00769835	0.0029584	0.0129115	0.0340345	0.0205853	0.00838249
2020-01-03	-0.00723783	0.00942564	0.00433313	0.00340181	-0.000183394	-0.00475284	-0.00260758	0.0018827	0.00673142	0.00551572	0.00149307
2020-01-06	-0.00858714	0.0239702	0.00871335	0.003194	0.00170801	0.000533102	-0.00493296	-0.00547507	0.0130569	0.00577695	0.000756914
2020-01-07	0.00948622	-0.00325491	0.00384382	0.00835632	0.0178866	0.0218924	0.0156733	0.00585773	0.0112068	0.00525934	0.00769289
2020-01-08	-0.0194281	-0.00913878	-0.0132098	-0.00745506	-0.00149774	-0.00869345	-0.011575	-0.0213864	-0.0171916	-0.0202672	-0.0126848
2020-01-09	0.0193224	-0.00687911	0.00573132	0.0111323	0.015025	0.0114654	0.0258194	0.00860766	0.0259983	0.0285871	0.00644509
2020-01-10	-0.00883116	-0.0119086	-0.00249404	-0.00445285	-0.00283474	0.00108136	0.00487453	-3.95281e-05	0.000751952	0.000461229	-0.00552237
2020-01-13	0.00836343	0.00226111	0.00851276	0.00816909	0.0096855	0.0128609	0.00803395	0.00798394	0.0243762	0.0199108	0.00285727
2020-01-14	-0.00138547	-0.000497407	0.00712476	-0.000707284	-0.000276929	-0.00861809	-0.00544652	-0.00503934	-0.00740089	-0.00802611	0.00195081
2020-01-15	-0.0124769	-0.0116569	-0.00977012	-0.00760402	-0.00680355	0.000156278	0.00272245	-0.00902385	0.0125259	0.00162656	-0.0079693
2020-01-16	-0.00421551	-0.00599811	-0.0043683	-0.0033109	-0.00250233	0.000859563	0.000971266	-0.00680706	0.00114969	-0.00366164	-0.00746804
2020-01-17	-0.00282956	0.00124664	-0.00126034	-0.00367906	0.000435921	-0.00519474	0.00887678	0.00171346	-0.00534145	0.00263971	-0.00641787
2020-01-20	-0.00295865	0.000662612	0.00818429	0.0122083	0.000769785	-0.00145864	0.017331	0.00986979	0.0252616	0.0267475	0.0027811
2020-01-21	-0.0216842	-0.0165303	-0.017828	-0.0154745	-0.0218336	-0.0224382	0.0184412	-0.0171214	-0.0124721	-0.0131345	-0.011664
2020-01-22	0.0125336	0.000514105	0.00412629	0.00851353	0.000326972	-0.00463376	-0.0144414	0.00164956	0.025534	0.0165044	-0.00198446
2020-01-23	-0.0373313	-0.0318761	-0.0380738	-0.0313922	-0.0377721	-0.042125	-0.0192737	-0.0307898	-0.03916	-0.0457212	-0.0233708
2020-02-03	-0.100535	-0.086399	-0.0959368	-0.0919596	-0.0952764	-0.0844893	-0.0386692	-0.0811606	-0.0991631	-0.095394	-0.0879214
2020-02-04	0.00154381	0.00394078	0.0110905	0.00986668	0.0192533	0.0195546	0.0374365	0.01605	0.0254504	0.00562523	0.00781876
2020-02-05	0.00917537	0.0065581	0.0223288	0.0229056	0.0232554	0.0161111	0.0415721	0.00366616	0.0193237	0.0208483	0.0124773
2020-02-06	0.0119155	0.0156705	0.0190309	0.0241457	0.0260453	0.0288382	0.0340771	0.0137644	0.0362368	0.0265283	0.0115565
2020-02-07	-0.00201885	-0.00394276	0.002947	0.00565413	0.0045106	0.00832214	-0.0189013	-0.0023719	0.026275	0.0177265	0.0082585
2020-02-10	0.0221308	0.0142458	0.0271129	0.0203673	0.0116686	0.0184629	-0.0146037	-0.000471956	-0.000787834	0.00897886	0.00707497
2020-02-11	0.00795321	0.00786051	-0.000220784	-0.00482262	0.00375886	0.00371132	-0.0019396	0.00631841	0.00161251	-0.00437053	-0.00129074
2020-02-12	0.00187207	0.00576579	0.0190788	0.0159721	0.0105901	0.00587623	0.0106802	0.00567811	0.0295131	0.0165272	0.0073995
2020-02-13	0.012664	-0.00384293	-0.00200676	-0.00914592	-0.0136333	-0.00667881	-0.0128387	-0.0112209	-0.00249205	-0.0113321	-0.00792679
2020-02-14	0.026485	-0.00126912	0.00815644	-0.00213738	-0.00219228	0.00717931	0.000819886	0.0116486	0.00523818	0.000413956	-0.00047949
2020-02-17	0.0109093	0.0179152	0.027317	0.0317239	0.0273364	0.0168434	0.0210076	0.0275831	0.0394089	0.0488845	0.0183956
2020-02-18	-0.00799858	-0.00318392	0.00427858	0.0116902	0.00939218	-0.00154221	0.000910251	-0.00892869	0.0260912	0.0157099	0.00346511
2020-02-19	0.00314276	-0.00608577	-0.0067876	-0.00447463	-0.00470449	0.0105628	-0.0213883	0.00120107	-0.0131533	-0.00683456	-0.0012745
2020-02-20	0.0103993	0.0175281	0.0132182	0.0187934	0.0264963	0.0209688	0.00963529	0.0297441	0.0275559	0.020631	0.0124314
2020-02-21	-0.00806325	0.00189796	0.0083197	0.00769139	0.00565709	-0.00372802	0.00788581	-0.00289027	0.0284045	0.0279105	0.00350999
2020-02-24	-0.0144778	-0.010784	0.00289121	-0.00113031	0.00309146	-0.00487129	0.00928019	-0.00945645	0.0388468	0.0624981	-0.00714964
2020-02-25	-0.00209863	-0.0178426	-0.00501727	-0.00118325	0.000152179	-0.00131738	0.0124955	-0.00302926	0.00574862	0.0349894	-0.0145365
2020-02-26	0.021178	0.0069363	-0.0122226	-0.0102115	-0.0157872	-0.00894604	-0.030793	-0.00568729	-0.0596278	-0.050857	0.0029287
2020-02-27	-0.0119616	-0.00410721	0.000937401	0.00562071	-0.00127703	0.0138483	0.00633345	0.00258995	-0.00273944	-0.00339736	0.00333446
2020-02-28	-0.0217548	-0.031869	-0.0506799	-0.0499924	-0.0459033	-0.0412851	-0.0297129	-0.0402484	-0.0682378	-0.0609679	-0.0283707
2020-03-02	0.0453915	0.0314177	0.0468414	0.0465745	0.0311027	0.0304669	0.0230063	0.0283301	0.0342676	0.0568748	0.0277593
2020-03-03	0.000138829	0.00707554	0.00574892	0.00870575	0.00776242	0.0114729	0.0225052	0.00363405	0.0113684	-0.00142419	0.00465158
2020-03-04	0.0350592	0.0045764	0.00983132	0.00849258	0.00162106	0.0172909	-0.00336921	0.0122826	-0.0142396	-0.012284	0.00831042
2020-03-05	0.00811448	0.0174254	0.0145792	0.0140975	0.0246857	0.0421135	0.0193901	0.0266038	0.00429926	0.009632	0.020067
2020-03-06	-0.0242414	-0.00305959	-0.00408403	-0.00772948	-0.00698319	-0.0151768	0.00604902	-0.0228785	-0.0110798	-0.0110199	-0.00772744
2020-03-09	-0.0298794	-0.0277351	-0.0414224	-0.03546	-0.0428832	-0.0294445	-0.0175689	-0.0295972	-0.0641463	-0.0279438	-0.0224305
2020-03-10	0.014005	0.00184846	0.0162305	0.0236665	0.0231724	0.0143218	-0.00133344	0.0187962	0.0492211	0.0621917	0.0120941
2020-03-11	-0.00629382	-0.0124482	-0.0150012	-0.0071788	-0.0122283	-0.00299213	-0.0102934	-0.0166557	-0.0272536	-0.015854	-0.00266132
2020-03-12	-0.0143878	-0.0249408	-0.0239484	-0.0225856	-0.0238266	-0.0290731	-0.0293701	-0.00978555	-0.0164994	0.00128933	-0.0109548
2020-03-13	-0.0104784	-0.0169834	-0.0182763	-0.00894236	-0.0153455	-0.0102918	-0.0212859	-0.0115663	0.000524362	-0.00677914	-0.0146764
2020-03-16	-0.0298019	-0.0151215	-0.040811	-0.0474074	-0.0467499	-0.0426665	-0.0290748	-0.0412984	-0.0684542	-0.0774923	-0.0178614
2020-03-17	-0.0129127	-0.00850406	-0.00552236	0.000364101	-0.00932658	-0.00874058	-0.00396913	-2.21157e-05	0.00655538	-0.0105763	-1.77273e-05
2020-03-18	-0.0355463	-0.0160088	-0.0127443	-0.0184497	-0.0162348	-0.00836223	-0.00893436	-0.0263022	-0.0153564	-0.0323008	-0.0106146
2020-03-19	-0.0184118	-0.0182365	-0.000687766	-0.00108307	-0.00703086	-0.00913121	-0.0121048	-0.0155045	0.0235694	0.0339514	-0.0079128
2020-03-20	0.0251017	0.0142123	0.0159858	0.0116867	0.0138133	0.0213969	0.0272363	0.0175571	-0.000205804	0.00619622	0.011518
2020-03-23	-0.0432011	-0.0297583	-0.0396799	-0.0416735	-0.0509345	-0.0288235	-0.01718	-0.0296173	-0.0638071	-0.0355093	-0.0143631
2020-03-24	0.0223646	0.0227276	0.0257507	0.0172415	0.0248558	0.033485	0.0213159	0.025936	0.017398	0.0204923	0.0158531
2020-03-25	0.0410705	0.014844	0.0195968	0.0252722	0.0347838	0.0231341	0.0344229	0.0183772	0.0268556	0.0175829	0.00879997
2020-03-26	-0.0101496	-0.0101183	-0.0119547	-0.0165046	-0.0131821	0.00499536	0.0190597	-0.00267975	-0.0159932	-0.0338671	-0.0094574
2020-03-27	0.00943033	0.000974463	-0.000299842	0.00330463	-0.000124839	0.0036635	-0.00616726	0.00270518	-0.0143763	-0.0166513	0.00461629
2020-03-30	-0.0130763	-0.0100242	-0.0194228	-0.0108039	-0.022482	0.00105354	-0.0139928	-0.00664952	-0.0366157	-0.039787	-0.00620257
2020-03-31	-0.00744063	0.000927321	0.00682598	-0.00293422	-0.000271518	0.04314	0.00852549	-0.00785404	-0.00466186	-0.0116451	0.00275585
2020-04-01	0.00257932	-0.00900675	-0.00151507	-0.00361867	-0.00388136	-0.015198	-0.0150976	-0.00183754	0.00629295	-0.00575624	-0.00703402
2020-04-02	0.0108865	0.0344311	0.0163099	0.0209558	0.0149191	0.00389233	0.0133627	0.0107191	0.0465052	0.0427096	0.0110042
2020-04-03	-0.00139923	-0.0133112	-0.00656379	-0.00818004	-0.00893813	0.00812398	0.0104252	-0.010473	-0.0132822	-0.0219159	-0.00452751
2020-04-07	0.0148292	0.0148419	0.0345623	0.0299761	0.0245563	0.0366133	0.0296614	0.0158849	0.0351264	0.0305215	0.0138413
2020-04-08	-0.00568173	-0.0020407	0.00154075	0.0010366	-0.00317333	-0.0118612	-0.00054896	-0.00583579	0.00396344	0.0139854	0.000207285
2020-04-09	-0.00090186	-3.84899e-05	0.00306276	0.00258544	0.0079827	0.00836956	0.0277008	0.00357188	0.00485741	0.00894955	0.000363479
2020-04-10	-0.00546894	-0.0131249	-0.0166468	-0.0163467	-0.0117603	-0.00467639	-0.0144982	-0.00336459	-0.0400986	-0.04301	-0.00814819
2020-04-13	-0.00444701	-0.00188872	0.00403679	-0.0053868	-0.00226869	-0.0108998	0.00653193	-0.00712859	-0.0239135	-0.0288552	-0.00447668
2020-04-14	0.0187535	0.0136272	0.0199441	0.0211897	0.0175048	0.0178702	0.0182833	0.016693	0.0322067	0.0267731	0.00882978
2020-04-15	-0.013813	-0.00904879	-0.0100325	-0.00657884	-0.00973051	-0.0110558	0.00209868	-0.00774003	-0.0012268	-0.00596384	-0.00305605
2020-04-16	0.00301646	-0.00324054	-0.000496039	0.00773767	0.00256388	-0.00543034	0.00872921	0.00124896	0.0123899	0.00476526	0.0119489
2020-04-17	0.00406214	0.00259588	0.00329854	0.00948348	0.00462741	0.00611955	-0.0102003	0.00804664	0.00902367	0.00100392	-0.00639472
2020-04-20	-0.00161989	0.00105816	0.00933866	0.00751744	0.00771496	0.00790293	0.0154625	0.00119899	0.014031	0.0168441	-0.00389284
2020-04-21	-0.0127317	-0.0162011	-0.00875215	-0.00707505	-0.0105913	-0.0114226	-0.00901034	-0.0100498	-0.00704797	6.40911e-05	-0.00525902
2020-04-22	0.0051629	-0.00333314	0.00660282	0.00693666	0.00941151	0.0333003	0.012268	0.00018166	0.00519269	0.00376543	0.00488787
2020-04-23	0.000823891	0.0153344	-0.00379902	-0.0041364	-0.00169784	0.00379101	0.00262986	-0.00439325	-0.0164222	-0.0228506	-0.00453685
2020-04-24	-0.0100048	-0.0147457	-0.0103595	-0.0118432	-0.0109139	-0.00041896	-0.0247141	-0.0100938	-0.020781	-0.0195252	-0.00639745
2020-04-27	0.00705449	-0.00790154	-0.00698616	-0.00283233	-0.00499588	0.00459228	0.00988523	0.0105994	-0.00351869	0.00165739	0.00438092
2020-04-28	0.000449213	-0.0205941	-0.0155733	-0.0107131	-0.00535002	0.0135553	-0.00346034	0.00739417	0.00182604	-0.0140053	-0.00867325
2020-04-29	0.0164882	0.00738657	0.00373692	0.00161694	0.00524089	-0.0231798	-0.0128751	0.0168685	0.00127839	-0.00388024	0.00353721
2020-04-30	0.0075615	0.0181238	0.0193502	0.023726	0.0219995	-0.00334402	-0.00522978	0.00914751	0.0437334	0.0444297	0.0133565
2020-05-06	-0.00438378	0.00106979	0.0151008	0.0141723	0.0108121	0.0114742	0.0198719	-0.00630911	0.0293805	0.0265585	0.00123737
2020-05-07	-0.00639786	-0.00746493	-4.62495e-05	-0.00354986	-0.00471371	0.0126013	0.00279822	-0.00604823	-0.00710732	-0.00530381	-0.00155879
2020-05-08	0.00980592	0.00935062	0.0100313	0.00770728	0.0207945	0.00563973	0.0069825	0.0104339	0.0136754	0.0183214	0.00249041
2020-05-11	0.000206601	0.00414311	-0.00105438	0.000919868	0.00429192	-0.0118445	-0.00902534	-0.000962933	-0.00367066	0.010072	-0.00249431
2020-05-12	-0.00958507	-0.00613219	-0.00353658	-0.00109359	0.00337798	0.00917135	0.0130074	-0.00581375	0.00496759	-0.0100304	-0.00339491
2020-05-13	0.00302364	-0.0021179	0.0043808	0.00175074	0.00107778	0.0154385	0.0156466	-0.000484923	0.00153748	-0.00236415	0.00328007
2020-05-14	-0.0119281	-0.00871921	-0.0126879	-0.0116204	-0.00696208	-0.0143299	-0.00933153	-0.012746	-0.00414977	-0.0102615	-0.00839404
2020-05-15	0.00327215	0.00030726	-0.000719581	0.00192891	-0.00223533	-0.00469664	-0.00604527	-0.000482114	0.0101925	0.00652707	0.00165718
2020-05-18	0.00462421	0.00273131	0.00869441	0.00098992	-0.00609723	0.0256293	0.0116932	-0.00148274	-0.0320351	-0.0291434	-0.000326499
2020-05-19	-0.00021091	0.0130475	0.00693309	0.01023	0.0131041	0.00190764	0.00877338	0.00687371	0.0268372	0.00945225	0.000781969
2020-05-20	-0.00851454	-0.00900538	-0.00495058	-0.00766881	-0.00385915	-0.0133194	-0.012211	0.00116315	-0.0166606	-0.00990196	-0.00314337
2020-05-21	-0.0037468	-0.00186902	-0.0105556	-0.0124226	-0.00701766	-0.00346704	0.00507504	-0.00582604	-0.0222654	-0.0207203	-0.00809849
2020-05-22	-0.0203802	-0.0201894	-0.0195012	-0.0180452	-0.0185909	-0.0240257	-0.0256883	-0.0228994	-0.0206933	-0.0121184	-0.0107103
2020-05-25	0.0091169	0.00172279	-0.00333733	-0.00227503	-0.00186971	0.0220789	0.0119592	-0.00214389	-0.0138294	-0.0294333	0.00630719
2020-05-26	0.0100517	0.00511853	0.0159788	0.0168028	0.0252882	0.00724471	0.0227105	0.00620813	0.0283969	0.0217183	0.00491307
2020-05-27	0.00403051	0.0037774	-0.00355977	-0.00509968	0.00189935	-0.00821706	-0.0185607	-0.00104814	-0.0190662	-0.0113041	-0.00144888
2020-05-28	0.00414645	-0.00312312	0.00220703	-0.00338623	-0.000569938	-0.00448602	-0.0119309	0.0135559	-0.00212305	-0.00471479	0.00472023
2020-05-29	-0.00950563	-0.00626891	0.00565256	0.0060129	0.0175935	0.016259	0.0203221	-0.00748234	0.00209563	0.00157173	-0.00411442
2020-06-01	0.0253965	0.0132248	0.0235528	0.0265104	0.027962	0.0221218	0.0186052	0.0242193	0.0464251	0.0454514	0.0163703
2020-06-02	0.0157745	0.00771754	0.00194823	0.00229325	-0.00327983	-0.00748837	-0.0115705	0.00569731	0.00810136	0.0113192	0.00462534
2020-06-03	-0.00377551	0.00336146	-0.00103632	-0.00250863	0.00555486	-0.00615054	0.00769925	-0.00166019	0.000878884	0.00241812	-0.00305701
2020-06-04	-0.00350975	-0.00870356	-0.000442784	0.00041463	0.00695718	0.0114977	0.00759224	-0.00324597	-0.00535473	-0.00718788	-0.00600355
2020-06-05	-0.0035129	0.00055468	-0.00345784	0.00334233	0.00333342	-0.00429944	0.00703902	0.00423443	0.00894432	0.00264039	0.000823903
2020-06-08	0.00961142	0.0129237	0.00599429	0.0018303	0.00253464	0.00237698	-0.00858605	0.00235302	-0.000689537	0.00822951	0.00147044
2020-06-09	0.000284209	0.000873695	0.00312647	0.00536284	0.00802658	0.00719463	0.0185733	0.00414425	0.00530586	0.000446072	0.00404025
2020-06-10	-0.00691265	-0.0135405	0.000361177	-0.00174955	-0.00454787	0.000961359	0.0157175	-0.00838857	0.00449108	-0.0038164	-0.00868049
2020-06-11	-0.00666075	-0.00959486	-0.00507626	-0.00154876	-0.00640684	-0.0204221	-0.00697198	-0.0120473	-0.00109904	-0.00110648	-0.00871344
2020-06-12	-0.00271194	-0.00640635	-0.00472735	-0.00284189	0.00708426	0.00530733	0.0129447	-0.00106405	-0.00243677	-0.00814323	-0.00327973
2020-06-15	-0.00624174	-0.0195893	-0.00874712	-0.00643255	-0.012275	-0.00244645	0.0136141	-0.00923653	-0.0120224	-0.00710417	-0.00693053
2020-06-16	0.0154822	0.0142215	0.0228157	0.0157977	0.017006	0.0119233	0.0193525	0.00992102	0.0221284	0.0262286	0.00996726
2020-06-17	-0.00347504	0.00472558	0.00147933	-0.000641661	-0.000889027	0.00390522	0.0224126	-0.00227266	0.00255818	-0.00504804	0.00245743
2020-06-18	0.00558595	0.0189646	0.00404427	0.0007083	0.00299952	0.00388059	-0.0216796	0.00224159	0.0150747	0.0180773	0.00894982
2020-06-19	0.00174228	-0.00250293	0.0039306	0.00895209	0.0113468	0.0214084	0.0215442	0.0130674	0.00672075	0.00587111	0.000483461
2020-06-22	-0.00613081	-0.00915349	-0.00188686	-0.000834374	-0.00894396	-0.00188275	0.00296907	0.00559529	0.015983	0.0102486	-0.00132185
2020-06-23	-0.00418292	-0.0072212	-0.00300856	-0.00102379	-0.00192734	0.0139616	0.0186025	0.0002181	0.00885033	-0.0126496	-0.00184987
2020-06-24	0.0142648	-0.00158245	0.000251694	-0.000554673	-0.000366739	-0.0015732	-0.00860716	0.00500992	0.00651411	0.00258459	0.00653201
2020-06-29	-0.0121373	-0.0141178	-0.0073996	-0.00359159	-0.0036111	0.00621228	0.0087267	-0.0143235	-0.0143062	-0.0108861	-0.00386985
2020-06-30	0.0177189	0.0046041	0.00951469	0.0120185	0.0135451	0.0164013	0.0165127	0.0118981	0.0286967	0.0191362	0.00415906
2020-07-01	0.0478387	0.0104335	0.0147402	0.00779081	0.0173004	0.0279224	-0.0139445	0.0196712	0.00346601	0.00136772	0.00800003
2020-07-02	0.0353878	0.0297066	0.0172252	0.0138279	0.0105598	0.010852	-0.00523233	0.0404355	0.0114794	0.0140368	0.0144492
2020-07-03	0.00746298	0.0311304	0.010927	0.0134009	0.0159913	-0.00315422	0.0134092	0.0447695	0.00515018	0.0147454	0.0117286
2020-07-06	0.0726473	0.0599509	0.0468534	0.0442725	0.0405622	0.0311539	0.00503944	0.0874823	0.0439275	0.0491082	0.0407996
2020-07-07	-0.00549555	-0.0108163	0.00817285	0.0140804	0.00932126	0.0193491	0.0223914	-0.0120171	0.0233932	0.00997193	-0.0075212
2020-07-08	0.00510443	0.00948056	0.0256572	0.0241735	0.00863116	0.00875242	0.00362155	0.03015	0.0278222	0.0204561	0.0164514
2020-07-09	0.0149695	0.0272921	0.0276651	0.0214406	0.0191983	0.0196464	0.0348744	-0.00223931	0.0321005	0.031482	0.0135739
2020-07-10	-0.0161597	-0.0397436	-0.0179106	-0.00858406	0.00164674	0.00147354	0.0119338	-0.03778	-0.00742081	-0.0210007	-0.0124933
2020-07-13	0.00960471	0.0201907	0.0380708	0.0334475	0.0207676	0.0425429	0.0363306	0.0051497	0.0315474	0.0283819	0.0282024
2020-07-14	-0.0137587	-0.000407608	-0.0126268	-0.00879594	-0.00982946	0.000343656	-0.00439197	-0.0100637	-0.0195833	-0.0142315	0.0013031
2020-07-15	-0.0326703	-0.0285051	-0.0183421	-0.0203781	-0.0187055	0.00879318	0.00755233	-0.0243366	-0.0459404	-0.0487613	-0.00963157
2020-07-16	-0.0309096	-0.0339702	-0.04063	-0.0414397	-0.0502509	-0.0795929	-0.0687434	-0.0324603	-0.0602076	-0.0593815	-0.0283017
2020-07-17	-0.00946849	-0.00541797	0.0117168	0.0050533	0.0148785	0.018511	0.0118218	-0.0127692	0.00315045	0.00326409	-0.00131746
2020-07-20	0.0350833	0.0401479	0.0533475	0.0446479	0.0330091	0.00312252	-0.000244213	0.0408886	0.0237144	0.0355651	0.0341267
2020-07-21	0.00230135	-0.00509618	-0.000927722	0.00153963	0.00776488	0.0153507	0.0319583	-0.0122997	0.00428857	-0.000572777	-0.00663162
2020-07-22	0.000535889	0.00994337	0.00869556	0.000292393	0.0061718	0.012364	0.0128903	0.000881342	0.0142308	0.00118536	-0.00469559
2020-07-23	-0.0190761	-0.0111503	-0.00217055	0.00846108	0.00606043	0.00158231	0.0215892	-0.00854387	-0.0134366	-0.0159459	-0.00650528
2020-07-24	-0.0306527	-0.0235808	-0.0439452	-0.0421126	-0.0548581	-0.0409679	-0.0614174	-0.0433025	-0.0588591	-0.0460662	-0.0272626
2020-07-27	-0.0166216	-0.00133319	0.012689	-0.00348466	-0.00215718	0.00994025	0.01417	-0.00365988	0.00504405	-0.000892271	0.00275854
2020-07-28	0.00540448	0.00587372	0.00807439	0.00763065	0.00953263	0.0303859	0.004372	0.00174959	0.0138663	0.011809	0.00305124
2020-07-29	0.0163856	0.0109272	0.0190135	0.0235682	0.0340926	0.0109269	0.0361537	0.0249494	0.0367403	0.0355839	0.0105876
2020-07-30	-0.00389496	-0.000932479	0.00175368	-3.25399e-05	-0.00648896	0.00658572	0.00469907	-0.0120795	-0.0142198	-0.00162091	0.0075869
2020-07-31	0.00318963	-0.00305975	0.0111294	0.0082465	0.01354	0.00367733	0.0156036	0.00681184	0.0215954	0.0106992	0.00725677
2020-08-03	0.0219784	0.0147238	0.0228529	0.028401	0.0211004	0.0138577	0.0214571	0.0145661	0.031202	0.0318009	0.0155371
2020-08-04	0.00926675	-0.00293063	-0.000240777	-0.00578988	-0.00766308	-0.00428492	-0.00902893	0.0137316	-0.0153604	-0.00901863	0.00272538
2020-08-05	-0.0128057	0.000359637	0.0160869	0.00780866	0.00533456	0.0136542	0.0143335	-0.010415	0.0103234	0.00888475	-0.00516023
2020-08-06	0.00305604	-0.00119932	0.00654347	0.00100334	-0.00518277	-0.0198198	-0.0196856	0.0181955	-0.000730403	-4.0496e-05	-0.00575833
2020-08-07	-0.0101319	-0.0171079	-0.00775605	-0.00285869	-0.00450994	-0.00953228	-0.0143262	-0.0199194	-0.0233056	-0.012073	-0.0117824
2020-08-10	0.0208339	0.00971812	-0.00717018	0.0063796	0.00942558	0.00168728	-0.000517279	0.0108848	-0.001851	-0.00501012	0.0108165
2020-08-11	-0.0109611	-0.00664039	-0.0229954	-0.0151099	-0.0127626	0.00247005	-0.0158606	-0.0138365	-0.0222837	-0.0149236	-0.00811132
2020-08-12	0.00770068	0.00479489	-0.0158807	-0.011872	-0.0101348	-0.0161331	-0.0303853	0.000717647	-0.00316938	-0.00127648	0.00304501
2020-08-13	4.78456e-06	0.00842766	0.00307766	0.00637521	0.00294904	0.0073952	-0.013584	-0.00147196	-0.00346758	-0.00254182	0.00768117
2020-08-14	0.0118039	-0.000792527	0.00586444	0.012128	0.011075	0.0139832	0.00721089	0.0177991	0.0173541	0.0100835	0.000668599
2020-08-17	0.0179428	0.0187956	0.023719	0.0168691	0.0198188	0.0143263	0.0123135	0.0378745	0.0195968	0.0221383	0.00899397
2020-08-18	-0.0023177	0.00394235	0.0101941	0.00649906	0.00451017	0.0147411	0.0127762	-0.00672384	-0.0028992	-0.00393129	0.00268315
2020-08-19	-0.0164354	-0.00270081	-0.00933611	-0.0153693	-0.0230782	-9.45529e-05	-0.0274468	-0.0165581	-0.030898	-0.0270103	0.0212559
2020-08-20	-0.00857131	-0.0143929	-0.0142136	-0.0192231	-0.0141059	-0.0190754	-0.00764993	-0.015333	-0.004096	-0.00503716	-0.0119088
2020-08-21	0.00254551	0.000212799	0.00323261	0.00592537	0.0108615	0.0169736	0.0088727	0.00786762	0.00861033	0.000593534	0.00393861
2020-08-24	-0.0026105	0.0020577	0.00911202	0.0107503	0.00987822	0.0155632	0.00497808	-0.00692517	0.0204386	0.0151965	-0.00459218
2020-08-25	-0.00420061	-0.00949365	-0.00927194	-0.00636715	-0.0023465	0.00677468	0.00269849	0.00075479	-0.00172331	-0.00564533	-0.011472
2020-08-26	-0.0117797	-0.00775416	-0.0213813	-0.0171237	-0.0182271	-0.00794001	-0.00540462	-0.0167064	-0.0296719	-0.021418	-0.00499923
2020-08-27	-0.00565135	0.00290366	0.00797798	0.0129831	0.00532343	0.0157707	0.0106829	0.0019731	0.0111202	0.0118797	-0.00189888
2020-08-28	0.013871	0.00842146	0.0166075	0.0134496	0.0194712	0.0302553	0.0291122	0.0252415	0.0125432	0.00374096	0.00598078
2020-08-31	-0.00794682	0.000219586	0.00281905	-0.00434693	-0.00405973	0.00428465	-0.00426348	-0.00882492	-0.00466401	0.000565015	-0.000187876
2020-09-01	-0.00350734	0.00127812	0.00867638	0.0120154	0.0143829	-0.00153627	0.000133021	0.00176983	0.00737592	0.00233465	0.00653438
2020-09-02	-2.61288e-05	-0.00525114	-0.00502304	0.00193651	0.00432329	0.00237294	0.00315425	-0.00390528	0.00759553	0.00568091	-0.00405735
2020-09-03	-0.00769242	-0.000932182	-0.00607071	-0.00983293	-0.00730469	-0.0095274	-0.0023043	-0.0067828	-0.0137016	-0.013788	0.000273305
2020-09-04	0.00117848	-0.00510391	-0.00321888	-0.00333529	-0.00603648	-0.0235609	-0.0163974	-0.00771464	0.00206037	-0.00127776	-0.00681828
2020-09-07	-0.00446136	-0.0117928	-0.017064	-0.0192429	-0.0160713	-0.0348759	-0.0339472	-0.0157971	-0.0229057	-0.0167752	-0.0104107
2020-09-08	0.00270867	0.0243734	0.00265331	0.0102481	0.00401086	-0.0120347	0.00252985	0.019917	0.00328817	-0.0043335	0.0171411
2020-09-09	-0.0120985	-0.00822446	-0.0249675	-0.021036	-0.0301083	-0.0332004	-0.0444613	-0.0132894	-0.038675	-0.0302938	-0.00494267
2020-09-10	0.00180763	-0.0156162	-0.0143635	-0.02481	-0.00770676	0.00487075	-0.0073957	-0.00823693	-0.0306157	-0.0383263	-0.0162338
2020-09-11	-0.00255828	-0.00543307	0.00800473	0.0166576	0.0141771	0.014631	0.018569	-0.0018995	0.02228	0.0124334	0.00741245
2020-09-14	-0.00236107	0.0013948	0.0133879	0.013461	0.012433	0.00293194	-0.00499362	0.00341251	0.0158984	0.0100002	0.00750571
2020-09-15	0.00688062	0.00329156	0.0100623	0.00739804	0.0153353	0.0075107	0.0107409	0.00388817	0.0010233	0.000500947	-0.00522549
2020-09-16	0.00816189	0.00442612	-0.00490546	-0.00314321	-0.00421508	-0.0155415	-0.0175376	-0.00252187	-0.0122928	-0.00887842	0.00120644
2020-09-17	-0.00622261	-0.00014272	-0.00174243	0.00846886	0.00811413	-0.0192968	-0.0147136	-0.00427536	0.00516885	0.0020609	-0.00439397
2020-09-18	0.029831	0.024675	0.0195964	0.0115313	0.00974344	0.0154637	0.0140366	0.0376204	0.0140409	0.0140827	0.013637
2020-09-21	-0.0071057	-0.00224816	-0.00266019	-0.000434024	-0.007617	-0.01241	-0.0059697	-0.00815785	-0.00624296	0.00202292	-0.009409
2020-09-22	-0.0132559	-0.0218573	-0.0228087	-0.0195051	-0.0155701	-0.00796853	0.0016877	-0.00842678	-0.0139162	-0.0147102	-0.0121029
2020-09-23	-0.00599127	-0.00447512	-5.79041e-05	0.00809973	0.00822497	0.00357649	0.0249975	-0.00652242	0.00687411	0.00284584	-0.000141603
2020-09-24	-0.0204626	-0.0193467	-0.0280955	-0.0305657	-0.0247241	-0.0177931	-0.018116	-0.0123303	-0.0259855	-0.0283828	-0.0210727
2020-09-25	-0.0194943	0.00477096	-0.00501988	-0.00216942	-0.000764664	0.00232563	0.002221	0.00674534	-0.00549664	-0.00675643	-0.00571448
2020-09-28	0.00455742	0.00748906	-0.00913486	-0.00353771	-0.00263184	5.88285e-05	-0.0167755	0.00192055	-0.0080364	-0.00933912	0.00202719
2020-09-29	-0.00199683	-0.00315127	0.00807617	0.0115283	0.00634476	0.00839832	0.00903019	-0.00596913	0.0136434	0.0110938	0.00194921
2020-09-30	-0.00721008	-0.014011	-0.00720571	0.00226738	0.000258946	0.00311383	0.00766169	-0.00681884	-0.0036718	-0.00324406	-0.00304352
2020-10-09	0.0108733	0.0227369	0.0305478	0.0361643	0.0151759	0.0198753	0.0277757	0.0101772	0.0367629	0.0258356	0.0192802
2020-10-12	0.0236702	0.0189732	0.0275745	0.0311384	0.0263855	0.0375149	0.0300236	0.0328722	0.0301419	0.0219292	0.0169879
2020-10-13	-0.00775209	0.000868753	0.00439214	0.0036547	0.0103767	0.0105832	0.00978263	-0.0043394	-0.000789815	0.000334838	-0.00205304
2020-10-14	-0.0155769	-0.00922837	-0.00304438	-0.00247245	-0.0033597	-0.00818833	-0.00393011	-0.00562683	-0.0187096	-0.00911077	-0.00153052
2020-10-15	-0.00427557	0.00649801	-0.00485957	-0.0106198	-0.00124603	-0.00854091	-0.0106968	0.00592222	-0.00742908	-0.00920144	-0.00384228
2020-10-16	0.00158447	0.0147209	-0.00545124	-0.00856655	-0.00881851	-0.00702085	0.00528293	0.0107419	-0.00803674	-0.011698	0.00623652
2020-10-19	-0.00300557	-0.0145069	-0.00179435	-0.00839231	-0.00610658	-0.0138538	-0.0240708	-0.00208215	-0.00502581	0.00360152	-0.00882447
2020-10-20	-0.00345347	-0.00284123	0.00613636	0.0104748	0.0173773	0.0218425	0.00883281	-0.00213085	0.0136444	0.00542708	0.00404967
2020-10-21	-0.00446163	-0.00698184	-0.0102321	-0.0163249	-0.00037772	-0.00227088	-0.00545798	0.0087113	-0.0214152	-0.0159887	-0.0057611
2020-10-22	-0.000573704	-0.00489652	-0.00856114	-0.00591087	-0.00129607	-0.0014244	-0.0147859	0.000220678	-0.00120412	-0.00613733	-0.00516278
2020-10-23	-0.00224796	-0.00523961	-0.0117119	-0.0156693	-0.0152388	-0.0255302	-0.0309743	-0.00259433	-0.0190451	-0.0147054	-0.00809054
2020-10-26	-0.0102836	-0.00561861	-0.00116313	0.00917676	0.00161946	-0.00606526	0.00783812	-0.0243794	0.00831428	-0.000967213	0.00283887
2020-10-27	-0.0105449	-0.00352699	0.00729853	0.00153633	-0.00456575	0.00878384	0.0199599	-0.0027648	0.00275206	0.000467058	-0.00385795
2020-10-28	-0.00781982	0.00199191	0.00943306	0.00432808	0.01821	0.0173865	0.00334423	-0.00454606	0.0044941	-7.65606e-05	0.000863924
2020-10-29	-0.00116682	-0.0116789	-0.00477181	-0.000679193	0.0159352	0.0182195	0.0196098	0.00100365	-0.00563986	-0.00932204	-0.00460492
2020-10-30	-0.0170034	-0.0106956	-0.0220963	-0.0164742	-0.016002	-0.0341632	-0.0215515	-0.0188135	-0.020536	-0.0176588	-0.0136534
2020-11-02	-0.00176235	0.00551735	0.0113494	0.0102266	0.023621	0.00176675	-0.0071556	-0.00526391	0.00548119	-0.0138054	0.00598441
2020-11-03	0.014893	0.0177542	0.0207961	0.00851228	0.00577585	0.0117626	0.013863	0.0187268	0.0196094	0.0227085	0.0130019
2020-11-04	-0.00244077	0.00711724	0.00585949	0.00205328	0.0176939	0.0024118	0.000351855	0.00359373	-0.00206358	-0.00648364	-0.00606538
2020-11-05	0.0222662	0.00247278	0.0192223	0.0210256	0.0239003	0.0164552	0.00294652	0.0060004	0.0187658	0.0450341	0.012435
2020-11-06	0.00184251	0.00474235	0.00211889	-0.0098229	0.00696746	-0.0112995	-0.0242877	-0.000778309	0.000305186	-0.00366874	0.00264624
2020-11-09	0.00802725	0.0200233	0.024408	0.0181845	0.00823642	0.016733	0.0191528	0.0221618	0.0340639	0.0362484	0.00932766
2020-11-10	-0.00380641	0.00335947	-0.00194677	-0.00560531	-0.0180088	0.00412125	-0.0149963	-0.00250712	-0.0162077	-0.0161311	-0.00546924
2020-11-11	0.00753298	0.0161529	0.000413823	-0.0124641	-0.0207242	-0.00443014	-0.0237304	-0.00502414	-0.0322844	-0.0273271	0.00544211
2020-11-12	-0.00607577	-0.00610043	0.00905037	-0.00083008	0.0134729	0.000633501	0.0071904	-0.00954396	0.00434426	-0.000800442	-0.00631567
2020-11-13	-0.0163659	-0.00958017	0.00109098	-0.00089204	0.00137666	-0.0178668	-0.00373473	-0.0168642	-0.000384789	-0.0018841	-0.00711276
2020-11-16	0.00902307	0.0316704	0.0321284	0.00762364	0.000545679	0.0226893	0.00822021	0.0099333	-0.00668071	-0.00450152	0.013297
2020-11-17	0.0183655	-0.000909151	-0.00913231	-0.00762032	-9.88864e-05	-0.0113829	-0.023376	0.0076439	-0.00754492	-0.00596901	-0.00116707
2020-11-18	0.0084369	-2.31632e-05	0.00501326	-0.00488718	-0.0049835	-0.00557332	-0.0113855	0.0145155	-0.00418299	0.00253539	0.00299751
2020-11-19	-1.10722e-05	-0.0054693	-0.00753128	0.00832462	0.0102498	0.0127803	0.00694136	0.00551577	0.00782715	0.00838746	-0.00234658
2020-11-20	-0.00457594	0.0139454	0.014053	0.0125315	0.0104515	0.00871576	0.00524528	-0.00468826	-0.000672532	0.00140992	0.00356457
2020-11-23	0.0024797	0.0435809	0.0188175	0.0108238	0.00797511	0.00529172	-0.00149021	0.0187979	-0.00439271	-0.00152063	0.00858395
2020-11-24	-0.00668386	0.00527121	0.00378539	0.00166381	-0.00934281	-0.00329173	-0.00719439	-0.00827744	3.52152e-05	0.00553653	-0.00469716
2020-11-25	-0.006629	-0.00586242	-0.0276187	-0.0174017	-0.0106329	-0.0279205	-0.0223963	-0.00599245	-0.0116066	-0.00539214	-0.0041141
2020-11-26	-0.00340668	-0.00538703	-0.007945	-0.000270215	-0.0134768	0.00269049	-0.00308657	0.0114094	-0.00586933	-0.00377247	0.0188874
2020-11-27	0.0175458	0.000846944	-0.000750707	0.0043509	0.00669473	0.0085437	0.00553977	0.0204638	0.00465046	-0.00606668	-0.00323292
2020-11-30	-0.00617268	-0.00301622	-0.00199573	-0.00423106	-0.00407543	-0.0164092	0.000413432	-0.00252336	0.00465924	-0.00358908	-0.00790264
2020-12-01	0.00596094	0.00995868	0.00867134	0.0167064	0.0166474	0.0150822	0.0248897	0.0308313	0.0180582	0.0105619	0.00270416
2020-12-02	0.00711781	0.0072303	0.000389603	0.000209751	0.00323251	0.00191315	-0.000997088	-0.00345801	0.00487648	0.00536127	-0.00420425
2020-12-03	-0.00596575	-0.0225455	-0.0154291	-0.00607716	-0.0056222	0.0106377	0.0216519	-0.00122239	-0.00296671	-0.00897578	-0.00125752
2020-12-04	-0.0108791	-0.00235786	0.0107024	0.00515045	-0.00356147	0.0221336	0.0115173	-0.012191	0.00220751	-0.00176205	-0.00409742
2020-12-07	-0.0137897	-0.0134971	-0.00669525	-0.000303408	-0.00500984	0.00819512	-0.00989771	-0.0195192	-0.00139664	-0.00846827	-0.00959636
2020-12-08	-0.00456674	-0.00574024	-0.000945925	0.000191035	-0.0020106	0.00507013	-0.000597495	-0.00513673	-0.00131813	-0.00291629	-0.00303542
2020-12-09	-0.014775	0.00171474	-0.0134649	-0.0161013	-0.0274781	-0.0102293	-0.0145203	-0.0123828	-0.0208485	-0.0208744	-0.0122068
2020-12-10	-0.00148246	0.00211376	-0.000935643	0.00368141	0.000856446	0.0019361	0.00905793	-0.00486702	-0.00242715	-0.00573054	-0.00316638
2020-12-11	-0.0119761	0.0020945	-0.0127211	-0.0135247	-0.0121298	-0.00636042	-0.00908101	-0.0136419	-0.0211357	-0.0166651	-0.0132345
2020-12-14	0.0105498	-0.0346803	0.00298687	0.0127117	0.00856216	0.0253298	0.0120891	0.00761689	0.00597466	-0.00153413	0.00327547
2020-12-15	-0.00944872	-0.00525765	0.00180751	0.006931	0.00842851	-0.00234466	0.0178483	-0.00544111	0.000819792	0.00102183	-0.00250801
2020-12-16	-0.00487698	-0.00238622	-0.00335	-0.00100904	-0.00525144	0.0127542	0.00159194	-0.00143531	-0.0127571	-0.0210374	-0.00107455
2020-12-17	0.00670723	0.0229043	0.0184263	0.00549159	0.00788861	0.00875561	0.021708	0.0151838	0.00419002	0.00409989	0.0126141
2020-12-18	-0.00719691	0.0306025	0.00767287	0.00435513	0.000269647	-0.00951404	-0.00794648	-0.0130391	-0.0068344	-0.00753818	0.0117642
2020-12-21	-0.00323145	-0.000600401	0.0190979	0.0272208	0.0139134	0.0133336	0.0141477	0.000813587	0.0161309	0.00781197	0.00240079
2020-12-22	-0.0106502	-0.0448469	-0.030968	-0.0176248	-0.0180607	-0.00281987	-0.00515807	-0.0294203	-0.0260562	-0.0240426	-0.0192611
2020-12-23	-0.00306866	0.0122533	0.00518301	0.0207629	0.0134411	0.00374451	-0.00560886	0.00498533	0.0149841	0.0103612	0.021606
2020-12-24	-0.0143503	0.00262847	-0.00113627	-0.00839134	-0.0112927	-0.0147945	-0.0060336	-0.00152698	-0.0127214	-0.0172997	-0.00199772
2020-12-25	0.00168493	0.0183939	0.0255636	0.0175151	0.00203702	0.00208888	0.0166876	0.0025048	-0.000559272	0.000801853	0.0347729
2020-12-28	-0.00803545	-0.00202613	-0.00398246	-0.00338118	0.00617501	0.0246755	-0.0109547	0.00405812	-0.0146834	-0.0168231	0.00579958
2020-12-29	0.00824459	-0.0230793	-0.016808	-0.017143	-0.0115964	-0.0112218	-0.00877808	0.00385088	0.0149002	0.0396963	-0.0275092
2020-12-30	-0.003056	0.0113671	0.0111378	0.0181052	0.012992	0.0200567	0.0133748	0.00887095	0.0116442	-0.00149117	0.00435472
2020-12-31	0.0125104	-5.25264e-05	0.0129016	0.020161	0.0234915	0.0134421	0.011796	0.0240731	0.0183297	0.00879901	0.00240368
2021-01-04	-0.0229751	0.0112254	0.0290882	0.0381856	0.0156866	0.0390442	0.000214416	-0.00907551	0.0161088	0.0144102	0.00987453
2021-01-05	-0.00141735	-0.0155167	0.0141645	0.00633228	0.00730961	0.045812	0.016683	-0.00799807	0.0237366	0.0138454	-0.0134326
2021-01-06	8.0707e-05	0.00975122	0.00706317	-0.000783119	-0.0088753	0.00613422	0.0136851	0.0147774	-0.0170521	-0.0174772	0.0101629
2021-01-07	-0.015455	0.0117057	0.0192078	0.0121277	0.0104133	0.0100075	-0.00123747	0.0113292	-0.0122024	-0.0236321	-0.0112194
2021-01-08	0.01161	0.00152445	-0.00274463	-0.00948625	0.00402106	-0.0263102	0.000246593	-0.000887846	0.0128123	0.0134401	0.00286055
2021-01-11	-0.0057026	-0.0306676	-0.0249182	-0.0242412	0.000542167	-0.0312813	-0.0134557	-0.00602323	0.00435174	0.0079365	-0.0211183
2021-01-12	0.000391167	0.0162225	0.0187525	0.0254986	0.0197764	0.0230139	0.0142208	0.0378914	0.0140972	0.00935278	0.00155776
2021-01-13	0.00176651	0.00639466	-0.00999632	-0.00618645	-0.00333778	-0.0108768	-0.0165895	-0.0104425	0.000743881	0.0128579	0.0119593
2021-01-14	0.0104057	-0.00964224	-0.0107353	-0.0209079	-0.0215574	-0.0271683	-0.0090167	-0.0130137	-0.000315228	0.0126149	-0.00437322
2021-01-15	0.00413327	0.0114547	0.00548379	0.00130504	0.00419949	-0.018933	0.000195767	0.0167502	-0.0105686	-0.0149836	0.000291284
2021-01-18	0.0155176	0.011651	0.0223076	0.0135367	0.00858524	-0.000795243	0.00537676	0.0150989	0.0272958	0.0272545	0.00284252
2021-01-19	0.0230287	0.00174358	-0.0142765	-0.0160266	-0.0142159	-0.0188853	-0.0151159	-0.000364489	-0.0132673	-0.00790571	0.00165973
2021-01-20	-0.0149005	0.000486197	0.0167108	0.0185782	0.00838554	0.0068578	0.0283172	-0.0085817	0.00552945	0.00311959	-0.0080207
2021-01-21	-0.00846307	0.011904	0.0200535	0.0170698	0.0129175	0.0218935	0.0196848	0.00666403	0.0128945	0.00158333	0.00174553
2021-01-22	-0.0235822	-0.01989	0.00653664	0.0088229	0.00290217	-0.00208266	0.0376852	-0.0193781	-0.0110947	-0.02259	-0.00824013
2021-01-25	-0.0104676	-0.0099228	0.00282179	-0.00348783	0.0058125	0.0345386	0.00288354	0.00136607	-0.0116868	-0.0142985	0.000887192
2021-01-26	-0.00109741	0.00203612	-0.0150458	-0.0228028	-0.020243	-0.0108286	-0.0314503	-0.0193711	-0.0208176	-0.015476	-0.00438286
2021-01-27	-0.00661339	0.00234332	0.000896878	0.012231	0.00452561	-0.0100494	-0.0053431	0.00787909	0.00759438	-0.00071633	0.00409939
2021-01-28	-0.0158101	-0.0213936	-0.0319643	-0.0329891	-0.0269086	-0.0180043	-0.0286655	-0.0105903	-0.033453	-0.0333914	-0.00562733
2021-01-29	-0.0170381	-0.0228481	-0.00831656	-0.0139167	-0.00471846	-0.00179952	-0.00750568	-0.00609529	-0.0120203	-0.0096233	-0.00633298
2021-02-01	0.00563873	0.013589	0.0250262	0.00344779	0.0110113	0.00516959	0.0181649	0.012152	0.00709744	-0.0100169	-0.00312129
2021-02-02	0.0037624	0.0010815	0.0197981	0.0162083	0.030905	0.0278999	0.0138714	-0.00609702	0.00882297	0.00454336	-0.00465216
2021-02-03	-0.0111924	0.00364618	-0.00125134	-0.00920506	-0.00655347	0.00441999	0.00336904	0.00348347	-0.0312567	-0.0207389	-0.0157722
2021-02-04	-0.0126414	0.00395169	-0.0143168	-0.0118016	-0.0129757	0.00296626	-0.0152235	-0.00267045	-0.0151638	-0.00625936	-0.0200917
2021-02-05	0.0159128	-0.0258653	-0.0349763	-0.0132561	-0.00740795	0.00590784	0.0188798	0.0135832	-0.0244622	-0.00765208	-0.0111204
2021-02-08	0.00138117	0.0199613	0.0345638	0.0175911	0.00963575	0.0156697	0.0158533	0.00170519	0.00927066	0.0115837	0.000930704
2021-02-09	0.00135604	0.0246325	0.0362321	0.0264651	0.0193798	0.0236479	0.0198733	0.00851888	0.0248725	0.020718	0.0103035
2021-02-10	-0.00115378	-0.00150824	0.0183066	0.0107721	0.0208186	0.0309547	0.0223295	-0.00107815	0.0172783	0.0136597	0.00392713
2021-02-18	0.0312501	0.0585485	0.0329313	0.00205822	-0.00567797	-0.0281507	-0.0334815	0.0156853	0.00747373	0.014729	0.0168951
2021-02-19	0.0185302	0.0165823	0.00404786	0.0029499	0.0017708	0.0170338	0.00418762	0.00651248	0.0117124	0.0150161	0.0176524
2021-02-22	0.00686426	0.0315195	0.0199076	-0.0162541	-0.0390226	-0.0452091	-0.0351428	-0.0196552	-0.0169974	-0.0135541	0.00988085
2021-02-23	-0.00994052	-0.0176377	-0.0155595	0.000656254	-0.012327	-0.0107532	-0.00238946	0.0061637	-0.00461841	-0.00339955	0.00133306
2021-02-24	0.00545989	-0.0264782	-0.0322692	-0.0217756	-0.0111924	-0.0362009	-0.0313746	-0.0130294	-0.00362769	-0.00599719	-0.00730469
2021-02-25	0.0546897	0.00267347	-0.0036068	-0.00126853	0.00036585	-0.0102929	-0.00266041	0.0141165	-0.00945872	-0.00482636	-0.00039938
2021-02-26	-0.0238651	-0.0336317	-0.0289705	-0.0179198	-0.0193442	-0.0248267	-0.0140431	-0.0297248	-0.0120209	-0.000675509	-0.00896887
2021-03-01	0.00853705	0.0162121	0.0306254	0.0288003	0.0252367	0.0118191	0.0144318	-0.00348185	0.0285319	0.020232	0.00612851
2021-03-02	-0.00781177	-0.00707827	-0.0208807	-0.00332294	-0.00502067	-0.020271	-0.0185922	-0.00981053	0.000848307	-0.00746281	0.0165231
2021-03-03	0.0079629	0.0306972	0.0254059	0.00695123	0.00873383	0.0144934	0.0144181	0.0354306	0.00660745	0.00814394	0.0115181
2021-03-04	-0.0109168	-0.000680153	-0.0288844	-0.0320478	-0.0254277	-0.0429347	-0.0347326	-0.0118847	-0.0253049	-0.0201928	0.00472633
2021-03-05	-0.0132256	-0.00586101	-0.0186406	-0.00101709	0.00364712	0.00106626	0.00306667	-0.00192653	0.00737782	0.0105022	-0.000799855
2021-03-08	-0.011555	0.0016074	-0.0207041	-0.0364664	-0.0325303	-0.0513968	-0.0488418	-0.0155857	-0.0278383	-0.0112136	0.0178319
2021-03-09	-0.0139836	-0.0234524	-0.0250033	-0.0242386	-0.0152885	-0.0291225	-0.0288125	-0.0201795	-0.0351598	-0.0285741	-0.0227022
2021-03-10	-0.0116577	-0.00642286	-0.000630042	0.000748089	0.00957872	0.014433	0.014864	-0.00566228	-0.0110164	-0.0109676	-0.00126188
2021-03-11	0.0140025	0.0234232	0.0397301	0.0248549	0.0128143	0.0275959	0.0202389	0.0267239	0.0181386	0.00965876	0.0258319
2021-03-12	0.0149913	0.0108641	0.00582036	0.00989028	0.00527997	-0.0019926	0.00231214	0.00469463	-0.0137208	-0.00821567	0.0440207
2021-03-15	-0.000501242	0.0146132	-0.00628985	-0.0159668	-0.0138599	-0.036243	-0.0325756	-0.00300321	-0.0253322	-0.0256646	-0.0045753
2021-03-16	0.0267557	-0.0177958	-0.00296342	0.0103574	0.0112587	0.0169844	0.0108374	0.00932335	0.00136204	0.0111817	0.0138678
2021-03-17	-0.00243419	0.00363561	0.00505441	0.00815041	0.0146619	0.017395	0.00822674	-0.0124506	0.0116505	0.0196623	-0.0269932
2021-03-18	-0.000634026	-0.00619583	0.0112328	0.00602106	0.00817703	0.0169618	0.0175671	0.000446467	-0.0016876	-0.00602077	0.00867885
2021-03-19	-0.019463	-0.0197588	-0.0238141	-0.0170882	-0.0208682	-0.0256738	-0.0160448	-0.024014	-0.0145053	-0.0106681	0.0117669
2021-03-22	0.0101465	0.00753515	0.00211992	0.0167661	0.0144201	0.00447851	0.00915334	0.0173229	0.0155964	0.0144489	0.0485275
2021-03-23	-0.00917691	-0.0269743	-0.0329916	-0.0180919	-0.0157368	-0.00104731	-0.00411509	-5.47624e-05	-0.00298734	-0.000833748	-0.0252911
2021-03-24	-0.0155098	-0.0218979	-0.0385541	-0.0221854	-0.0128106	-0.00541648	-0.00509747	-0.00952219	-0.0147102	-0.0117744	0.0134843
2021-03-25	-0.0049304	0.00969586	0.0100451	-0.00117946	-0.00314753	-0.00244583	0.0075256	-0.00638847	0.00734094	-0.0028554	-0.035789
2021-03-26	0.00490227	0.00430348	0.022738	0.0269225	0.0218935	0.0222971	0.0271918	0.00902841	0.0209081	0.01543	0.0215274
2021-03-29	0.00428135	0.0364998	0.00815891	-0.000806953	-0.00336264	0.00859942	-0.000594928	0.000313684	-0.00341192	-0.00426085	0.0147839
2021-03-30	0.000846563	-0.0037677	0.00650585	0.00960071	0.00135173	0.00839955	0.0133438	0.00378529	-0.000878597	-0.00388962	-0.00674898
2021-03-31	-0.00196879	-0.00539428	-0.0138377	-0.00422288	-0.00448234	-0.0110342	-0.00769569	-0.00515744	0.00165818	0.00457299	0.0135961
2021-04-01	0.000539557	-0.00278569	0.0133667	0.00585928	0.0157642	0.0153739	0.0184378	0.0023009	0.0128909	0.00171561	0.00269109
2021-04-02	0.00749146	-0.00649299	0.00199179	0.000217589	0.012889	0.0278472	0.00334277	-0.00655385	0.0169685	0.0100446	-0.0199944
2021-04-06	-0.00216596	0.00450328	0.00508418	0.00709782	-0.00608083	-0.00719742	-0.00843495	0.000831341	0.00530178	0.00118632	0.00596479
2021-04-07	0.0111653	0.00732454	0.0099524	-0.00130319	-0.00429375	-0.0226711	-0.00470132	-0.00478041	-0.00234485	-0.00253235	0.0102089
2021-04-08	-0.0138982	0.00218588	0.00490585	-0.00853331	-0.00043152	0.0110731	0.013907	0.000638663	-0.00226252	-0.0102013	-0.024934
2021-04-09	0.000955199	0.00974082	-0.00611493	-0.0118997	-0.00830453	-0.0188873	-0.0117703	-0.00878049	-0.00514458	-0.015121	-0.000588568
2021-04-12	0.00137285	-0.00849347	-0.0306915	-0.0214096	-0.0194954	-0.0106838	-0.0259412	-0.00852124	-0.0216238	-0.0119285	0.0129158
2021-04-13	-0.00879749	-0.0167097	-0.00479566	-0.00387382	-0.0159033	0.00902546	0.0068395	-0.003962	0.00361849	-0.00202012	-0.0252768
2021-04-14	0.00883628	0.00945887	0.0158288	0.0163239	0.0245077	0.00550831	0.00480179	-0.00230336	0.0135433	0.00683316	-0.00166532
2021-04-15	-0.00337857	0.00628014	0.00319578	-0.00238121	-0.00576956	-0.00793819	-0.00322371	-0.010428	-0.00338706	-0.00346623	-0.0187011
2021-04-16	0.0175413	0.0190445	0.00259665	0.00564582	0.013233	0.00782847	-0.000315769	0.00442969	0.00691279	0.0147031	0.00686013
2021-04-19	-0.00270316	0.00439715	0.0230515	0.0242463	0.0240838	0.0176625	0.0216752	0.0184839	0.0292494	0.0157922	0.00339128
2021-04-20	-0.00542472	-0.00490811	0.00130935	-0.0026582	-0.00576665	0.0103513	0.00236047	-0.00215228	-0.00574653	-0.013795	0.00164081
2021-04-21	0.00193349	-0.00859089	-0.00544285	-0.00435269	-0.00409409	0.00714707	0.0195361	0.00770968	-0.0012682	-0.0110897	-0.0129846
2021-04-22	0.000981197	0.00256737	0.00342397	0.00158084	-0.000356828	-0.0016993	-2.55603e-05	-0.00524977	0.00856254	0.0140143	-0.00131245
2021-04-23	-0.014742	-0.0101706	0.00828953	0.0056877	0.000985334	0.0121643	0.018239	0.00274102	-0.00456064	-0.00924493	-0.00858519
2021-04-26	-0.00686899	0.00851574	0.00185713	-0.0116381	-0.00717594	-0.0191256	-0.00135267	-0.0147861	-0.00510915	-0.0062921	-0.00888289
2021-04-27	0.000921272	-0.00992663	-0.00391592	-0.00555644	0.000972815	0.00733866	0.0211406	-0.00147954	-0.00512214	-0.012098	-0.0107363
2021-04-28	0.00369864	0.0240894	0.00475516	0.0127715	0.00829255	0.00849317	0.0121949	0.000435474	-0.000163655	-0.000481605	0.0102217
2021-04-29	0.00732364	0.00511997	0.0017157	0.00058771	0.0011691	0.0113837	-0.00346062	0.0200668	0.00106623	-0.00850514	0.00139469
2021-04-30	-0.0137188	-0.0209413	-0.00485331	0.000677542	-0.0060068	-0.00702329	0.0157205	-0.0147209	-0.0103874	-0.013279	-0.0118517
2021-05-06	-0.00447649	0.0398758	0.0196785	4.31154e-05	-0.0114551	-0.0246283	-0.0321092	0.000409391	-0.0102915	-0.00606636	0.0111389
2021-05-07	-0.00649925	0.0288074	0.0131032	-0.0148593	-0.0198988	-0.0149335	-0.0314549	-0.00034479	-0.0268496	-0.0125693	0.00582366
2021-05-10	-0.0112563	0.0460584	0.0174432	-0.000740614	0.00762472	-0.0164792	0.0120253	-0.00527401	-0.00414591	-0.00934403	0.0123588
2021-05-11	0.0125541	-0.0237706	-0.0262841	-0.00313935	-0.000637556	0.0253189	0.0156561	0.00627387	0.00678163	0.00724377	0.00797194
2021-05-12	-0.00356626	0.0176386	0.00859814	0.000117017	0.00885518	0.0125903	0.0188978	0.00124967	0.00798383	0.0076099	-0.00605361
2021-05-13	0.00595502	-0.0338596	-0.0323822	-0.0100217	-0.0208733	-0.00224995	0.00872372	-0.00582147	-0.00632562	-0.0046736	-0.0109027
2021-05-14	0.0123628	-0.0113176	0.00662663	0.0210535	0.0174005	0.0167289	0.0164728	0.0361498	0.0168938	0.0169859	0.00759718
2021-05-17	-0.00198439	0.00331245	0.0138329	0.0117589	0.0141081	0.018595	0.0174333	-0.00511265	0.00708734	0.000734936	0.00191373
2021-05-18	0.0107374	0.0193043	0.00724874	0.00256747	0.00195835	-0.000674099	-0.00810904	0.000889353	0.00162364	0.00271941	0.00592551
2021-05-19	-0.00827187	-0.0193544	-0.000388226	0.00426972	0.00407385	-0.00577666	-0.00596706	-0.0106018	0.00301217	-0.00233095	0.00842961
2021-05-20	-0.00512769	-0.0341566	-0.0199868	-0.00185456	0.00304759	0.0110864	0.00308215	0.0111986	0.00160117	0.00188683	-0.00564438
2021-05-21	-0.00213876	0.00793958	0.00222127	-0.00307506	-0.0026175	-0.00872292	-0.0114509	-0.015444	-0.00688613	-0.00746904	0.0160535
2021-05-24	0.00374501	-0.00199331	-0.000594765	0.00468986	-0.000984314	0.00857978	-0.00285714	0.00691898	0.0176212	0.0111254	-0.00458879
2021-05-25	0.0115968	0.0131872	0.0152559	0.0124561	0.0131073	0.0307264	0.0237585	0.0393523	0.0223939	0.0183232	-0.000440063
2021-05-26	0.0103879	-0.000372415	0.00911275	-0.000815903	0.00274894	-0.00477892	0.00216409	0.00407334	-0.00622436	-0.00162145	0.00318719
2021-05-27	0.00572504	0.00990274	0.00496097	0.00536903	0.00864107	0.0017639	0.00543975	-0.00394446	0.0168855	0.0187345	-0.00108335
2021-05-28	-0.00426579	-0.00390199	0.0015304	0.00751285	-0.00486211	-0.00712838	-0.0173558	0.00661186	-0.00637564	-0.00690735	-0.00718383
2021-05-31	-0.000462558	-0.000548999	0.0162976	0.0178348	-0.00312588	0.00142087	0.0163121	-0.00460456	0.0116812	0.0123529	0.00808519
2021-06-01	-0.00429746	0.0221985	0.0110547	-0.00157883	0.0045543	0.00649099	0.0124429	-0.0121218	0.00474211	0.00282453	-0.00697709
2021-06-02	-0.00101426	0.00845734	-0.00848873	-0.00745508	-0.010953	-0.0098299	-0.0199825	-0.00574936	-0.0182645	-0.0174267	0.00547698
2021-06-03	0.00422263	0.0105411	-0.00280959	-0.00821227	-0.00541677	0.000818243	-0.0110658	-0.00579471	-0.00629058	0.0111777	-0.00192321
2021-06-04	-0.009132	-0.0134246	0.00158823	0.00616418	0.0011095	0.00957566	0.00644931	0.0095216	0.00732996	0.00147018	-0.00936535
2021-06-07	-0.0145803	0.0122031	0.00239935	-0.00591666	-0.00106851	-0.00230229	0.00515063	-0.00199606	0.0195924	0.0159208	-0.00153622
2021-06-08	0.00438579	-0.00891604	-0.0141038	0.00195353	0.000858496	-0.0325523	-0.013968	0.000476515	-0.00375097	0.00519635	-0.00131865
2021-06-09	-0.00731752	0.0351171	0.0100465	0.00198058	-0.00419755	0.00192365	-0.000130539	-0.00591454	0.003846	0.000571382	0.00316672
2021-06-10	-0.00508942	-0.00611193	0.006743	0.0176759	0.00587876	0.00535872	0.00920062	-0.00155204	0.0187843	0.0182106	-0.00112973
2021-06-11	-0.00741536	0.0129613	-0.00489869	0.00079038	-0.00218952	-0.0186478	-0.00865316	-0.0121413	-0.0105201	-0.0141813	0.00916862
2021-06-15	-0.0198808	-0.00385879	-0.0180753	-0.00873717	-0.00668136	-0.00693448	-0.0157302	-0.017759	0.00292465	0.00342579	-0.0149858
2021-06-16	0.00048388	0.0016296	-0.0290607	-0.0267178	-0.0206562	-0.00974196	-0.0291704	0.000712436	-0.020591	-0.00776151	-0.0126816
2021-06-17	0.00216047	-0.00867779	0.000185596	0.0127674	0.000708786	0.00536143	0.00716715	-0.00431215	0.0329115	0.0197645	0.00131073
2021-06-18	-0.00224832	-0.0217361	0.00249023	0.0189234	0.0129622	-0.0119106	0.00979461	-0.0047187	0.00773023	0.00812635	-0.00215568
2021-06-21	-0.00289351	-0.0102902	0.00119357	0.0136625	-0.00424018	-0.00795453	0.0112401	-0.00802308	0.0123042	0.00425955	0.00806893
2021-06-22	-0.00168705	0.0201228	0.00554043	0.00514989	0.00480739	0.00652099	0.0188855	0.00820685	-0.00147286	-0.00839012	0.00752302
2021-06-23	0.00394569	0.0166111	0.011348	0.00830446	0.0162953	-0.0137851	-0.000964789	0.00112728	0.018582	0.00891784	0.00661
2021-06-24	-0.0050502	0.00210549	-0.00193772	0.00292205	-0.00580815	9.11893e-05	-0.0157358	0.0037951	-0.00815047	-0.00421499	0.00354877
2021-06-25	0.0053517	0.0190304	0.0217007	0.00881535	0.00244899	0.0165612	0.0189151	0.0183343	0.00332269	-0.00356875	-0.000486077
2021-06-28	-0.011413	-0.0354037	-0.00030533	0.00716955	0.0081455	0.0150037	0.0175419	-0.015514	0.0106979	0.0135623	0.0115618
2021-06-29	-0.00512151	-0.0148268	-0.00821477	0.000646178	-0.0133943	-0.0148681	-0.00601267	-0.0129973	-0.0107735	-0.020978	-0.0169493
2021-06-30	-0.000972148	0.00616286	0.00866652	0.0135157	0.00100424	0.00155881	0.00353307	0.00766484	0.020107	0.0138057	-0.00216716
2021-07-01	0.0213877	-0.0174248	-0.0143074	-0.0181331	-0.00609362	0.00567962	0.0170853	0.000962386	-0.0189077	-0.020594	-0.0113214
2021-07-02	-0.0180173	-0.00332708	-0.00625435	-0.0104664	-0.0187284	-0.0287878	-0.0398907	-0.0278449	-0.0167515	-0.0214976	-0.00557916
2021-07-05	-0.00687998	0.0161286	0.0216667	0.00653853	-0.00230586	-0.00593448	-0.00664012	0.000168089	0.0205289	0.0229715	0.000620048
2021-07-06	0.0147723	0.00489397	0.013727	-0.00332574	0.00176097	-0.00584251	-0.0348456	0.00748596	-0.00378632	0.00133216	0.00930475
2021-07-07	-0.00826299	-0.0141145	0.0186954	0.028754	0.0110887	0.00376718	0.021864	-0.00215795	0.011462	0.00373042	-0.0039671
2021-07-08	-0.00689787	-0.0314637	-0.00291256	0.00769938	-0.0113794	-0.0191922	-0.0195323	-0.0190076	0.0148888	-0.00509642	-0.00444031
2021-07-09	-0.00239242	0.0105277	0.0284487	0.00227248	0.00280117	-0.0182577	-0.00116883	-0.00614355	-0.00945059	-0.00425193	0.0057395
2021-07-12	-0.0059097	-0.0132476	0.025573	0.0166076	0.0161792	0.00915321	0.0224645	0.00407359	0.0234233	0.0243941	-0.00224192
2021-07-13	0.00424729	0.0229571	0.00676446	0.00500492	0.00989462	0.0197269	0.0012594	-0.00254317	-0.0131857	0.00758424	0.0237458
2021-07-14	-0.0140411	0.0018364	-0.0164278	-0.0178368	-0.018893	0.000278919	0.00892417	-0.0166802	-0.00673137	-0.0135156	-0.00643159
2021-07-15	0.00195717	-0.00200331	0.0209686	0.01115	-0.00778824	0.0116977	0.00132448	0.0226391	-0.00272965	-0.00488198	-0.00816665
2021-07-16	-0.00302083	0.0082594	-0.00141416	-0.0125933	-0.0121798	-0.018568	-0.0128802	-0.00405196	-0.00381769	-0.00364931	-0.00496834
2021-07-19	-0.0145674	-0.0045749	-0.0101487	-0.00510212	0.00534378	0.000770819	0.0185808	-0.00223536	0.00247468	0.01377	-0.00981594
2021-07-20	-0.00703263	0.000975369	-0.00147035	0.00740637	0.00065265	0.000877349	0.00380045	-0.0102587	0.00681801	-0.000242745	-0.00505081
2021-07-21	-0.00538046	-0.00494656	0.0272774	0.0218818	0.00618121	-0.00411491	0.0113734	0.000124074	0.0192887	-0.000687722	0.00100495
2021-07-22	0.00808757	0.0129635	0.0232315	0.00786678	0.000142303	-0.0116366	-0.0273843	0.0109833	0.0123421	-0.0112596	0.00674402
2021-07-23	-0.00826746	0.00143509	-0.0053702	-0.00353049	-0.00978712	-0.0235	-0.0292536	-0.00188943	-0.0146172	-0.0102839	-0.0103556
2021-07-26	-0.0403234	-0.0129885	-0.0075275	-0.011081	-0.0327859	-0.0473402	-0.0485012	-0.0346687	-0.00944306	-0.0249618	-0.0065656
2021-07-27	-0.0362762	-0.0142957	-0.0414764	-0.0427739	-0.0309241	-0.039284	-0.0321581	-0.0301591	-0.011862	0.0162544	-0.0165311
2021-07-28	-0.0117566	-0.013014	-0.020517	-0.00869876	-0.00983052	-8.3284e-05	0.0223171	0.00317649	-0.0233101	-0.00575688	-0.0196907
2021-07-29	0.00335691	0.00993603	0.0408388	0.0405845	0.0226894	-0.00185409	0.0220281	0.000790834	0.03788	0.0273288	0.00723505
2021-07-30	-0.00133745	0.0118023	0.00946369	0.00371004	-0.0006502	-0.0267519	-0.0126287	-0.0154209	0.00561637	0.0152642	0.0268588
2021-08-02	0.0123141	-0.0105441	0.0170509	0.0264493	0.027106	0.0435355	0.0153178	0.0225995	0.00654957	0.0309435	0.0137051
2021-08-03	-0.00282476	-0.0212741	-0.0234558	-0.0156512	0.00733765	0.012354	0.0371885	-0.000543982	-0.0233283	-0.0136321	-0.00165055
2021-08-04	-0.00479744	0.0296923	0.0305941	0.0358267	0.0129748	-0.0140654	-0.00748947	-0.00580852	0.0235529	0.0126002	0.0100104
2021-08-05	0.0127138	0.00311835	-0.0130885	0.000773322	-0.0041413	-0.00643046	-0.00519835	-0.00668503	-0.00947661	-0.00743938	0.00268072
2021-08-06	-0.000789968	0.0216531	0.0147742	0.00320133	-0.00242752	-0.00668127	-0.0300876	0.00136953	-0.00550241	0.00386436	0.00373188
2021-08-09	0.0313041	0.00402017	0.00497691	-0.00692992	0.0138792	0.0320428	0.00906725	0.0246484	-3.97898e-05	0.00389183	0.00398665
2021-08-10	0.00128495	0.00536455	-0.00806325	0.00483563	0.00693176	0.0368096	0.0107195	0.016501	0.00209441	0.00450346	0.00464279
2021-08-11	0.0294324	0.0334467	0.0121551	0.00853502	-0.00395782	-0.015701	-0.0175734	0.00172795	-0.00153532	-0.0128157	0.0138338
2021-08-12	-0.0110965	0.00857779	0.0137873	-0.00785203	0.00453664	-0.0186058	-0.0118775	-0.0070883	0.00478629	0.00943098	-0.00167626
2021-08-13	-0.00326799	0.00223557	0.0120303	-0.00247994	-0.00601958	0.00428694	-0.00380727	9.5799e-05	-0.0263227	-0.0120201	0.00551224
2021-08-16	0.00720756	0.00869198	-0.0185609	-0.0161017	0.00566776	0.00394318	0.00174302	0.00357191	-0.00216084	0.00117292	0.00365397
2021-08-17	-0.00405804	-0.0311269	-0.0188932	-0.0134095	-0.0271501	-0.0390287	-0.0370512	-0.00891226	-0.0330823	-0.0308373	-0.0157247
2021-08-18	0.00958998	0.0030753	0.0090521	0.0052572	-0.000620935	-0.000134359	0.00377492	0.0460775	0.0042501	-0.00081334	0.0110083
2021-08-19	-0.0144319	-0.0217652	-0.00390687	0.00542277	0.00360044	-0.013533	0.00331979	-0.0218549	0.00954035	0.0138726	0.00334679
2021-08-20	0.00320886	-0.00796013	0.00296049	-0.00347905	-0.0134199	-0.0424371	-0.053603	-0.00668263	-0.000308253	-0.0134943	-6.88678e-05
2021-08-23	-0.00139352	0.0301501	0.0204826	0.0291165	0.0151896	0.0098398	0.0164674	0.00115856	0.0241109	0.0218607	0.0223555
2021-08-24	0.00617893	0.0158396	0.0173498	0.00678951	0.00442157	0.0170492	0.0171875	0.00906634	0.00196777	-0.00102849	0.0108619
2021-08-25	-0.00312627	0.0262851	0.0116408	0.0137545	0.00372196	0.014268	0.00944045	-0.0117538	-0.00594471	-0.0128981	0.011955
2021-08-26	-0.0120715	0.0222178	0.0016652	-0.00758357	-0.018434	-0.0297713	-0.0317132	-0.0159432	-0.0194147	-0.0189724	-0.00831176
2021-08-27	-0.00460592	0.00527365	0.0149569	0.00584162	0.00266084	-0.00308209	-0.00225048	0.0039615	0.0011245	-0.000624445	0.00557903
2021-08-30	-0.0165538	0.0319482	0.0186061	0.0133848	-0.00805952	-0.000986976	-0.00448021	-0.0175921	-0.00741145	0.00507566	0.00239605
2021-08-31	0.0224685	0.0431594	0.0168651	-0.00390889	-0.00334218	-0.0132803	-0.011317	0.0146479	-0.0174284	-0.00830078	0.00812842
2021-09-01	0.0310149	-0.0218661	-0.0311875	-0.0169235	0.00758874	0.0272482	0.0103318	0.0298221	0.00030665	0.0049699	0.00708086
2021-09-02	0.0159575	0.0390507	0.0221419	0.020604	0.000279335	-0.0142791	-0.0232119	0.0112282	-0.0107409	-0.00590436	0.0438507
2021-09-03	0.00446147	-0.0121321	-0.0250539	-0.0178976	-0.00142383	0.0146513	0.00720372	-0.00213639	0.000901272	0.00171109	0.0165765
2021-09-06	-0.0080983	0.0258975	0.00623434	0.0125533	0.0202155	0.0225295	0.0436503	0.0102282	0.0201967	0.0148221	0.0154872
2021-09-07	0.00201019	0.0396686	0.0335212	0.016948	0.0123519	0.00316895	-0.000315872	0.0200796	0.00409825	0.00241738	0.00568005
2021-09-08	0.00201935	0.0197032	0.00760661	-0.0102134	-0.000819538	-0.010466	-0.00758054	-0.000984141	0.0105832	0.00539834	0.0360046
2021-09-09	0.00161448	0.0552419	0.0184067	0.00642542	-0.00528905	-0.00244961	0.000185197	-0.0056596	-0.0148991	-0.00198716	0.00601696
2021-09-10	0.0041436	-0.0345034	0.00641587	-0.00122062	0.000237433	0.0090654	-0.00459102	0.0160004	0.0153518	-0.000343746	-0.0242765
2021-09-13	0.0213836	0.0496259	0.0280427	-0.00735212	-0.00982763	-0.0109499	-0.00241468	-0.000232591	-0.0152376	-0.0141669	0.0225737
2021-09-14	-0.0269572	-0.0178181	-0.0173198	-0.0010472	-0.0120146	-0.00896658	0.00523801	-0.0288209	-0.00340858	-0.0131141	-0.0254048
2021-09-15	-0.0100396	0.0173314	0.00670376	0.00890544	-0.0122516	-0.0177661	-0.0116845	-0.0056647	-0.00654462	-0.000357527	0.0146826
2021-09-16	-0.0246506	0.000972343	-0.0249743	-0.0330888	-0.01773	0.0111511	-0.00032672	-0.0140572	-0.0204734	-0.0163396	-0.022961
2021-09-17	0.00462341	-0.0436724	-0.0156	1.25188e-05	0.00483593	0.0198717	0.0354777	0.00458664	-0.000765413	-0.00315584	0.0356642
2021-09-22	0.0233332	0.0499878	0.00281751	0.00964242	-0.016824	-0.0247887	0.00161896	-0.0161878	-0.00127306	0.000950071	0.0645833
2021-09-23	0.0207876	-0.0214564	-0.00718724	0.00646854	0.00547826	0.0130946	-0.00240121	0.00560859	0.0162551	0.0134004	0.0235051
2021-09-24	-0.00868169	-0.0530391	-0.0405287	-0.00555005	-0.00187353	0.0270491	0.0059607	-0.00951492	-0.00429098	-0.00929792	-0.0159421
2021-09-27	-0.0336592	-0.0188038	-0.0523833	-0.0248854	-0.00325841	0.0455898	0.00605891	-0.00821589	-0.00631615	-0.0127949	-0.029726
2021-09-28	0.0319803	0.0508177	-0.00581245	-0.00210611	-0.00168303	-0.0100791	-0.00630484	0.0154394	-0.000720225	0.00196268	0.0484236
2021-09-29	-0.0116809	-0.0591392	-0.043356	-0.0205278	-0.0157708	0.000414594	-0.0199657	-0.00161223	-0.0246395	-0.0203097	-0.0407069
2021-09-30	0.0126474	0.0237971	0.0282255	0.0214797	0.013153	0.00783237	0.0165062	-0.0085373	0.0168282	0.00764329	0.0245583
2021-10-08	-0.00280665	-0.00905236	-0.00958246	-0.00391864	0.0265005	0.030726	0.00609407	0.020541	0.0126308	0.0167151	-0.0306478
2021-10-11	0.00736116	0.011524	0.00198517	-0.00983049	-0.00055097	-0.00248557	-0.0135768	0.0107011	-0.00271817	0.0203266	-0.035301
2021-10-12	0.00437158	-0.026033	-0.0289754	-0.022208	-0.00635106	-0.00231048	-0.00240164	-0.0117159	-0.0242674	-0.0176977	-0.030244
2021-10-13	-0.00499147	-0.053715	0.00665666	0.0159747	0.0169126	0.0230986	0.0205102	-0.00110886	0.0114821	0.00352901	-0.0460379
2021-10-14	-0.0183843	-0.00150377	0.00871414	0.012085	0.00382093	-0.00869666	-0.0155483	-0.00646753	0.000866962	-0.00525791	-0.0037273
2021-10-15	-0.00410569	0.0314971	0.00348763	0.00905986	0.00251044	-0.00814266	-0.0113208	0.00345845	0.00995386	0.00210973	-0.00232313
2021-10-18	-0.0102762	0.049099	0.0194481	0.0179189	-0.00463918	-0.0348597	-0.0153413	-0.0058214	-0.011322	-0.00381562	0.0267356
2021-10-19	-0.00662525	0.00607803	0.00902136	0.00354817	0.00279107	0.0244507	0.0153599	0.00918755	0.00978256	0.00531854	0.00385744
2021-10-20	-0.00643888	-0.0549703	-0.000554412	0.00664986	-0.00166025	-0.00305535	-0.00793664	-0.00513824	-0.00286801	-0.00546538	0.0300747
2021-10-21	0.0176528	0.0270632	0.0058809	-0.00697059	0.00160461	-0.00189828	-0.00219314	0.0175939	-0.00959373	-0.0125157	-0.0119343
2021-10-22	0.014563	-0.0515116	-0.0179352	-0.00867125	0.0171995	0.0130144	-2.77224e-05	0.00120647	0.00904588	-0.00142703	-0.0332483
2021-10-25	-0.019238	0.0273485	0.0120675	0.0229402	0.00190707	-0.0031828	0.00460712	0.00356374	0.00117189	0.0123813	0.017866
2021-10-26	-0.0170977	-0.00373415	-0.00121399	-0.0030685	-0.00622921	-0.00447424	-0.00831557	-0.00625911	0.00542137	0.00638419	0.00706909
2021-10-27	-0.0138767	-0.0338339	-0.01032	0.00468759	-0.018653	-0.0135268	-0.0204762	-0.0154558	-0.0171588	-0.0104949	0.028484
2021-10-28	-0.0191643	-0.063391	-0.0338569	-0.013748	-0.00761105	0.00514834	-0.00658329	-0.0067135	-0.00699222	-0.00964847	-0.0151437
2021-10-29	-0.00811181	-0.00476045	0.00805191	0.021892	0.0149723	0.0203514	0.0173832	-0.00433101	0.0201641	0.0133295	-0.00386006
2021-11-01	-0.0104998	0.00347774	-0.00275464	0.00344558	0.000462443	-0.00831873	-0.0125193	0.00908788	0.0185436	0.0160996	0.00151387
2021-11-02	-0.0226697	-0.0291958	-0.0224362	-0.00488733	-0.00842548	0.00685519	-0.0111428	-0.0233087	0.00107259	0.00288666	-0.0331276
2021-11-03	0.0151164	0.0243459	-0.000701039	-0.010635	-0.00309109	-0.000592406	0.00888717	0.000546766	0.00211409	0.000475673	0.00345503
2021-11-04	-0.00400419	-0.0115631	0.002228	0.0148165	0.0214322	0.0276307	0.00269543	-0.00266048	0.0131508	0.0218139	0.0146441
2021-11-05	-0.0178015	-0.0379151	-0.0261662	-0.0156418	-0.0017205	-0.00565705	-0.00110622	-0.0027308	0.00652915	0.00126751	-0.0459985
2021-11-08	0.00896554	0.0113581	0.0195944	0.0167743	0.00176933	-0.00806132	-0.0201705	0.00229547	-0.00651259	-0.00271862	-0.00514377
2021-11-09	0.000538939	-0.0102273	0.00640327	0.0080512	-0.000456416	-0.00372322	0.0104777	0.00128969	0.0136034	0.00734993	0.00949131
2021-11-10	0.0268213	-0.0115537	-0.0095486	-0.00768038	-0.00772001	-0.0169485	0.0174275	-0.00428499	0.00499983	0.00223984	-0.0143769
2021-11-11	0.056639	0.00498556	0.0145012	0.00558392	0.0131714	0.00527521	-0.000410077	0.0294005	0.0140855	0.011823	-0.00634157
2021-11-12	-0.0100477	-0.00822799	0.00223289	0.00918577	0.0019423	-0.00466299	-0.000876596	-0.00468779	0.0073549	0.0161711	0.00209332
2021-11-15	-0.00763411	-0.00247913	-0.0157137	-0.0152578	0.00321853	0.00801077	0.014904	0.000946666	0.00175964	0.000163204	0.00124996
2021-11-16	-0.00904655	-0.0114772	-0.0137431	-0.0133842	-0.00205959	0.0142202	0.0214192	-0.00867857	-0.00926653	0.00648112	-0.0131768
2021-11-17	0.00223644	0.0121571	0.0182641	0.0169037	0.0050218	-0.00660563	0.00183205	-0.0047995	0.00671583	0.0122756	0.0102882
2021-11-18	-0.0137482	0.000369711	0.00680413	0.00113051	-0.0155103	-0.00346764	-0.0197271	-0.00921201	-0.0153767	-0.0190426	0.00941443
2021-11-19	0.0321496	0.0227653	0.0119068	0.0128076	0.00826332	0.00523308	0.000574988	0.0145706	0.0123119	0.00822904	0.0103262
2021-11-22	-0.0164737	0.00327111	0.018923	0.0182754	0.0129967	0.00124598	-0.00599256	-0.00329223	0.0221312	0.015417	0.00516236
2021-11-23	0.00787266	0.00886038	0.0014776	-0.00210361	-0.00206224	-0.00192699	0.00104755	0.00159589	-0.00508362	-0.000238795	-0.000735385
2021-11-24	0.0080151	0.0193088	-0.000216896	-0.0117755	-0.00152403	0.00814501	0.00720304	-8.76529e-06	-0.00225628	0.00733267	0.00702616
2021-11-25	-0.003848	-0.0126757	-0.00134761	-0.00435245	-0.0122718	-0.00193048	0.0125478	-0.0043814	-0.00332437	-0.0130669	0.00161116
2021-11-26	-0.00746743	-0.0180616	0.00642308	0.00273207	-0.00329181	-0.00725247	-0.00117527	-0.00885788	-0.0133139	-0.0119577	-0.00992608
2021-11-29	-0.0122052	-0.011825	-0.000106876	0.00957616	-0.00442871	0.00411695	0.00191258	-0.00584905	0.000573907	-0.00617295	0.0161647
2021-11-30	-0.00309472	-0.000741876	-0.00076564	0.00370987	0.00243692	-0.015393	-0.00111221	-0.00173027	0.0119575	0.0123415	0.000786346
2021-12-01	0.0125075	0.0311268	0.00472824	-0.00412806	0.00063577	0.00288259	-0.0110589	0.0100313	0.00366663	0.00862697	0.0233294
2021-12-02	0.00554203	0.00668652	-0.000404508	-0.00151819	-0.000132579	0.00275881	-0.0126693	0.00526947	-0.0132959	-0.0156208	-0.0142636
2021-12-03	0.0109218	0.0286454	0.0030201	0.00733003	-0.00100794	0.0223226	0.00531045	0.00555807	0.010709	0.0085778	0.0333924
2021-12-06	0.00192131	-0.00678119	-0.00685945	-0.0134169	-0.00336511	-0.00878293	-0.0164545	0.00818283	-0.0141845	-0.0141018	-0.00332371
2021-12-07	0.0111823	0.0054899	-0.00937694	-0.0105262	0.00262386	0.00619842	0.00293872	0.00832217	-0.0108702	-0.00978955	0.0159248
2021-12-08	-0.00152484	0.00467548	0.0120981	0.0137037	0.0128957	0.0265499	0.0125482	0.00558668	0.0276158	0.0206098	0.00333086
2021-12-09	0.0175131	-0.00518555	0.000654807	-0.00190318	0.0166415	0.0157987	0.0215269	0.0142858	0.0123152	0.00404141	0.00327834
2021-12-10	-0.00816396	-0.013312	0.00455838	0.00483885	0.00202771	-0.00124678	-0.00997648	-0.00681319	-0.00641998	0.00105434	-0.0110677
2021-12-13	-0.00548349	0.0154252	0.0113948	0.00625601	-0.00103383	0.00338156	-0.00247751	-0.00182032	0.00798735	0.0248051	0.0237948
2021-12-14	-0.00976737	-0.0188622	-0.0154613	-0.00609176	-0.0132029	0.00172624	0.00626083	-0.0100888	0.00392445	0.00917728	0.00107155
2021-12-15	0.0071244	0.00747151	-0.00810398	0.000369157	-0.00696599	-0.01474	-0.0240121	0.00062324	-0.00982153	0.00167962	0.0222869
2021-12-16	0.00530048	0.0479665	0.0114588	0.0100105	0.00192487	-0.00672275	0.00332473	0.00756739	0.00261232	0.00913116	0.0109516
2021-12-17	-0.000726011	-0.0134266	-0.0111427	-0.0153479	-0.0179965	-0.0191013	-0.00827343	-0.00793603	-0.0206999	-0.00807289	0.00357274
2021-12-20	0.00656641	-0.0199775	-0.0227264	-0.0250446	-0.0119518	-2.69267e-05	-0.00805662	-0.00682204	-0.0199877	-0.0235517	-0.0326389
2021-12-21	0.0495831	0.0106499	0.00764532	0.006623	0.0216946	8.83479e-05	0.00898336	0.0077431	0.0117345	0.0181414	0.0119264
2021-12-22	-0.0172393	0.0030903	0.0045056	0.00106812	0.00409199	0.00663169	0.00580871	-0.00879736	0.013681	0.0173572	-0.00606339
2021-12-23	-0.0139674	0.0211237	0.000513461	0.00484094	0.00415891	0.0167952	-0.00876294	0.000548756	0.00318834	-0.00570777	0.0383746
2021-12-24	-0.0118392	-0.017515	-0.0262686	-0.0270017	-0.0107221	0.0143998	0.00673637	-0.00552339	-0.00592532	-0.0114941	7.16891e-05
2021-12-27	0.00686004	0.00314933	0.00075365	0.00155046	0.00180833	-0.00283994	0.0111823	-0.0011735	-0.00425763	-0.00469275	0.000671002
2021-12-28	-0.00255382	-0.0199594	0.0154164	0.0111534	0.0118583	0.000677895	0.00467278	0.00700519	0.00691718	0.00645654	-0.0218492
2021-12-29	-0.00536202	-0.00525991	0.000544748	-0.000469657	-0.0106162	-0.0336387	-0.00714304	-0.0114881	-0.0115989	-0.00691	-0.0192178
2021-12-30	0.000487996	-0.00617653	0.00147029	0.00562035	0.00236123	0.00714351	0.00845496	0.00784823	0.0171835	0.0301597	0.0130841
2021-12-31	0.0150974	0.00184195	0.0092501	0.00988483	0.00483623	-0.000507635	0.0102081	0.000509018	0.00225712	0.00797173	0.0131634
2022-01-04	0.0123962	0.012438	-0.00769069	-0.0129757	0.00357763	0.00996034	-0.0148264	0.000817368	0.00177763	0.0219445	-0.0122939
2022-01-05	0.00613284	-0.00697601	-0.0192655	-0.0271347	-0.00790369	-0.00202693	-0.020041	0.00751196	-0.0282768	-0.00538193	-0.0323679
2022-01-06	-0.00141423	0.00216725	0.0123663	0.00409118	-0.0037472	-0.0138959	-7.09415e-05	-0.0121804	-0.00877939	-0.00926004	-0.00248365
2022-01-07	0.0209094	0.00885718	-0.0126931	-0.0100327	-0.000939957	-0.0173855	-0.00693302	0.0124093	-0.0134986	-0.0155201	-0.0175014
2022-01-10	0.0126749	0.0113267	0.00568727	-0.00185702	0.00711851	0.00837891	0.0144653	0.00219884	0.00639891	0.00447475	-0.00570498
2022-01-11	0.00156511	-0.0121187	-0.00296592	-0.0118974	-0.0170197	-0.0200723	0.00294388	0.00516936	-0.0217845	-0.0197198	-0.00191669
2022-01-12	-0.00718177	0.00563989	0.0143338	0.0208062	0.0162603	0.0106857	0.0101793	-0.000830585	0.0119816	0.00674926	0.00425896
2022-01-13	-0.0144325	0.0110746	-0.0177469	-0.0154826	-0.0137513	-0.0287092	-0.0210548	-0.00359897	-0.0161407	-0.0146102	-0.0102349
2022-01-14	-0.0247509	-0.0314934	-0.00595064	0.000642486	-0.00623659	-0.00985339	0.0169305	-0.0240216	0.00649108	0.000666807	-0.0076678
2022-01-17	0.0116216	0.00703363	0.00114662	0.0135182	0.0122025	0.00446163	0.00339228	0.00240055	0.0309828	0.0380412	0.00298367
2022-01-18	0.0167291	0.020585	0.00363525	0.000562898	-0.00210439	0.0056442	-0.0180877	0.0123281	0.00607624	-0.00943997	0.0160697
2022-01-19	0.00463057	0.00206554	-0.00966219	-0.0132955	-0.00636208	-0.00627068	-0.0205689	0.00487638	-0.00972272	0.00427915	-0.00618019
2022-01-20	-0.00283084	-0.0078761	-0.0156151	-0.0121338	-0.00157341	0.0131024	-0.00960666	0.0211266	-0.0111317	-0.0215689	-0.00258384
2022-01-21	-0.00806226	0.00476597	-0.00787592	-0.0101469	-0.0104393	-0.00102594	-0.0314816	-0.00571609	-0.0148998	-0.0207911	-0.0113822
2022-01-24	0.0085891	-0.000707845	0.0111847	0.00832462	-3.56795e-05	-0.00911625	-0.00856382	-0.00447682	0.00821571	-0.00214691	-0.00138456
2022-01-25	-0.0349811	-0.0420054	-0.0300425	-0.029398	-0.0275406	-0.0275604	-0.030101	-0.0227218	-0.0345645	-0.0533346	-0.042691
2022-01-26	0.00178139	0.00665577	0.00735649	0.0153043	0.0080085	0.00797839	-0.0150806	0.00858443	0.003955	0.000566131	0.0110307
2022-01-27	-0.017196	-0.00741063	-0.02339	-0.0277761	-0.0290284	-0.0183006	-0.018629	-0.0132507	-0.0388701	-0.0375354	-0.0167398
2022-01-28	-0.00163497	-0.0261986	-0.0074762	0.000142936	-0.00405888	-0.0084538	-0.00106034	-0.0132082	-0.00699988	0.00745609	-0.00551613
2022-02-07	0.0141564	0.0469218	0.0287922	0.0166762	0.0148855	0.00469534	0.0075166	0.0260216	-0.00107606	-0.00366076	0.0271321
2022-02-08	0.0107536	0.0410306	0.00873024	-0.00933134	-0.00211067	-0.00885257	-0.00599623	0.0150054	-0.00991775	0.0147185	0.0261582
2022-02-09	0.00042693	-0.000615719	0.0168207	0.00618698	0.0138423	0.0304343	0.0133098	-0.00111117	0.0174021	0.0310369	0.016476
2022-02-10	0.0119933	0.016315	0.00750138	-0.015007	-0.00749287	0.00468581	-0.00995996	0.00687471	-0.00624154	0.00153187	0.00764663
2022-02-11	0.0013747	0.011978	-0.00796849	-0.0217552	-0.0110636	-0.0097268	-0.0344233	0.00977493	-0.0205156	-0.0192755	-0.0157874
2022-02-14	-0.0281257	-0.0080517	-0.00388971	-0.00438083	-0.00396866	0.0025826	0.00460445	-0.0324836	-0.00631817	-0.00195084	-0.0237587
2022-02-15	-0.0113091	-0.0191783	0.0049749	0.0209934	0.0039964	0.00854881	0.0343873	-0.00784862	0.0230505	0.00717822	-0.00350435
2022-02-16	0.0115263	0.00548544	0.00987786	0.00711993	0.00813658	0.00242518	0.0029988	0.00673771	-0.00216711	0.00462758	0.00393363
2022-02-17	-0.0138286	0.00289124	0.0159285	0.00830185	-0.00535626	-0.00112807	-0.00415089	-0.00172367	0.00118691	-0.0106686	0.00270522
2022-02-18	0.0339448	0.0233019	0.00616561	-0.0012223	0.00244001	0.00603746	0.00947752	0.00975443	0.002023	0.0138827	0.00301571
2022-02-21	0.0103616	0.0130532	0.000959535	-0.000925052	0.00164167	0.00149697	0.00769635	-0.00433249	0.0091339	0.0225262	0.000847785
2022-02-22	-0.00559221	0.00907391	0.00252367	-0.00843409	-0.0204968	-0.0188214	-0.0180015	-0.0118293	-0.0111826	-0.0249062	-0.0119516
2022-02-23	-0.0108795	-0.0146187	0.013041	0.0218044	0.0167223	0.00176085	0.0174713	-0.00030271	0.0352484	0.0176909	0.00636752
2022-02-24	-0.0220968	0.00629041	-0.0182868	-0.0149192	-0.0272653	-0.0271644	-0.02105	-0.0211101	-0.0252822	-0.0378645	-0.00955533
2022-02-25	-0.00423157	-0.0229384	0.00957704	0.0120184	0.00907285	0.00837371	0.0306321	-0.00201222	0.00857158	0.00504195	0.0287261
2022-02-28	-0.00646562	0.0180695	0.0115944	0.00831784	-0.00715637	0.00107419	0.0034485	-0.00215154	0.00089389	0.000134108	0.00869861
2022-03-01	0.010044	0.0130144	-0.00911312	0.00537714	0.0102103	0.0243298	0.00118481	0.00957911	-0.000107849	0.0123667	0.000154753
2022-03-02	0.00709143	0.0215719	0.000253011	-0.00691054	-0.00909071	-0.00714875	-0.00261361	-0.00547441	-0.0100557	-0.00521617	-0.000601063
2022-03-03	0.0176687	0.0292287	-0.00124952	-0.00692455	-0.0123009	-0.0192382	-0.00394337	0.00441092	-0.0186818	-0.0112768	0.0142644
2022-03-04	-0.0106154	-0.00947474	-0.0174976	-0.0183558	-0.0153047	-0.00454248	0.000312782	-0.0123495	-0.00886012	-0.00738885	-0.00613383
2022-03-07	-0.00154781	-0.001073	-0.0143642	-0.0280363	-0.0362323	-0.0378461	-0.0287179	-0.022791	-0.0376599	-0.0277184	-0.0133049
2022-03-08	-0.0326879	-0.0432048	-0.0414735	-0.022811	-0.0331602	-0.021084	-0.0400975	-0.0229599	-0.0132894	-0.02283	-0.0384865
2022-03-09	-0.0317696	0.00562451	-0.0215654	-0.00590551	-0.0098661	-0.00705218	-0.0229436	-0.0209078	-0.00405341	-0.006094	0.00816043
2022-03-10	0.0104476	-0.00180462	0.0206082	0.0259984	0.0128378	0.0226744	0.041027	0.00404083	0.00943014	0.00361623	0.0214626
2022-03-11	0.00411782	0.000595138	-0.000115392	-0.000786633	0.00383215	0.0105971	0.031251	0.010347	0.00256089	0.0113053	-0.0164
2022-03-14	-0.0199159	-0.0329479	-0.0297879	-0.0301514	-0.0346069	-0.0435067	-0.0115575	-0.0227117	-0.0318442	-0.0295259	-0.0345758
2022-03-15	-0.0753133	-0.0807695	-0.0557227	-0.0416968	-0.0508808	-0.0533517	-0.045499	-0.0468993	-0.0405181	-0.0551219	-0.07158
2022-03-16	0.0315009	0.0230116	0.0340938	0.0426122	0.0420545	0.0282271	0.021405	0.045898	0.0384781	0.0420878	0.0416301
2022-03-17	0.03931	0.0158683	0.0150892	0.0134806	0.0242809	0.0283579	0.0344707	0.00827032	0.0207463	0.0231133	0.000293259
2022-03-18	0.0440004	0.0354678	0.00947828	0.00243016	0.00511976	0.00552414	0.0102576	0.0215005	-0.00397443	0.00457932	0.0185631
2022-03-21	0.00112611	0.0192547	0.00939021	0.00652573	0.00437344	0.00496289	0.0181927	-0.0159091	0.00352123	-0.000111447	-0.00389463
[truncated: 615 more rows]
