# Supplementary material for: Does the registration system reform reduce the finance sector’s risk spillover effect in China’s stock market—Causal inference based on dual machine learning
Source: PLoS One. 2025 Jun 18;20(6):e0326607. doi: 10.1371/journal.pone.0326607 (PMC12176203; doi:10.1371/journal.pone.0326607)
Supplement: S1 Data — set: Daily closing price and logarithmic return of the 11 CSI indexes. S2 dataset: Daily and monthly net ∆CoVaR. S3 dataset: Panel data for DML. (ZIP) [file pone.0326607.s001.zip › data/S2 dataset.xls]

## Sheet: daily
date	finance to material	finance to real estate	finance to communication	finance to information technology	finance to industry	finance to medicine&health	finance to primary consumption	finance to public utility	finance to optional consumption	finance to energy
2016-01-04	0.00207311	-0.00280315	-0.00217474	-0.00166728	0.00335497	0.00335833	0.00390551	0.00717241	0.00331586	0.00202893
2016-01-05	-0.00755807	-0.00605504	-0.00693613	-0.00950521	-0.00702807	-0.00758982	-0.00461835	-0.00219281	-0.00753302	-0.000459738
2016-01-06	-0.00709423	-0.00571764	-0.00651633	-0.0103132	-0.0065503	-0.0074631	-0.0039213	-0.00170914	-0.00715599	-0.000364378
2016-01-07	-0.00933973	-0.00594578	-0.00671647	-0.010398	-0.0071791	-0.00749604	-0.00402153	-0.00305001	-0.00756387	-0.00651357
2016-01-08	-0.0174171	-0.0112289	-0.0132488	-0.0161439	-0.0160434	-0.0156726	-0.0101985	-0.00900193	-0.0152237	-0.00973101
2016-01-11	-0.01728	-0.0104375	-0.0122972	-0.0146748	-0.0145843	-0.0146116	-0.00927212	-0.00865217	-0.0139039	-0.013041
2016-01-12	-0.0181501	-0.0103679	-0.0152636	-0.0173536	-0.0161	-0.0171648	-0.00951848	-0.00913203	-0.0164222	-0.0127786
2016-01-13	-0.0170071	-0.00979653	-0.0146625	-0.0164468	-0.0149123	-0.0162701	-0.00842551	-0.00820994	-0.0152195	-0.0123431
2016-01-14	-0.0176644	-0.0107126	-0.0163582	-0.0176221	-0.0164981	-0.0170204	-0.00840059	-0.00854358	-0.0158749	-0.0126724
2016-01-15	-0.0178293	-0.0109456	-0.0165826	-0.0194449	-0.0170083	-0.0181822	-0.00848577	-0.0083379	-0.0164411	-0.0127412
2016-01-18	-0.0183809	-0.0116761	-0.016693	-0.019017	-0.0179349	-0.0175797	-0.00881524	-0.00980757	-0.0166516	-0.0154165
2016-01-19	-0.0174858	-0.0112113	-0.0163593	-0.018982	-0.0173441	-0.0168959	-0.00810024	-0.00900958	-0.0159538	-0.0150183
2016-01-20	-0.0176022	-0.0123503	-0.0166944	-0.0188794	-0.0190229	-0.0170147	-0.00914792	-0.00922776	-0.0163464	-0.014909
2016-01-21	-0.0161278	-0.0115664	-0.015391	-0.0177676	-0.0172617	-0.0156825	-0.00837075	-0.00778557	-0.0150812	-0.0140752
2016-01-22	-0.0174521	-0.0122359	-0.0159756	-0.0185414	-0.0189216	-0.0152343	-0.00842907	-0.00901549	-0.0161752	-0.0136635
2016-01-25	-0.0167658	-0.0117163	-0.0156372	-0.0179593	-0.0181107	-0.0142269	-0.00770608	-0.00826522	-0.0153161	-0.0140171
2016-01-26	-0.0161176	-0.0112851	-0.0150157	-0.0171189	-0.0170761	-0.0134709	-0.00724847	-0.00763815	-0.0145196	-0.0145209
2016-01-27	-0.0185134	-0.0128507	-0.0173771	-0.0206218	-0.0213304	-0.0158361	-0.00839812	-0.012274	-0.0178338	-0.0162022
2016-01-28	-0.017593	-0.01241	-0.016726	-0.0195666	-0.0202038	-0.0149005	-0.00761197	-0.0122183	-0.0169172	-0.0159012
2016-01-29	-0.020776	-0.0127595	-0.018254	-0.0216002	-0.0227944	-0.0156141	-0.00814663	-0.0133968	-0.0183204	-0.0161774
2016-02-01	-0.0194925	-0.0120704	-0.0174603	-0.0213564	-0.0216374	-0.0146748	-0.00748656	-0.011749	-0.0172075	-0.0143346
2016-02-02	-0.018386	-0.0109959	-0.0162492	-0.019674	-0.020123	-0.0131921	-0.00605038	-0.0105457	-0.0156209	-0.0149791
2016-02-03	-0.0184325	-0.0115082	-0.0167343	-0.0209363	-0.0203254	-0.013732	-0.00621466	-0.0101522	-0.0160291	-0.0144718
2016-02-04	-0.0171595	-0.010979	-0.0157064	-0.019603	-0.0188099	-0.0126074	-0.00532111	-0.00913024	-0.0147559	-0.0140865
2016-02-05	-0.0171706	-0.0102728	-0.0146473	-0.0188699	-0.0180155	-0.0122779	-0.00484046	-0.00859218	-0.0142162	-0.013662
2016-02-15	-0.0161854	-0.0100525	-0.0141633	-0.0181768	-0.0168855	-0.0113967	-0.00420803	-0.00785572	-0.0132343	-0.013035
2016-02-16	-0.0149564	-0.00944788	-0.0131594	-0.0168605	-0.0155828	-0.0103372	-0.00356311	-0.00718144	-0.0120216	-0.0123352
2016-02-17	-0.014725	-0.00953612	-0.0134196	-0.0183042	-0.0164413	-0.010334	-0.00427216	-0.00783679	-0.0125511	-0.0121421
2016-02-18	-0.0140798	-0.00927355	-0.0131472	-0.01767	-0.0160845	-0.00961455	-0.00387115	-0.00735164	-0.0120778	-0.0118272
2016-02-19	-0.0132598	-0.00882976	-0.0125707	-0.0167918	-0.0150883	-0.0089849	-0.00340057	-0.00670577	-0.0112932	-0.0114275
2016-02-22	-0.0124793	-0.00840653	-0.0120353	-0.0160193	-0.0141355	-0.0083513	-0.00295451	-0.00609705	-0.0105173	-0.0110326
2016-02-23	-0.0119028	-0.00759959	-0.0105502	-0.0140076	-0.0121198	-0.00660039	-0.00178698	-0.00460805	-0.00906656	-0.0110281
2016-02-24	-0.0105473	-0.0069241	-0.0098429	-0.0130279	-0.0109001	-0.00565493	-0.000907443	-0.00358349	-0.00811588	-0.01013
2016-02-25	-0.0099706	-0.00670777	-0.0093107	-0.0123396	-0.0103538	-0.00516226	-0.000832947	-0.00415953	-0.0076545	-0.00982432
2016-02-26	-0.0163881	-0.0106093	-0.0146317	-0.0186205	-0.0194631	-0.0109358	-0.00703761	-0.00830126	-0.0142491	-0.0125258
2016-02-29	-0.0154218	-0.00992664	-0.0136254	-0.0173359	-0.0179284	-0.00994068	-0.00628188	-0.00772629	-0.0130193	-0.0135817
2016-03-01	-0.0182747	-0.0100528	-0.0172816	-0.0228208	-0.022731	-0.0138163	-0.00829609	-0.0115674	-0.0178826	-0.0133235
2016-03-02	-0.0182288	-0.0106607	-0.0165817	-0.0219401	-0.0216326	-0.0130287	-0.00786151	-0.0108066	-0.0171627	-0.0128334
2016-03-03	-0.0205272	-0.0148755	-0.0165811	-0.0214807	-0.0223665	-0.0132035	-0.00780723	-0.0110933	-0.0176953	-0.013852
2016-03-04	-0.0194132	-0.0141735	-0.015725	-0.0203178	-0.0210062	-0.0123021	-0.00715415	-0.0102211	-0.0165511	-0.013328
2016-03-07	-0.0156116	-0.0115634	-0.0127725	-0.0170014	-0.0166437	-0.00960665	-0.00411802	-0.00688564	-0.013023	-0.0106086
2016-03-08	-0.0158139	-0.0110043	-0.0125086	-0.0164643	-0.0159126	-0.00917742	-0.0037137	-0.00639008	-0.012437	-0.0104718
2016-03-09	-0.0149323	-0.0106555	-0.0119738	-0.0158088	-0.0149335	-0.00862704	-0.0032554	-0.00577384	-0.0116781	-0.010064
2016-03-10	-0.0170381	-0.0108895	-0.0115985	-0.0154207	-0.0146057	-0.00826878	-0.00353215	-0.00591259	-0.0114824	-0.0121912
2016-03-11	-0.0153749	-0.0100339	-0.0101784	-0.014054	-0.0127935	-0.00710907	-0.00159804	-0.00436587	-0.00997127	-0.0112557
2016-03-14	-0.0144714	-0.00957994	-0.00961624	-0.0132783	-0.0119045	-0.00654345	-0.00124822	-0.00385664	-0.00924037	-0.0108375
2016-03-15	-0.0152541	-0.0101052	-0.0104716	-0.0148635	-0.0131842	-0.00787705	-0.00168753	-0.00466015	-0.0105319	-0.0110322
2016-03-16	-0.0143603	-0.00958286	-0.00983581	-0.0139842	-0.0122001	-0.00721919	-0.00132777	-0.00427496	-0.00971203	-0.0106788
2016-03-17	-0.0124508	-0.00836714	-0.00847091	-0.0121548	-0.0102408	-0.0058496	-0.000540353	-0.00290941	-0.00806782	-0.00940572
2016-03-18	-0.0130987	-0.00860005	-0.00912173	-0.0135931	-0.0108715	-0.00680504	-0.001108	-0.00301244	-0.00906474	-0.00965023
2016-03-21	-0.0141157	-0.00928086	-0.00951459	-0.0151692	-0.0118347	-0.00768971	-0.00183077	-0.00322866	-0.0105314	-0.00969101
2016-03-22	-0.0112555	-0.00697629	-0.00733615	-0.0134706	-0.00946472	-0.00550776	0.000204271	-0.000423416	-0.00808858	-0.00655733
2016-03-23	-0.0102465	-0.0065142	-0.00655054	-0.0124778	-0.00834981	-0.0047657	0.000785559	0.000266157	-0.00710532	-0.0060815
2016-03-24	-0.00972144	-0.00619719	-0.0062413	-0.0123104	-0.00783202	-0.00436171	0.000943689	0.000539254	-0.00674822	-0.00584689
2016-03-25	-0.00888477	-0.00508611	-0.00571262	-0.0113453	-0.00666502	-0.00363802	0.002135	0.00137207	-0.00538451	-0.00598362
2016-03-28	-0.00830796	-0.0049792	-0.0053698	-0.0107337	-0.00631465	-0.00343003	0.00199586	0.00140176	-0.0050636	-0.00571474
2016-03-29	-0.0072563	-0.00447161	-0.00456818	-0.00999001	-0.00535003	-0.00263902	0.00229602	0.00214993	-0.00427328	-0.00502251
2016-03-30	-0.00727837	-0.00478408	-0.00484264	-0.00999195	-0.00601855	-0.00334859	0.00130794	0.00189362	-0.00478038	-0.00514256
2016-03-31	-0.00811424	-0.00444738	-0.00575854	-0.0115701	-0.00724082	-0.00491223	0.00113534	0.00158569	-0.00561174	-0.00521502
2016-04-01	-0.00764069	-0.00422041	-0.00547503	-0.0110081	-0.00681085	-0.00454208	0.00122961	0.0017288	-0.00522369	-0.00504208
2016-04-05	-0.0072148	-0.00399542	-0.00520158	-0.0105494	-0.00634116	-0.00426443	0.00118538	0.0018655	-0.00485251	-0.00526808
2016-04-06	-0.00765031	-0.00448034	-0.00579698	-0.011583	-0.00743428	-0.00514547	0.00028166	0.00128073	-0.00581221	-0.00519026
2016-04-07	-0.00698948	-0.00409327	-0.0053432	-0.0107666	-0.00670923	-0.00462971	0.000309192	0.00159078	-0.00519494	-0.00485145
2016-04-08	-0.00649419	-0.00383577	-0.00525532	-0.010834	-0.00670975	-0.00445123	1.2219e-06	0.00162625	-0.00488891	-0.00436539
2016-04-11	-0.00609265	-0.00360603	-0.00511583	-0.0103659	-0.00642265	-0.0041891	-5.42123e-05	0.00164252	-0.00457111	-0.00419028
2016-04-12	-0.00666082	-0.00368618	-0.00515474	-0.0103074	-0.00649126	-0.00534599	0.00010078	0.0015453	-0.00494135	-0.00434463
2016-04-13	-0.00634468	-0.00357946	-0.00494675	-0.00995685	-0.00622979	-0.00515014	3.6981e-05	0.00148652	-0.00465369	-0.00437655
2016-04-14	-0.00685266	-0.00312422	-0.00457148	-0.0094579	-0.00588175	-0.00457532	0.000507204	0.00146632	-0.00407824	-0.00522623
2016-04-15	-0.00649528	-0.00318663	-0.00476167	-0.00932259	-0.00571039	-0.00431304	0.000309385	0.00153106	-0.00405959	-0.00502729
2016-04-18	-0.00611132	-0.00303476	-0.00453741	-0.0088645	-0.00530178	-0.00398723	0.000389578	0.00148977	-0.00373111	-0.00486368
2016-04-19	-0.00585986	-0.00325572	-0.00470323	-0.00929002	-0.00554191	-0.00428095	0.000408623	0.00134736	-0.00352047	-0.00471288
2016-04-20	-0.00552249	-0.00310683	-0.00450149	-0.00891502	-0.00516576	-0.00393793	0.000489989	0.00142102	-0.00324409	-0.00453321
2016-04-21	-0.00839813	-0.00546836	-0.00733109	-0.012053	-0.00937027	-0.00785521	-0.00309671	-0.00213748	-0.00747782	-0.00614214
2016-04-22	-0.00787536	-0.00551985	-0.00734677	-0.0121358	-0.00927904	-0.00763329	-0.00287656	-0.00235002	-0.00750485	-0.00609342
2016-04-25	-0.00726841	-0.00530246	-0.00720292	-0.0118545	-0.00878959	-0.00751181	-0.00296703	-0.00205524	-0.00729707	-0.00575873
2016-04-26	-0.00689743	-0.00513943	-0.00687044	-0.0113952	-0.00828792	-0.00706157	-0.0026892	-0.00169506	-0.00683899	-0.00555129
2016-04-27	-0.00663723	-0.00510289	-0.00696659	-0.0112621	-0.00815877	-0.00693638	-0.0027112	-0.00145639	-0.00671662	-0.00530519
2016-04-28	-0.00619997	-0.00476813	-0.00659078	-0.0107405	-0.00764411	-0.00650633	-0.00239369	-0.00116517	-0.00626075	-0.00526879
2016-04-29	-0.00598417	-0.00460703	-0.0063341	-0.0102762	-0.00725915	-0.0061299	-0.00225087	-0.00101922	-0.00590185	-0.00511886
2016-05-03	-0.00545183	-0.0042927	-0.00605564	-0.00978866	-0.00667992	-0.00558991	-0.00223781	-0.000714371	-0.00533171	-0.00485048
2016-05-04	-0.00728143	-0.00466335	-0.00810403	-0.0120277	-0.00840215	-0.00748904	-0.00642601	-0.00165418	-0.00711035	-0.00467918
2016-05-05	-0.00690902	-0.00446302	-0.00774745	-0.0114559	-0.00789264	-0.00702906	-0.00607363	-0.0014627	-0.00667844	-0.00473324
2016-05-06	-0.00664035	-0.00444938	-0.0074327	-0.0109956	-0.0075009	-0.0066202	-0.00575159	-0.00125973	-0.00632745	-0.00459456
2016-05-09	-0.0102874	-0.00488098	-0.0108019	-0.0141402	-0.0105559	-0.00876881	-0.00856524	-0.00210502	-0.00872153	-0.0071791
2016-05-10	-0.0149461	-0.00646994	-0.0125129	-0.016212	-0.0136854	-0.0103773	-0.0081624	-0.00436044	-0.0110452	-0.0111284
2016-05-11	-0.0142114	-0.00615826	-0.011876	-0.0154124	-0.0128046	-0.00970893	-0.00783442	-0.0039337	-0.0103434	-0.0107085
2016-05-12	-0.0134969	-0.00591166	-0.0115257	-0.0148771	-0.0120777	-0.00956985	-0.00855383	-0.00357421	-0.00972775	-0.0103309
2016-05-13	-0.0127436	-0.0055566	-0.0108246	-0.0140535	-0.0110842	-0.00875847	-0.00784346	-0.00390528	-0.00891837	-0.00979627
2016-05-16	-0.01196	-0.00533867	-0.0102918	-0.013441	-0.0103927	-0.00822498	-0.00748474	-0.0037591	-0.00841173	-0.00948771
2016-05-17	-0.0123456	-0.0052404	-0.0103142	-0.0136479	-0.0102876	-0.00828966	-0.00782501	-0.00351422	-0.00852171	-0.00928084
2016-05-18	-0.0116946	-0.0051169	-0.00986771	-0.0129812	-0.00972264	-0.00777117	-0.00771558	-0.00334685	-0.00808655	-0.00918441
2016-05-19	-0.0118171	-0.00494256	-0.00953986	-0.0121881	-0.00964253	-0.0076105	-0.00750898	-0.00355633	-0.00803631	-0.0091411
2016-05-20	-0.0110575	-0.00466616	-0.00895979	-0.0113341	-0.00889382	-0.00705394	-0.00698248	-0.00313065	-0.00739192	-0.00880061
2016-05-23	-0.0105263	-0.00451114	-0.00884286	-0.011433	-0.00873768	-0.00683405	-0.00674286	-0.00294148	-0.0071419	-0.00846811
2016-05-24	-0.0101993	-0.00449836	-0.00881151	-0.0111166	-0.00849223	-0.00650471	-0.00652559	-0.00271239	-0.00699113	-0.00818874
2016-05-25	-0.00964416	-0.0043388	-0.0088871	-0.0107673	-0.00813412	-0.00629698	-0.00646485	-0.00229191	-0.00645984	-0.00778894
2016-05-26	-0.00899182	-0.00408912	-0.00838941	-0.0101146	-0.00749542	-0.00577506	-0.00596301	-0.00196436	-0.00594056	-0.00743979
2016-05-27	-0.00871892	-0.00389508	-0.00816868	-0.00988011	-0.00703888	-0.00547559	-0.00557158	-0.00170026	-0.00561817	-0.00731652
2016-05-30	-0.00832905	-0.00374827	-0.00783129	-0.00946173	-0.00664225	-0.00518889	-0.0052751	-0.00149301	-0.00528947	-0.00716273
2016-05-31	-0.0073288	-0.00337454	-0.0072118	-0.00847865	-0.00571154	-0.00439386	-0.00455164	-0.000997316	-0.00452512	-0.00650899
2016-06-01	-0.00819623	-0.00181466	-0.0076719	-0.012117	-0.00583813	-0.00496515	-0.0043531	0.00056053	-0.00450814	-0.00439347
2016-06-02	-0.00745228	-0.00145048	-0.00695886	-0.0110825	-0.00506713	-0.00427381	-0.00369778	0.00103462	-0.00386027	-0.00394704
2016-06-03	-0.00729575	-0.00151898	-0.00679897	-0.0108657	-0.00487102	-0.00402137	-0.00356037	0.0011073	-0.00366499	-0.00385201
2016-06-06	-0.00686563	-0.00143227	-0.00650589	-0.0104239	-0.00453476	-0.00410654	-0.00485504	0.00105441	-0.00353378	-0.0037019
2016-06-07	-0.00623945	-0.00121348	-0.00597255	-0.00962665	-0.00396139	-0.00361504	-0.00445925	0.0013786	-0.00304935	-0.00338351
2016-06-08	-0.00589018	-0.00120308	-0.00574002	-0.00918389	-0.00370008	-0.00334209	-0.00419674	0.00137822	-0.00280297	-0.00328017
2016-06-13	-0.00558242	-0.00114016	-0.00553446	-0.00879026	-0.0034326	-0.00321923	-0.00424187	0.00146255	-0.00270158	-0.00317064
2016-06-14	-0.00830302	-0.00382097	-0.00906527	-0.0167889	-0.00811667	-0.00703891	-0.00578435	-0.000408635	-0.00817624	-0.00598118
2016-06-15	-0.00773656	-0.00356035	-0.00871373	-0.0158097	-0.0074153	-0.00646532	-0.00582354	-4.98313e-05	-0.00746202	-0.00561599
2016-06-16	-0.0107726	-0.00440158	-0.010169	-0.0179299	-0.00919214	-0.00742938	-0.00674758	-0.0008626	-0.00936123	-0.00599448
2016-06-17	-0.0100284	-0.00422889	-0.009696	-0.0169457	-0.0084735	-0.00713309	-0.00621587	-0.000588577	-0.00878851	-0.00587492
2016-06-20	-0.0095228	-0.00407768	-0.00948165	-0.0162196	-0.00794566	-0.00745353	-0.0061215	-0.000439046	-0.0082549	-0.00629368
2016-06-21	-0.0090158	-0.0039358	-0.0091495	-0.0156988	-0.00745435	-0.00698303	-0.00571183	-0.000252413	-0.00773775	-0.00608552
2016-06-22	-0.00867836	-0.00372873	-0.00884484	-0.0151019	-0.00701517	-0.00662997	-0.00544176	-3.0987e-05	-0.00734942	-0.00583005
2016-06-23	-0.00869352	-0.00358933	-0.00917526	-0.0156525	-0.00700444	-0.0068671	-0.00525972	-3.02941e-05	-0.00715261	-0.0068418
2016-06-24	-0.00853589	-0.00341802	-0.00875905	-0.014787	-0.00649064	-0.00640468	-0.00505579	-0.000191987	-0.00680158	-0.00655421
2016-06-27	-0.00734444	-0.00306183	-0.00769898	-0.0133373	-0.00598087	-0.00557716	-0.00476135	-0.000265401	-0.00595606	-0.00628949
2016-06-28	-0.00780366	-0.00336798	-0.00933397	-0.0151087	-0.00697998	-0.00647319	-0.00629619	-0.00030078	-0.00657669	-0.00727181
2016-06-29	-0.00730374	-0.00320864	-0.00874984	-0.0146192	-0.00662193	-0.00758737	-0.00586216	-8.84682e-05	-0.0064656	-0.00693291
2016-06-30	-0.00695388	-0.002932	-0.00812128	-0.0135655	-0.00628554	-0.00685192	-0.00526131	1.71699e-05	-0.00586746	-0.00656742
2016-07-01	-0.00666573	-0.00283828	-0.00780229	-0.0129419	-0.00592055	-0.00644817	-0.00501746	0.000165313	-0.00551365	-0.00634545
2016-07-04	-0.00630759	-0.00271717	-0.00746983	-0.0123049	-0.00551004	-0.00602623	-0.00466344	0.000325974	-0.00511765	-0.00610295
2016-07-05	-0.00754909	-0.00156172	-0.00721745	-0.0116031	-0.00601094	-0.00561504	-0.00417661	0.000375858	-0.00479859	-0.00738483
2016-07-06	-0.0071736	-0.00148256	-0.00686746	-0.0110292	-0.00589496	-0.00519914	-0.00393141	9.53302e-05	-0.00442665	-0.00711567
2016-07-07	-0.00687251	-0.00142899	-0.00654831	-0.0104751	-0.00546141	-0.00511359	-0.00546344	0.000267738	-0.00407858	-0.00683499
2016-07-08	-0.00691038	-0.00159072	-0.00631392	-0.0100695	-0.00514458	-0.00510367	-0.0051577	0.00026925	-0.00383367	-0.00668419
2016-07-11	-0.00658476	-0.00142219	-0.00582288	-0.00934237	-0.00459911	-0.00469922	-0.00491235	0.000156034	-0.00357096	-0.0068322
2016-07-12	-0.00632778	-0.00162131	-0.00560575	-0.00910079	-0.00432827	-0.00440787	-0.00492813	0.000271311	-0.00332108	-0.00718534
2016-07-13	-0.00488579	-0.000709193	-0.00440833	-0.00773569	-0.00317119	-0.00504112	-0.00549659	0.00049193	-0.00332668	-0.00915138
2016-07-14	-0.00478838	-0.0010574	-0.00484376	-0.00766274	-0.00309201	-0.00471695	-0.00528887	0.000248093	-0.00357164	-0.00883876
2016-07-15	-0.00462333	-0.00106174	-0.0048068	-0.00736031	-0.00289211	-0.00440976	-0.00497171	0.000373499	-0.00332064	-0.00864903
2016-07-18	-0.00436527	-0.00102428	-0.00469076	-0.00725747	-0.00275609	-0.00407705	-0.00464231	0.00051983	-0.00304399	-0.0083108
2016-07-19	-0.00425394	-0.00115932	-0.00456495	-0.00708161	-0.00278186	-0.00381859	-0.00442734	0.000542572	-0.00284061	-0.00853176
2016-07-20	-0.00399439	-0.00118164	-0.00445573	-0.00679105	-0.00258598	-0.00355664	-0.00463759	0.000521726	-0.00259504	-0.00819237
2016-07-21	-0.00374801	-0.0010608	-0.00426364	-0.00634438	-0.00226993	-0.00314507	-0.00419191	0.000528416	-0.002232	-0.00782194
2016-07-22	-0.00335756	-0.000954918	-0.0046571	-0.00600667	-0.00198251	-0.00280955	-0.00391225	0.000738792	-0.00191504	-0.00736524
2016-07-25	-0.00354512	-0.000804562	-0.00434942	-0.0056086	-0.00188566	-0.00276952	-0.0045797	0.000461704	-0.00182755	-0.00712751
2016-07-26	-0.00336786	-0.000998823	-0.0042462	-0.00543536	-0.00178556	-0.00263632	-0.00437542	0.000463388	-0.00168661	-0.00688926
2016-07-27	-0.00379277	-0.001027	-0.0043065	-0.00555227	-0.00215966	-0.00346846	-0.00550839	0.000274201	-0.00232726	-0.00705929
2016-07-28	-0.00882301	-0.00429759	-0.00866093	-0.0104148	-0.00680737	-0.00587619	-0.0077646	-0.00125091	-0.00746933	-0.00949578
2016-07-29	-0.00727674	-0.00348536	-0.00747904	-0.0100468	-0.00535478	-0.00447762	-0.0060548	-0.000844842	-0.00596088	-0.00818281
2016-08-01	-0.00718137	-0.00379432	-0.00758474	-0.0098077	-0.00530399	-0.00421243	-0.0057558	-0.000809036	-0.00571617	-0.00793492
2016-08-02	-0.00710564	-0.0040976	-0.0077602	-0.00981266	-0.0056574	-0.00498861	-0.00644942	-0.000846854	-0.00608153	-0.00768311
2016-08-03	-0.0069006	-0.00444375	-0.00779286	-0.00951026	-0.00565917	-0.00485872	-0.00613083	-0.00081923	-0.00587268	-0.00750264
2016-08-04	-0.00646996	-0.00470353	-0.00742561	-0.00897748	-0.00525231	-0.00448685	-0.00569644	-0.000631989	-0.00544751	-0.00715909
2016-08-05	-0.00622013	-0.00513268	-0.00723429	-0.00881018	-0.00502395	-0.00423224	-0.00540491	-0.000511965	-0.00519106	-0.00691714
2016-08-08	-0.00575352	-0.00509156	-0.00677168	-0.00816078	-0.00458217	-0.00383284	-0.00497739	-0.000370934	-0.0047481	-0.0065288
2016-08-09	-0.00566535	-0.00593579	-0.00712437	-0.0082602	-0.00506628	-0.00395937	-0.00497585	-0.000872731	-0.00487543	-0.00847776
2016-08-10	-0.00563039	-0.00564386	-0.00708147	-0.0083075	-0.00516039	-0.00406519	-0.00522611	-0.000927513	-0.00486994	-0.00810112
2016-08-11	-0.00538057	-0.00587462	-0.00687062	-0.00806233	-0.004984	-0.00384385	-0.00514325	-0.000806191	-0.0046777	-0.00781408
2016-08-12	-0.00469572	-0.00537854	-0.00593472	-0.00660536	-0.00414896	-0.00310594	-0.00428482	-0.000606063	-0.00392811	-0.00705626
2016-08-15	-0.00268805	-0.00960242	-0.00412272	-0.00466469	-0.00243218	-0.00142432	-0.0019864	0.000676035	-0.00202779	-0.00460164
2016-08-16	-0.00070519	-0.0110084	-0.00261542	-0.00469895	-0.000933896	0.000447826	0.000246447	0.00333595	-0.000291672	-0.00192688
2016-08-17	-9.3352e-05	-0.00944185	-0.00179724	-0.00366031	-0.00010398	0.0011181	0.00100277	0.0042358	0.000540384	-0.00130478
2016-08-18	-7.93971e-05	-0.00944095	-0.001754	-0.00354004	-7.62474e-05	0.00112888	0.000995317	0.00412899	0.000492656	-0.00131353
2016-08-19	-1.8796e-05	-0.00963739	-0.00167347	-0.00340778	2.47313e-05	0.00111599	0.000904097	0.00411905	0.000577541	-0.00136503
2016-08-22	-2.09324e-05	-0.00947238	-0.00164806	-0.00330984	-5.09126e-05	0.00108827	0.000875953	0.00402784	0.000609213	-0.0013501
2016-08-23	-0.000441324	-0.00917105	-0.00202237	-0.003594	-0.000682755	0.00113936	0.000924771	0.00379112	0.000201853	-0.00148214
2016-08-24	-0.000418044	-0.00876121	-0.00194304	-0.00345125	-0.000561555	0.00108356	0.000930663	0.00377896	0.00030004	-0.00141601
2016-08-25	-0.000292944	-0.00845778	-0.00189769	-0.00324731	-0.000392023	0.00116836	0.000979007	0.00381066	0.000443311	-0.00130578
2016-08-26	-0.000343966	-0.00870172	-0.00191203	-0.00328286	-0.000718141	0.00112185	0.000728515	0.00303337	0.000161014	-0.00139573
2016-08-29	-0.000334419	-0.0083748	-0.00196054	-0.00320216	-0.000700515	0.000967046	0.000689158	0.00293759	0.000198704	-0.00136816
2016-08-30	-0.000306247	-0.00806022	-0.00191718	-0.00311422	-0.000748253	0.00089814	0.000610703	0.00288308	0.000245954	-0.00134613
2016-08-31	-0.00019132	-0.00758483	-0.0018181	-0.00292961	-0.000573399	0.000904946	0.000663962	0.00294969	0.00038452	-0.00135688
2016-09-01	-0.000130546	-0.00826968	-0.00173915	-0.00279494	-0.000461433	0.000943267	0.00061723	0.00296188	0.00046703	-0.00131672
2016-09-02	-0.000170239	-0.0095963	-0.00164856	-0.00279335	-0.000595014	0.000827041	0.00043208	0.00285024	0.000492445	-0.00171765
2016-09-05	-0.000125347	-0.00914463	-0.00157312	-0.00267381	-0.000479214	0.00081656	0.000343984	0.00281848	0.000563543	-0.00161841
2016-09-06	-0.000450263	-0.00879599	-0.00165246	-0.00268363	-0.000481359	0.000797908	0.000245695	0.0027601	0.000368685	-0.00192556
2016-09-07	-0.000878439	-0.00854783	-0.00253442	-0.00332451	-0.00129838	0.000306658	-0.00023566	0.00161079	-0.000706258	-0.00212835
2016-09-08	-0.000848175	-0.00820898	-0.00249072	-0.00327869	-0.00132496	0.00030541	-0.000336266	0.00157502	-0.00065815	-0.0021573
2016-09-09	-0.000877744	-0.00790105	-0.00256187	-0.00322859	-0.00128135	0.00025531	-0.00036875	0.00157947	-0.000620442	-0.00223492
2016-09-12	-0.000976297	-0.00784649	-0.00258451	-0.00343775	-0.00133406	9.3678e-05	-0.000515293	0.00118235	-0.000766872	-0.00225964
2016-09-13	-0.00400108	-0.00689229	-0.00407146	-0.0062519	-0.00309984	-0.00168728	-0.00258648	0.00126278	-0.0028715	-0.00361543
2016-09-14	-0.00381827	-0.00661273	-0.00393125	-0.00601927	-0.00288557	-0.00154103	-0.00244826	0.00124795	-0.00266605	-0.0034779
2016-09-19	-0.00339816	-0.00602072	-0.0037293	-0.0053749	-0.00268466	-0.00116344	-0.0019937	0.00149624	-0.00240367	-0.00327591
2016-09-20	-0.00338958	-0.00584808	-0.00415081	-0.00536502	-0.0028225	-0.00132602	-0.00201696	0.00151238	-0.00278279	-0.00326152
2016-09-21	-0.00321457	-0.00562834	-0.00415321	-0.00521269	-0.0026572	-0.00121434	-0.00192588	0.00152792	-0.00260009	-0.00321581
2016-09-22	-0.00301385	-0.00556019	-0.00398792	-0.00506097	-0.00244945	-0.00109102	-0.00178221	0.00159591	-0.00237428	-0.00307738
2016-09-23	-0.00282306	-0.0068045	-0.00395168	-0.00487545	-0.0023226	-0.00103094	-0.00191475	0.00164477	-0.00226694	-0.00297029
2016-09-26	-0.0028757	-0.00716086	-0.00388036	-0.00480249	-0.00217324	-0.000933926	-0.00185247	0.00150682	-0.00216453	-0.00287973
2016-09-27	-0.00441751	-0.00747691	-0.00503832	-0.00620544	-0.00395724	-0.00200916	-0.00342097	0.000775699	-0.00321734	-0.00283474
2016-09-28	-0.00422363	-0.00800033	-0.00511529	-0.00615169	-0.00367034	-0.00197026	-0.00331047	0.000976244	-0.00318869	-0.00264749
2016-09-29	-0.00393291	-0.00764363	-0.00484967	-0.00587193	-0.00340433	-0.00173908	-0.00308777	0.00107913	-0.00286449	-0.002567
2016-09-30	-0.00363954	-0.00722965	-0.00465203	-0.00557138	-0.003057	-0.00157394	-0.00297343	0.00125971	-0.00256164	-0.00344481
2016-10-10	-0.00354643	-0.0070068	-0.00463225	-0.00541757	-0.00295514	-0.00161483	-0.00314982	0.00127442	-0.00252951	-0.00340638
2016-10-11	-0.00431088	-0.00613248	-0.00668449	-0.0076009	-0.00424016	-0.00356233	-0.00389312	0.000521738	-0.0030975	-0.00369205
2016-10-12	-0.00439096	-0.00605279	-0.00710821	-0.00733754	-0.00424677	-0.0033668	-0.00378167	0.00041108	-0.00294234	-0.00391688
2016-10-13	-0.00411697	-0.00576961	-0.0067421	-0.00700913	-0.00391018	-0.00307021	-0.0035169	0.000533647	-0.00267349	-0.00378001
2016-10-14	-0.00389442	-0.00554983	-0.00649309	-0.00673747	-0.00380565	-0.00287723	-0.00333937	0.000521076	-0.0024742	-0.00375775
2016-10-17	-0.00370598	-0.00535016	-0.00636651	-0.0065688	-0.00359155	-0.00268598	-0.00318411	0.00059417	-0.00230814	-0.00365917
2016-10-18	-0.00308001	-0.00524948	-0.00647566	-0.00661843	-0.0034544	-0.00218075	-0.00278478	0.000397807	-0.00220877	-0.00328202
2016-10-19	-0.00344863	-0.00481212	-0.00628708	-0.00674887	-0.00442963	-0.00190348	-0.00295811	0.000164978	-0.00235779	-0.00324216
2016-10-20	-0.00321928	-0.00458923	-0.00599614	-0.00648416	-0.0040952	-0.00175791	-0.0027472	0.0003116	-0.0021452	-0.00311367
2016-10-21	-0.00309777	-0.00443143	-0.00582928	-0.00644044	-0.00384822	-0.00167313	-0.00262498	0.000387723	-0.00207425	-0.00303418
2016-10-24	-0.00283733	-0.00417314	-0.00542873	-0.00597114	-0.00356298	-0.00149292	-0.00237591	0.00060172	-0.00177829	-0.00282473
2016-10-25	-0.00232591	-0.00350779	-0.00448522	-0.00493177	-0.00286917	-0.000760019	-0.00212635	0.00117397	-0.00105155	-0.00610876
2016-10-26	-0.00248258	-0.00338207	-0.00431627	-0.00474007	-0.00265025	-0.000656073	-0.0022894	0.00119753	-0.000984299	-0.006158
2016-10-27	-0.00254762	-0.00317552	-0.00420853	-0.00472505	-0.00261475	-0.000487763	-0.00238966	0.00128878	-0.000950084	-0.00660008
2016-10-28	-0.00242764	-0.00309954	-0.00412032	-0.00461511	-0.00245592	-0.000506543	-0.00236809	0.00130796	-0.000863983	-0.00651752
2016-10-31	-0.00243221	-0.00292437	-0.00380388	-0.00424704	-0.00252363	-0.000551198	-0.00211182	0.000986598	-0.000852254	-0.00608038
2016-11-01	-0.00234369	-0.00282492	-0.00384102	-0.004162	-0.00245551	-0.000500462	-0.00202478	0.00097683	-0.00078046	-0.00592032
2016-11-02	-0.00244668	-0.00295782	-0.00387026	-0.00431335	-0.00254092	-0.000714937	-0.00224222	0.000665619	-0.000938476	-0.00546124
2016-11-03	-0.00218227	-0.00310013	-0.004002	-0.00437507	-0.0027821	-0.000597111	-0.00227618	1.73366e-05	-0.000872581	-0.00563871
2016-11-04	-0.00156882	-0.00248398	-0.0033221	-0.00373611	-0.00302871	-1.73645e-05	-0.00157628	0.000566561	-0.00024841	-0.00479143
2016-11-07	-0.0015965	-0.00242861	-0.00327379	-0.00374448	-0.00287039	-5.89686e-05	-0.00156249	0.000500245	-0.000217674	-0.00464195
2016-11-08	-0.00180056	-0.00239362	-0.00320571	-0.00369118	-0.00270938	-0.000135404	-0.0015222	0.000578309	-0.000195485	-0.00503483
2016-11-09	-0.00168521	-0.00237297	-0.00342099	-0.00389141	-0.00260974	-0.000281968	-0.00170827	0.000681283	-0.000480311	-0.00487779
2016-11-10	-0.00110774	-0.00186454	-0.00340376	-0.00384995	-0.0023087	-7.21142e-05	-0.00157391	0.000818631	-0.000329093	-0.00419752
2016-11-11	-0.00141025	-0.0019334	-0.00320099	-0.00369843	-0.00295229	5.77793e-06	-0.00159222	0.000705692	-0.000454683	-0.00394256
2016-11-14	-0.00244354	-0.0013386	-0.0025912	-0.00283869	-0.00255391	0.000578175	-0.000832774	0.0011584	0.00030031	-0.00421929
2016-11-15	-0.00226506	-0.00127119	-0.00269818	-0.00291409	-0.00297494	0.000605698	-0.000841864	0.00118643	0.000349568	-0.00479227
2016-11-16	-0.00214121	-0.00154897	-0.00267438	-0.00293044	-0.0027609	0.000494067	-0.0010406	0.0012295	0.000248699	-0.00501588
2016-11-17	-0.00204667	-0.00152758	-0.00275324	-0.00293593	-0.00259589	0.000475372	-0.00107863	0.00125857	0.000239782	-0.00485434
2016-11-18	-0.00196081	-0.00149922	-0.00272234	-0.00314681	-0.00252863	0.000457262	-0.00110844	0.000819026	0.00022562	-0.00470026
2016-11-21	-0.00182894	-0.00130809	-0.00255525	-0.00302078	-0.0023683	0.000562523	-0.00103801	0.000809539	0.000360304	-0.00487691
2016-11-22	-0.00124586	-0.000934386	-0.00203989	-0.00246068	-0.00180032	0.000942151	-0.000531394	0.000620339	0.000801505	-0.00434959
2016-11-23	-0.00137071	-0.000766055	-0.00179299	-0.00265174	-0.00167334	0.00102372	-0.00027481	0.00105397	0.000779373	-0.00577262
2016-11-24	-0.0014249	-0.000985494	-0.00186292	-0.00262369	-0.00161746	0.000785058	-0.000296117	0.000903326	0.000798721	-0.00571227
2016-11-25	-0.00130366	-0.00100848	-0.00180577	-0.00263998	-0.00148743	0.000794032	-0.000512896	0.00102923	0.000800843	-0.0054321
2016-11-28	-0.000718364	-0.00101114	-0.00159796	-0.00252791	-0.00111769	0.00105745	-0.000122399	0.00151082	0.00123559	-0.00467853
2016-11-29	-0.000923238	-0.00106274	-0.00160989	-0.00250657	-0.00147026	0.001049	-0.000130459	0.00147485	0.00113177	-0.00453578
2016-11-30	-0.0013899	-0.00149431	-0.00162524	-0.00247728	-0.00143982	0.000935231	-0.000693123	0.00138792	0.00108385	-0.00477945
2016-12-01	-0.00164921	-0.00113613	-0.00144131	-0.00198252	-0.0012985	0.00114391	-0.000886006	0.00171295	0.00137526	-0.00598163
2016-12-02	-0.00190176	-0.00213614	-0.00255638	-0.00193828	-0.0012465	0.00112392	-0.000920517	0.00170862	0.000496916	-0.00633549
2016-12-05	-0.00261159	-0.00260251	-0.00405402	-0.00294776	-0.00194757	0.00035834	-0.0017474	0.00169066	-0.0011485	-0.00594552
2016-12-06	-0.00225415	-0.00428463	-0.0037874	-0.00269446	-0.00279533	0.00055179	-0.00192634	0.00118904	-0.0017065	-0.00555655
2016-12-07	-0.00207197	-0.00409021	-0.00375315	-0.00268875	-0.00253536	0.000558355	-0.00197468	0.00127023	-0.00152389	-0.00530763
2016-12-08	-0.00270992	-0.00406663	-0.00368175	-0.00287726	-0.00288896	0.000395777	-0.00241615	0.00120838	-0.00182429	-0.00554196
2016-12-09	-0.00257026	-0.003953	-0.00364613	-0.00290932	-0.00291709	0.00018839	-0.00233684	0.00075731	-0.00172006	-0.00538022
2016-12-12	-0.00166965	-0.00329337	-0.00271992	-0.00199524	-0.00186336	0.000591366	-0.00145956	0.00152782	-0.000851008	-0.00441133
2016-12-13	-0.00684734	-0.00651612	-0.00683587	-0.00812837	-0.00891743	-0.00416729	-0.00519608	-0.00213438	-0.00723824	-0.00615304
2016-12-14	-0.00594973	-0.00587976	-0.00598526	-0.00736012	-0.0077426	-0.00357157	-0.00455818	-0.00151539	-0.00631015	-0.00566707
2016-12-15	-0.00568592	-0.00583586	-0.00620676	-0.00735571	-0.00754718	-0.0035828	-0.00451491	-0.0014467	-0.00616196	-0.00546177
2016-12-16	-0.00289577	-0.0032645	-0.00342437	-0.00408952	-0.00371111	-0.00148192	-0.00207965	0.000921331	-0.00305012	-0.0030949
2016-12-19	-0.00271052	-0.00318072	-0.00328308	-0.00390155	-0.00347689	-0.00149043	-0.00198159	0.000876841	-0.00305618	-0.00296275
2016-12-20	-0.00251328	-0.00311922	-0.0031786	-0.00393741	-0.0032382	-0.00135265	-0.00182753	0.000976948	-0.00286331	-0.00284194
2016-12-21	-0.00237529	-0.00313797	-0.00295507	-0.00370057	-0.00295017	-0.00117267	-0.00180753	0.00109655	-0.00262832	-0.00304825
2016-12-22	-0.00242474	-0.00300434	-0.00308192	-0.0036927	-0.00328365	-0.00119656	-0.00182006	0.000651244	-0.00255804	-0.00357468
2016-12-23	-0.00228266	-0.00283017	-0.00293751	-0.00360003	-0.00302478	-0.00108546	-0.00174519	0.000713737	-0.00233056	-0.0033923
2016-12-26	-0.00239506	-0.00298859	-0.00324976	-0.00368658	-0.00304883	-0.00114822	-0.0021815	0.000421694	-0.00242857	-0.00374423
2016-12-27	-0.00216216	-0.00277108	-0.00321293	-0.00355781	-0.00297394	-0.00106371	-0.00205841	0.000624958	-0.00219808	-0.00347507
2016-12-28	-0.00202348	-0.0026638	-0.00315591	-0.00346697	-0.00276765	-0.000967841	-0.00192687	0.000702593	-0.00202441	-0.00334465
2016-12-29	-0.00192665	-0.00270335	-0.00310352	-0.00341704	-0.00273817	-0.000928253	-0.00191568	0.000756348	-0.00196112	-0.00326298
2016-12-30	-0.00187437	-0.00266714	-0.00308361	-0.00337446	-0.00259767	-0.000903366	-0.00183187	0.00078675	-0.00186456	-0.00319722
2017-01-03	-0.00164932	-0.00243878	-0.00282812	-0.00313588	-0.0022395	-0.000974691	-0.00188558	0.000970379	-0.00157944	-0.00296157
2017-01-04	-0.00160724	-0.0022097	-0.00281195	-0.00313937	-0.00224905	-0.000731682	-0.00171011	0.00123922	-0.00155986	-0.00296865
2017-01-05	-0.00220817	-0.00222151	-0.00311517	-0.00342356	-0.00254126	-0.00077469	-0.00277445	0.00117209	-0.00196929	-0.00305666
2017-01-06	-0.00210763	-0.00216461	-0.00304633	-0.00335689	-0.00240291	-0.000727848	-0.00265518	0.00120478	-0.00185084	-0.003322
2017-01-09	-0.00191965	-0.00193622	-0.00322348	-0.00369798	-0.00212537	-0.000752946	-0.00235613	0.00139207	-0.00173766	-0.00292987
2017-01-10	-0.00191746	-0.00190162	-0.00314579	-0.00364109	-0.00233429	-0.000748343	-0.00222173	0.000781587	-0.00168682	-0.00287601
2017-01-11	-0.00183621	-0.0018777	-0.00323572	-0.00360598	-0.0023761	-0.000718968	-0.0021604	0.000713458	-0.00158564	-0.00279647
2017-01-12	-0.00199498	-0.00220919	-0.00378685	-0.00385109	-0.00256169	-0.000930433	-0.00260906	0.000579407	-0.00197475	-0.00320657
2017-01-13	-0.00238567	-0.00220311	-0.00389009	-0.00383736	-0.00277183	-0.00118709	-0.00269749	0.000343913	-0.00215205	-0.00321463
2017-01-16	-0.00231241	-0.00195358	-0.00347042	-0.00330309	-0.00248946	-0.00111134	-0.00244746	0.000542792	-0.00194022	-0.00289581
2017-01-17	-0.00195449	-0.00206996	-0.00240842	-0.00113935	-0.00186524	-0.000964721	-0.00182861	0.000477836	-0.00182652	-0.00235461
2017-01-18	-0.00180729	-0.00194915	-0.00222868	-0.000745546	-0.00169236	-0.0008658	-0.00171173	0.000571513	-0.00168795	-0.00220887
2017-01-19	-0.00177604	-0.00193499	-0.00216885	-0.000666746	-0.00163187	-0.000818499	-0.00181858	0.000637113	-0.0016293	-0.00216968
2017-01-20	-0.00183047	-0.00194335	-0.00237122	-0.000819737	-0.00166865	-0.000820044	-0.0018602	0.000656979	-0.00162862	-0.00223019
2017-01-23	-0.00217264	-0.00206704	-0.00302938	-0.00180959	-0.00203644	-0.00120089	-0.0020955	0.000602243	-0.00208969	-0.00220527
2017-01-24	-0.00232281	-0.00209828	-0.00304629	-0.00187417	-0.00206852	-0.00119344	-0.00206845	0.00058663	-0.00204881	-0.00234538
2017-01-25	-0.00227268	-0.00201281	-0.00294081	-0.00178078	-0.00194879	-0.0011178	-0.00199036	0.000631114	-0.00193292	-0.00258305
2017-01-26	-0.00223105	-0.00197015	-0.00303297	-0.00192933	-0.00192915	-0.00124959	-0.00195649	0.000668103	-0.00192807	-0.00251997
2017-02-03	-0.00251932	-0.00191304	-0.00302257	-0.00219003	-0.00192465	-0.0013247	-0.00184417	0.000769631	-0.00198591	-0.00250666
2017-02-06	-0.0020981	-0.00145183	-0.00276161	-0.00234707	-0.00147151	-0.000909728	-0.00149841	0.00126591	-0.00157454	-0.00238272
2017-02-07	-0.0021007	-0.00150375	-0.00295939	-0.00252147	-0.00165167	-0.000975618	-0.00161387	0.00106768	-0.00166715	-0.00239664
2017-02-08	-0.00202677	-0.00146712	-0.00292524	-0.00258519	-0.0015976	-0.000954077	-0.00157791	0.00107871	-0.00158878	-0.00236877
2017-02-09	-0.00200757	-0.00146607	-0.00328659	-0.00291347	-0.00171363	-0.000928732	-0.00155419	0.00111991	-0.00153603	-0.00231486
2017-02-10	-0.00219544	-0.00174729	-0.00327711	-0.00297657	-0.00184624	-0.000918679	-0.0016734	0.00107378	-0.00157128	-0.00226939
2017-02-13	-0.00223495	-0.00163727	-0.00310921	-0.00273367	-0.00188254	-0.00081087	-0.00160011	0.00105945	-0.00140622	-0.00264969
2017-02-14	-0.00224783	-0.00151227	-0.00308403	-0.00287031	-0.00182118	-0.000902007	-0.00228449	0.00117781	-0.00150231	-0.0027362
2017-02-15	-0.00209762	-0.00143286	-0.00295851	-0.00282283	-0.00167264	-0.000848212	-0.00216422	0.00122597	-0.00141452	-0.00258828
2017-02-16	-0.00220987	-0.00143656	-0.00280007	-0.00260042	-0.00165384	-0.000806515	-0.00212089	0.000948652	-0.00137313	-0.00258767
2017-02-17	-0.00262406	-0.00147015	-0.00283529	-0.0027168	-0.00175329	-0.000807952	-0.00207248	0.000384432	-0.00153507	-0.00287865
2017-02-20	-0.00288056	-0.00166397	-0.00296512	-0.00299866	-0.00195276	-0.000943033	-0.00190728	-0.000231341	-0.00149262	-0.0036752
2017-02-21	-0.00285027	-0.00172528	-0.00280531	-0.00306633	-0.00206329	-0.000841842	-0.00361964	0.000123605	-0.00180656	-0.00383114
2017-02-22	-0.00293471	-0.00186306	-0.00283703	-0.00333314	-0.00206291	-0.000950416	-0.00356255	0.000169601	-0.00196317	-0.00373111
2017-02-23	-0.00293436	-0.00183906	-0.00281034	-0.00327442	-0.0019737	-0.000904393	-0.00362607	0.000245688	-0.00187469	-0.00365417
2017-02-24	-0.00270275	-0.0018202	-0.00269308	-0.00304606	-0.00187175	-0.000983105	-0.00364626	0.000259426	-0.00165506	-0.00384452
2017-02-27	-0.00271227	-0.00178458	-0.00290494	-0.00305099	-0.00183478	-0.000942474	-0.00347984	0.00030506	-0.00156588	-0.00381246
2017-02-28	-0.00266787	-0.00195436	-0.00282908	-0.00313924	-0.0019787	-0.00101998	-0.00394213	0.000407739	-0.00155487	-0.00399274
2017-03-01	-0.00260554	-0.00194824	-0.0027948	-0.00311381	-0.00198384	-0.000967884	-0.00375205	0.000410293	-0.00166947	-0.00402269
2017-03-02	-0.00257636	-0.00195533	-0.00275816	-0.00308101	-0.00190297	-0.000915842	-0.00358773	0.000465674	-0.00158689	-0.00389975
2017-03-03	-0.00245815	-0.00200989	-0.00287847	-0.00318442	-0.00196874	-0.000902954	-0.00336439	0.000573003	-0.00160714	-0.00376895
2017-03-06	-0.00232389	-0.0018988	-0.00271236	-0.00294729	-0.00177138	-0.000785389	-0.00309247	0.000702025	-0.00142359	-0.00395678
2017-03-07	-0.00243644	-0.00202982	-0.00328796	-0.00348449	-0.00207173	-0.000900407	-0.00318456	0.000644361	-0.00189058	-0.00415949
2017-03-08	-0.00230995	-0.00198513	-0.00319462	-0.00360696	-0.0019313	-0.000949631	-0.003653	0.000717438	-0.00176504	-0.00402292
2017-03-09	-0.00226963	-0.00192233	-0.00309306	-0.00381281	-0.00181078	-0.000925255	-0.00356564	0.00078638	-0.00179946	-0.0038923
2017-03-10	-0.00246489	-0.00193749	-0.00300397	-0.00375794	-0.00199991	-0.00106585	-0.00346367	0.000598725	-0.00179842	-0.00474324
2017-03-13	-0.00235112	-0.00190374	-0.00292559	-0.00366877	-0.00192803	-0.000983664	-0.00327797	0.000533598	-0.00179404	-0.00461151
2017-03-14	-0.00259781	-0.00242828	-0.0028221	-0.00420199	-0.00202351	-0.000988364	-0.0035571	0.000716476	-0.00161412	-0.00459695
2017-03-15	-0.0024982	-0.00243725	-0.00280563	-0.00417736	-0.00193063	-0.00092772	-0.00351049	0.000671731	-0.00152467	-0.00445008
2017-03-16	-0.00240115	-0.00237852	-0.0027935	-0.00410677	-0.00183862	-0.000888159	-0.00334983	0.000553232	-0.00144012	-0.00429839
2017-03-17	-0.00245623	-0.00211387	-0.00380209	-0.00430133	-0.00193524	-0.000697711	-0.00275568	0.000874043	-0.00114668	-0.00428831
2017-03-20	-0.00232307	-0.00188609	-0.00313521	-0.00394201	-0.00126895	-0.000143789	-0.00180463	0.00163243	-0.000818498	-0.0040803
2017-03-21	-0.00211504	-0.00198479	-0.00295734	-0.00372405	-0.00120517	-0.000296149	-0.00178383	0.00124748	-0.000666382	-0.00417556
2017-03-22	-0.00201055	-0.0019545	-0.00288145	-0.00362611	-0.00119239	-0.000521083	-0.0024276	0.00121866	-0.00079456	-0.00404702
2017-03-23	-0.00133288	-0.00156135	-0.0021688	-0.00299309	-0.000300481	-6.43106e-05	-0.00159323	0.00172542	1.39745e-05	-0.00331134
2017-03-24	-0.00119605	-0.00141212	-0.00223105	-0.00290885	-0.000175972	9.31229e-06	-0.00143564	0.00166953	3.74997e-05	-0.00306649
2017-03-27	-0.000989432	-0.00124485	-0.00220221	-0.00294369	-0.000616342	0.000107484	-0.00126117	0.00176905	0.000147467	-0.00281322
2017-03-28	-0.000928679	-0.00122445	-0.00223456	-0.00286603	-0.000560711	-1.11968e-05	-0.0013777	0.00162162	9.66992e-05	-0.00274507
2017-03-29	-0.000848623	-0.00116694	-0.00221354	-0.00282471	-0.000537156	1.9507e-05	-0.00137266	0.00156987	0.000100353	-0.00262999
2017-03-30	-0.000767719	-0.00120122	-0.00268304	-0.0029183	-0.000407166	-0.000118558	-0.00130693	0.00157912	9.62671e-05	-0.00243892
2017-03-31	-0.00215369	-0.00179602	-0.00361153	-0.00408948	-0.00175573	-0.000811634	-0.00164191	0.00104236	-0.00142454	-0.00248825
2017-04-05	-0.00199975	-0.00158529	-0.00398557	-0.00399514	-0.00147802	-0.000901279	-0.00155322	0.00118929	-0.00148557	-0.00250824
2017-04-06	-0.00458665	-0.00335554	-0.00439251	-0.00526637	-0.00390699	-0.00115215	-0.00198841	0.000603768	-0.00194094	-0.0031299
2017-04-07	-0.00430112	-0.00324771	-0.00419352	-0.0050146	-0.00374812	-0.00104257	-0.00187846	0.000311063	-0.00176025	-0.00298552
2017-04-10	-0.00409961	-0.00319725	-0.00407937	-0.00488045	-0.00355547	-0.000988049	-0.00188045	-7.8951e-05	-0.00164704	-0.00299762
2017-04-11	-0.00373236	-0.0031332	-0.00412482	-0.00546014	-0.00314736	-0.0012956	-0.00226029	0.000163394	-0.00183723	-0.00284855
2017-04-12	-0.00368987	-0.00394498	-0.00401077	-0.00532246	-0.00353061	-0.00123615	-0.00220491	-0.000310259	-0.00172762	-0.00277458
2017-04-13	-0.0036829	-0.00382087	-0.00409194	-0.00549768	-0.00373964	-0.00117628	-0.00215789	-0.000746527	-0.00174877	-0.00278244
2017-04-14	-0.00336233	-0.00360129	-0.00389011	-0.00512423	-0.00337249	-0.00108354	-0.00201477	-0.000922385	-0.00155948	-0.00258722
2017-04-17	-0.00358712	-0.00406265	-0.00457953	-0.00540237	-0.00383957	-0.00121245	-0.0024285	-0.0017285	-0.00206584	-0.00241363
2017-04-18	-0.00380717	-0.00457366	-0.0045646	-0.0053959	-0.00400582	-0.00121942	-0.0023551	-0.00240554	-0.00210842	-0.00260392
2017-04-19	-0.00318901	-0.00387036	-0.00367486	-0.0049065	-0.0031174	-0.000386595	-0.00119107	-0.00216646	-0.000968372	-0.00218126
2017-04-20	-0.00420458	-0.00388806	-0.00347567	-0.00479102	-0.0031917	-0.000360804	-0.001287	-0.00192592	-0.000919643	-0.0033973
2017-04-21	-0.00412259	-0.00383776	-0.00337728	-0.00462416	-0.00300647	-0.000924949	-0.00171054	-0.00185385	-0.000836044	-0.0035628
2017-04-24	-0.00323301	-0.00319844	-0.00267696	-0.00368183	-0.00222084	-0.000564768	-0.00121922	-0.00122862	-0.000371453	-0.00306769
2017-04-25	-0.00511665	-0.00387083	-0.00325228	-0.00403523	-0.00394548	-0.00104682	-0.00172097	-0.00244101	-0.00181733	-0.00368373
2017-04-26	-0.00490895	-0.00374544	-0.00318872	-0.00399506	-0.00377838	-0.00100556	-0.00197599	-0.00235108	-0.00184229	-0.00360618
2017-04-27	-0.00478127	-0.0036225	-0.00307755	-0.00405259	-0.00357688	-0.000949041	-0.00192488	-0.00219433	-0.00174519	-0.00345418
2017-04-28	-0.00456262	-0.00366278	-0.00300638	-0.00418389	-0.00345201	-0.00090153	-0.00189507	-0.00196691	-0.00161587	-0.00340427
2017-05-02	-0.00450474	-0.00364149	-0.00297078	-0.00412402	-0.00335404	-0.000886677	-0.00212187	-0.00184353	-0.00153333	-0.00340846
2017-05-03	-0.00384329	-0.0035139	-0.00271624	-0.00384632	-0.00281885	-0.000725005	-0.00205617	-0.00149777	-0.00116319	-0.00302758
2017-05-04	-0.0036964	-0.00352171	-0.00255423	-0.00367422	-0.00273248	-0.00065928	-0.00193402	-0.0019633	-0.00104525	-0.0029467
2017-05-05	-0.00369796	-0.00330916	-0.00261202	-0.00347746	-0.00250281	-0.000568217	-0.00189657	-0.00165156	-0.00096386	-0.00298902
2017-05-08	-0.00414306	-0.00333383	-0.00295874	-0.00389651	-0.00304704	-0.000677169	-0.00204017	-0.00153651	-0.000898395	-0.00435727
2017-05-09	-0.00437715	-0.00386947	-0.00301516	-0.00389341	-0.00353083	-0.000849309	-0.00224266	-0.00172139	-0.00129074	-0.00421902
2017-05-10	-0.00422108	-0.00374718	-0.00298354	-0.00387466	-0.00338252	-0.000812011	-0.00220759	-0.00197906	-0.00125705	-0.00413139
2017-05-11	-0.0039173	-0.00362939	-0.00267498	-0.00330395	-0.00286956	-0.000736542	-0.0018556	-0.00206251	-0.00123818	-0.0038745
2017-05-12	-0.00363246	-0.00351272	-0.00252301	-0.00301494	-0.00277014	-0.000648947	-0.00177217	-0.00189797	-0.00114215	-0.00364796
2017-05-15	-0.00180514	-0.00198497	-0.00102847	-0.0012126	-0.00132058	0.000215712	-0.000730149	-0.000647156	-1.1839e-05	-0.0017505
2017-05-16	-0.00176886	-0.00196423	-0.00112802	-0.00143969	-0.00129596	6.66962e-05	-0.000896839	-0.0006163	-1.41207e-05	-0.00191378
2017-05-17	-0.00229401	-0.00204791	-0.00171404	-0.00173772	-0.00146408	-0.000529875	-0.00133572	-0.00101855	-0.000474355	-0.00198087
2017-05-18	-0.00206113	-0.00185248	-0.00156581	-0.00173113	-0.00126712	-0.000459785	-0.00139262	-0.000802196	-0.000347114	-0.00173406
2017-05-19	-0.0022134	-0.0017538	-0.00162707	-0.00182902	-0.00140844	-0.00039346	-0.00133902	-0.000956282	-0.00037007	-0.00162263
2017-05-22	-0.00215854	-0.00171802	-0.00164274	-0.00184128	-0.0013842	-0.000379105	-0.00143637	-0.0010331	-0.000368406	-0.00189199
2017-05-23	-0.00196567	-0.00179467	-0.00150411	-0.00156679	-0.00121042	-0.00030547	-0.00129251	-0.000916731	-0.000320268	-0.00173212
2017-05-24	-0.00108694	-0.0013128	-0.000799766	-4.22084e-05	-0.000119505	-9.60347e-05	-0.00093617	-0.000499487	-0.000196586	-0.00129934
2017-05-25	-0.00112664	-0.00129608	-0.000856725	-0.000158906	-0.000217972	-9.85109e-05	-0.00101263	-0.000513417	-0.000200289	-0.00129383
2017-05-26	-0.000142049	-0.000359369	6.31805e-05	-0.0002173	-6.09425e-05	0.00116008	0.00102241	0.000768618	0.0012852	0.000364097
2017-05-31	-0.000141985	-0.000377072	2.32412e-06	-0.000257727	-5.06048e-05	0.00117223	0.00100345	0.000795708	0.00126451	0.00032067
2017-06-01	-0.000143661	-0.000648262	-3.65311e-05	-0.000271945	-3.39134e-05	0.00118061	0.000974775	0.000830737	0.00128972	0.000278167
2017-06-02	-0.000654381	-0.000671086	-0.000248116	-0.000332451	-0.000236617	0.00105758	0.00087268	0.000695197	0.000906736	-8.33329e-05
2017-06-05	-0.000547706	-0.000627874	-0.000178126	-0.000212252	-0.000181485	0.00110479	0.000981854	0.00055984	0.000864067	3.92003e-05
2017-06-06	-0.000424573	-0.000368066	-7.94544e-05	-9.09152e-05	-0.000106294	0.00124793	0.00113499	0.000602939	0.000896729	0.000230374
2017-06-07	-0.000420785	-0.000393189	-0.000132869	-0.000187288	-0.000101116	0.00130694	0.000846945	0.000637504	0.000807369	0.000250193
2017-06-08	-0.000934677	-0.000621619	-0.000562675	-0.000684747	-0.000363464	0.000981861	-6.17811e-05	0.000653015	0.000617754	0.000146723
2017-06-09	-0.000856222	-0.000513997	-0.000532857	-0.000717133	-0.000312242	0.000971112	-0.000343957	0.000726489	0.000527466	0.000181916
2017-06-12	-0.000820361	-0.000478618	-0.000607407	-0.000774526	-0.000336459	0.000978778	-0.00037728	0.000763809	0.000552867	0.000163605
2017-06-13	-0.000985122	-0.000540011	-0.000856692	-0.00110616	-0.000527558	0.000987696	-0.000415286	0.000789365	0.000581508	6.14589e-05
2017-06-14	-0.00132693	-0.000609475	-0.000920008	-0.00115379	-0.000618601	0.000805442	-0.000439024	0.000773505	0.000337901	-0.000342071
2017-06-15	-0.00104977	-0.000850927	-0.00063951	-0.0012354	-0.000425586	0.00106529	-0.000142029	0.00106805	0.000494943	-5.26514e-05
2017-06-16	-0.0010521	-0.000814934	-0.000799768	-0.00123811	-0.000441415	0.000976735	-0.000191574	0.00110438	0.000398679	-5.52032e-05
2017-06-19	-0.0010345	-0.000827484	-0.000882769	-0.00127073	-0.000438715	0.000932526	-0.000310031	0.0010669	0.000227784	-0.000115322
2017-06-20	-0.00083694	-0.000416762	-0.000682026	-0.00126221	-0.000281984	0.00131936	-2.50312e-05	0.00147929	0.000451007	0.000173451
2017-06-21	-0.000827291	-0.000407341	-0.000712277	-0.00127045	-0.000260015	0.00122936	-9.42945e-05	0.00148625	0.000469999	0.000137223
2017-06-22	-0.000775726	-0.000487027	-0.000739371	-0.00136658	-0.000201053	0.00100904	-0.000938166	0.00154909	0.000163081	0.000165697
2017-06-23	-0.000681324	-0.00025205	-0.000632978	-0.000936032	-0.000187386	0.00051267	-0.000741195	0.0013573	8.41557e-05	0.000191644
2017-06-26	-0.000742022	-0.00106496	-0.000845309	-0.00100333	-0.00017176	0.000474078	-0.000809722	0.00137837	-5.51161e-05	0.000176945
2017-06-27	-0.00114063	-0.00271366	-0.00118503	-0.001406	-0.000496979	5.41257e-05	-0.00150718	0.00144129	-0.000433901	-1.66153e-05
2017-06-28	-0.00107762	-0.00258152	-0.00114136	-0.00138118	-0.000442391	9.39551e-05	-0.00141605	0.00150041	-0.000350696	-6.09201e-05
2017-06-29	-0.001045	-0.00282129	-0.00120632	-0.00154606	-0.000538584	-8.80114e-05	-0.00174467	0.00141628	-0.000658581	-7.85389e-05
2017-06-30	-0.00106805	-0.00262249	-0.00122335	-0.00187444	-0.000485995	-8.8607e-05	-0.00164967	0.00150229	-0.000576713	-0.00020811
2017-07-03	-0.00102877	-0.00255321	-0.00121617	-0.00188629	-0.000454756	-9.86783e-05	-0.00157748	0.00151515	-0.000545575	-0.000217334
2017-07-04	-0.00103876	-0.00237848	-0.00126738	-0.00177449	-0.000414276	-1.59675e-05	-0.00152883	0.00150678	-0.000439168	-0.000515035
2017-07-05	-0.00103599	-0.00262715	-0.00108247	-0.00165552	-0.000290985	-7.58967e-05	-0.00170554	0.00170574	-0.000332534	-0.00036852
2017-07-06	-0.00120011	-0.00208013	-0.00105558	-0.00166951	8.76556e-05	0.000434548	-0.00122256	0.00216549	9.86336e-05	-6.36438e-05
2017-07-07	-0.00131092	-0.00204667	-0.00106625	-0.00166521	8.09999e-05	0.000238737	-0.00118861	0.00213662	0.000130452	-0.000165484
2017-07-10	-0.00169542	-0.0020662	-0.00108079	-0.00167281	6.33067e-05	0.000206384	-0.00135067	0.00208475	7.40476e-05	-0.000337837
2017-07-11	-0.00163773	-0.00200562	-0.00136753	-0.00180332	4.85699e-05	5.85471e-05	-0.00143883	0.00206308	-7.4218e-05	-0.000510798
2017-07-12	-0.00121077	-0.00150857	-0.000973359	-0.00118814	-1.62423e-06	0.000316543	-0.000932937	0.0015873	0.000329814	-0.000540596
2017-07-13	-0.00125153	-0.0014882	-0.00100169	-0.00123117	-6.58492e-06	0.000166269	-0.00114178	0.00121057	-2.40654e-06	-0.000563122
2017-07-14	-0.000849903	-0.000435594	-0.000229205	-0.000460728	0.000644706	0.000977535	0.000166965	0.00165533	0.00102715	-5.33508e-05
2017-07-17	-0.000728477	-0.000343448	-0.000183305	-0.000408665	0.00068129	0.000871265	0.000251858	0.00156544	0.00113458	9.18657e-06
2017-07-18	-0.00159084	-0.00224205	-0.00158753	-0.000345502	-0.000930089	-0.00102977	-0.00196323	-9.87293e-05	-0.00130473	-0.000413737
2017-07-19	-0.00139618	-0.00214224	-0.00153003	-0.000360231	-0.0007598	-0.000942758	-0.00174469	-5.94627e-05	-0.00115561	-0.00057187
2017-07-20	-0.00338872	-0.00149058	-0.00163514	-0.00140757	-0.000967738	-0.000541805	-0.00120008	0.000307571	-0.000388966	-0.00168515
2017-07-21	-0.00326643	-0.0018449	-0.00164924	-0.00141225	-0.000944952	-0.000509058	-0.00129546	7.11107e-05	-0.000474652	-0.00163997
2017-07-24	-0.0026738	-0.00152696	-0.00133143	-0.00127277	-0.000656238	-0.000248819	-0.000838464	0.000293421	-0.00012143	-0.00120206
2017-07-25	-0.0024828	-0.00137044	-0.00129921	-0.00132554	-0.000640304	-0.000138956	-0.000960433	0.000363051	-0.000147768	-0.00109444
2017-07-26	-0.00242634	-0.00158501	-0.00134527	-0.00137056	-0.000680493	-0.000101213	-0.00092499	0.000333608	-0.000104367	-0.00106422
2017-07-27	-0.00246539	-0.00154481	-0.00138323	-0.00141197	-0.000662342	-0.000224933	-0.00108648	0.000358926	-0.000216196	-0.00107521
2017-07-28	-0.00241626	-0.00159442	-0.00163681	-0.00194302	-0.000709085	-0.000396233	-0.00115145	0.000380502	-0.000237403	-0.0013475
2017-07-31	-0.00247023	-0.0015639	-0.00161952	-0.00198053	-0.000677287	-0.000353115	-0.00141266	0.000385561	-0.000192633	-0.00133017
2017-08-01	-0.0035087	-0.00152785	-0.00162689	-0.00200479	-0.000701729	-0.000400603	-0.0014842	0.00041117	-0.000172125	-0.00205101
2017-08-02	-0.00242122	-0.000878508	-0.00104078	-0.00146796	-0.000151409	0.000228074	-0.000651142	0.00101133	0.000600019	-0.00118137
2017-08-03	-0.00232455	-0.000994734	-0.00103615	-0.00136392	-0.000233796	0.000138763	-0.000629499	0.000948702	0.000386159	-0.00111537
2017-08-04	-0.00168895	-0.000655071	-0.000871748	-0.00121114	3.17553e-05	0.000429184	-0.000296867	0.00117818	0.000756842	-0.000770371
2017-08-07	-0.00173291	-0.00075691	-0.000844655	-0.00133216	7.83945e-05	0.000470324	-0.000427961	0.00124592	0.000745121	-0.000716536
2017-08-08	-0.00200685	-0.00074238	-0.000925002	-0.00134288	3.70401e-05	0.00016752	-0.00113437	0.00116761	0.000585076	-0.000808637
2017-08-09	-0.00197377	-0.00073371	-0.000943743	-0.001421	3.51132e-05	0.000147202	-0.00140403	0.00116018	0.000586019	-0.000865735
2017-08-10	-0.0013477	-0.000322787	-0.000589097	-0.00117286	0.00031125	0.000117264	-0.000929729	0.00142468	0.000749169	-0.000607725
2017-08-11	-0.0016035	-0.000348965	-0.000630452	-0.00121334	0.000299605	0.000138003	-0.000917302	0.00146899	0.00069083	-0.000714554
2017-08-14	-0.00491267	-0.000599827	-0.000270116	-0.00107376	0.000641062	0.000567243	-0.00153242	0.00232028	0.00114275	-0.00242879
2017-08-15	-0.00542881	-0.000800003	-0.000876792	-0.0027675	-7.19428e-05	0.000347476	-0.00209231	0.00223179	0.000654575	-0.0024125
2017-08-16	-0.00509316	-0.000683782	-0.000790984	-0.00285587	6.50855e-05	0.000428071	-0.0018699	0.00232901	0.000797699	-0.00223332
2017-08-17	-0.00506364	-0.000643488	-0.00098416	-0.00290175	9.76026e-05	0.000438077	-0.00178459	0.00221698	0.000809794	-0.00220517
2017-08-18	-0.00513103	-0.000655643	-0.00118913	-0.00297385	-0.000226114	0.000453429	-0.00167421	0.00195903	0.000744207	-0.00240133
2017-08-21	-0.00498166	-0.000951298	-0.00119682	-0.00294274	-0.00021641	0.000458762	-0.00160183	0.00194223	0.000738586	-0.00233777
2017-08-22	-0.00509152	-0.000971278	-0.00160305	-0.00298029	-0.00029904	0.000393009	-0.0015631	0.00191243	0.000524607	-0.00243853
2017-08-23	-0.00459151	-0.000742213	-0.00144217	-0.00253604	-0.000170311	0.000451566	-0.00124831	0.00197325	0.00069985	-0.00214769
2017-08-24	-0.00370838	-0.000409782	-0.00108439	-0.00204685	0.000113178	0.000504775	-0.000856479	0.00186391	0.000963393	-0.00172784
2017-08-25	-0.00363385	-0.000390501	-0.0014152	-0.00222997	0.000101912	0.000496943	-0.00100983	0.00192886	0.00102108	-0.00168297
2017-08-28	-0.00263967	0.00128786	-7.24588e-05	-0.00134588	0.00188824	0.00193984	0.000771884	0.00372903	0.00306368	-0.00179721
2017-08-29	-0.00209436	0.00183683	0.000392416	-0.00126048	0.00258108	0.00268957	0.0015069	0.00467416	0.00387227	-0.00139286
2017-08-30	-0.00200077	0.0017227	0.000311068	-0.0012956	0.00246604	0.00252364	0.00145143	0.00442183	0.00360983	-0.0014004
2017-08-31	-0.00210237	0.00165811	0.00032976	-0.00123714	0.00242468	0.00246285	0.00132238	0.00438543	0.00352888	-0.00146614
2017-09-01	-0.00200132	0.00158038	0.000295253	-0.0012282	0.00234582	0.00240634	0.00125924	0.00424049	0.00341074	-0.00142481
2017-09-04	-0.00239538	0.00147078	0.000213142	-0.00151167	0.00222614	0.00228235	0.00118048	0.00333431	0.0032873	-0.00227448
2017-09-05	-0.00237025	0.00139928	-0.000294358	-0.00200049	0.00198749	0.00212844	0.00107761	0.00308851	0.00299838	-0.00222472
2017-09-06	-0.0021086	0.00126158	-0.000315303	-0.00184955	0.0020519	0.00219706	0.00113711	0.0027439	0.00302703	-0.00204359
2017-09-07	-0.00188467	0.00131918	-0.00033013	-0.00168945	0.00173495	0.00225097	0.00117439	0.00269024	0.00298978	-0.00187776
2017-09-08	-0.00188836	-0.00017858	-0.00022359	-0.00174185	0.00186226	0.00230377	0.00115463	0.00291126	0.00314968	-0.00205318
2017-09-11	-0.00187732	-0.000181539	-0.000263904	-0.001748	0.00177595	0.00207062	0.00103803	0.0027916	0.0030192	-0.00203113
2017-09-12	-0.00212312	-0.00018334	-0.000309956	-0.00171128	0.00108556	0.00202639	0.000888428	0.00271304	0.00248787	-0.00197751
2017-09-13	-0.00191259	-0.000164623	-0.000299482	-0.00160671	0.00104802	0.00192198	0.000889443	0.00260242	0.00252312	-0.00186706
2017-09-14	-0.0018789	-0.000245586	-0.000302434	-0.00161862	0.000924316	0.00177608	0.000203498	0.00260698	0.0023203	-0.0017766
2017-09-15	-0.00195333	-0.000906111	-0.000228282	-0.00160687	0.00101774	0.00178153	0.000318461	0.00272384	0.00237321	-0.00198162
2017-09-18	-0.00256442	-0.00130138	-0.000268267	-0.00174184	0.000980251	0.00173618	0.000243398	0.00265735	0.00219448	-0.00265346
2017-09-19	-0.00252276	-0.0013056	-0.000468052	-0.00199978	0.000859368	0.00155465	-0.000508209	0.0026105	0.00179336	-0.00260824
2017-09-20	-0.00255687	-0.00159032	-0.000542097	-0.00218623	0.000765062	0.00148887	-0.000526321	0.0025492	0.00158171	-0.00253842
2017-09-21	-0.00272863	-0.00156725	-0.000726288	-0.0022837	0.00064914	0.00137135	-0.000669884	0.00235126	0.00100471	-0.00251626
2017-09-22	-0.0026752	-0.00166958	-0.000696433	-0.00212887	0.000264747	0.0010911	-0.000613376	0.00186038	0.000957286	-0.00242347
2017-09-25	-0.00270833	-0.00166316	-0.00205311	-0.00214697	0.000144629	0.00102514	-0.000639966	0.0017013	0.000889522	-0.00237976
2017-09-26	-0.00285974	-0.00292875	-0.00241696	-0.00239319	-0.000208599	0.000908738	-0.000687515	0.00152603	0.000176036	-0.00245439
2017-09-27	-0.00274878	-0.00284146	-0.00234676	-0.0023527	-0.00019739	0.000884972	-0.000678325	0.00151846	0.000208236	-0.00247381
2017-09-28	-0.00227519	-0.00256731	-0.00185617	-0.00187548	-9.96292e-05	0.0009491	-0.000501008	0.00164876	0.000190043	-0.00217287
2017-09-29	-0.00236437	-0.0027802	-0.00190008	-0.00187348	-0.000173738	0.000847192	-0.000913354	0.00156302	0.000198525	-0.00226668
2017-10-09	-0.00238476	-0.0027307	-0.00227236	-0.00208223	-0.000210684	0.000885264	-0.00105123	0.00165787	0.00013742	-0.00215733
2017-10-10	-0.00254949	-0.00284876	-0.002846	-0.00314064	-0.000435269	0.000447915	-0.00152954	0.0016343	-0.00113241	-0.00202705
2017-10-11	-0.00243501	-0.00279416	-0.00276778	-0.00328163	-0.000481658	-0.00107353	-0.00193221	0.00156863	-0.00107225	-0.00196841
2017-10-12	-0.0024234	-0.00274579	-0.00289802	-0.00329297	-0.000480127	-0.00110178	-0.00284965	0.00138445	-0.00105894	-0.00192399
2017-10-13	-0.00230343	-0.00265615	-0.00313758	-0.0032697	-0.000444193	-0.00100732	-0.00267848	0.00133802	-0.000986208	-0.00188856
2017-10-16	-0.00223924	-0.00260262	-0.00308962	-0.00322628	-0.000540255	-0.000950188	-0.00256389	0.00115638	-0.000925945	-0.00184212
2017-10-17	-0.00201193	-0.00247113	-0.00287232	-0.00274698	-0.000721	-0.00105262	-0.00233527	0.000357928	-0.00130662	-0.00168203
2017-10-18	-0.00214692	-0.00242146	-0.00289546	-0.00276875	-0.000699094	-0.000993273	-0.00224381	0.000394643	-0.00126039	-0.00175539
2017-10-19	-0.00168359	-0.0022345	-0.00246277	-0.00240706	-0.000510299	-0.00116935	-0.00256775	0.000542367	-0.00106736	-0.00150271
2017-10-20	-0.00196503	-0.00237988	-0.0035844	-0.0028863	-0.000826766	-0.00107787	-0.00246257	0.000427296	-0.00111826	-0.00176068
2017-10-23	-0.00156917	-0.00213769	-0.00314496	-0.00241306	-0.000702755	-0.000917594	-0.00246738	0.000455956	-0.000903688	-0.00153692
2017-10-24	-0.00146605	-0.002049	-0.00287974	-0.00214335	-0.000629867	-0.000995555	-0.00224333	0.000447343	-0.000788854	-0.00145807
2017-10-25	-0.00146069	-0.00233159	-0.00252892	-0.00179514	-0.000483274	-0.00082124	-0.00197562	0.000618667	-0.000570271	-0.00135241
2017-10-26	-0.00146072	-0.00230987	-0.00253884	-0.00186489	-0.00050581	-0.000927777	-0.0019271	0.000610794	-0.000876075	-0.00133255
2017-10-27	-0.00147707	-0.00228685	-0.00268764	-0.00190711	-0.000601307	-0.000979216	-0.00228805	0.000631351	-0.00084693	-0.00136609
2017-10-30	-0.000633131	-0.00173835	-0.00219787	-0.00106837	-0.000206932	-0.00057951	-0.00314877	0.000658198	-0.000341441	-0.000800582
2017-10-31	-0.00140486	-0.00174901	-0.00230534	-0.00171812	-0.000615849	-0.000858036	-0.00346325	0.000487243	-0.000827803	-0.00117548
2017-11-01	-0.00120095	-0.00159885	-0.00195942	-0.00133795	-0.000496716	-0.000732389	-0.00317809	0.000592675	-0.000688158	-0.00104257
2017-11-02	-0.00116673	-0.00154341	-0.00211035	-0.00140867	-0.000459764	-0.000682668	-0.00292947	0.00066082	-0.000757172	-0.000971721
2017-11-03	-0.00119581	-0.00151769	-0.00209531	-0.00138289	-0.000500766	-0.000640532	-0.00279768	0.000645148	-0.000789005	-0.000949224
2017-11-06	-0.00134244	-0.00172922	-0.00214768	-0.00144835	-0.000594393	-0.000615101	-0.00273973	0.000590696	-0.000902007	-0.00102757
2017-11-07	-0.000939236	-0.00179352	-0.000989559	-0.000319238	-0.000367576	-0.000254682	-0.0022407	0.000624139	-0.000813886	-0.000761664
2017-11-08	-0.00108041	-0.00152037	-0.00128948	-0.000983556	-0.000268862	-0.000178269	-0.00142003	0.00124929	-0.000571273	-0.00149518
2017-11-09	-0.00112101	-0.00148295	-0.00129117	-0.00101399	-0.000273684	-0.000161756	-0.00137464	0.00117592	-0.000533812	-0.00143597
2017-11-10	-0.00115266	-0.00150094	-0.00195323	-0.00134015	-0.000320955	-0.000247998	-0.0014212	0.00115139	-0.000659994	-0.00162987
2017-11-13	-0.00098617	-0.0013016	-0.00256603	-0.0016785	-0.000255304	-0.000364245	-0.00273247	0.00110905	-0.000721829	-0.00138387
2017-11-14	-0.00112707	-0.00118483	-0.00278058	-0.0020846	-0.000191578	-0.000347519	-0.00242557	0.000890666	-0.000569393	-0.00153557
2017-11-15	-0.00114843	-0.00117998	-0.00304254	-0.00250486	-0.000235032	-0.000596649	-0.00309123	0.000919452	-0.00102818	-0.00146161
2017-11-16	-0.00167461	-0.00109961	-0.00310506	-0.00319759	-0.000608563	-0.000564739	-0.00275491	0.00100156	-0.00100642	-0.00175839
2017-11-17	-0.00160568	-0.00133521	-0.00347607	-0.00321964	-0.000597915	-0.000895882	-0.0039366	0.000763235	-0.000928535	-0.00176329
2017-11-20	0.000454957	-0.000185603	0.000978744	0.00177396	0.000170517	0.000476724	-0.000745118	0.000432211	-2.95008e-06	-0.000223885
2017-11-21	0.000323463	-0.000176541	0.000392099	0.00141989	0.000131213	0.000382138	-0.000771702	0.000457661	6.90087e-06	-0.000270377
2017-11-22	0.000142302	-0.000897205	-0.000271944	0.000516645	-7.04119e-05	0.000103411	-0.00125647	0.000937244	8.94926e-05	-0.0001097
2017-11-23	6.7678e-05	-0.0007976	-0.000397368	0.000444644	-2.55674e-05	0.000106261	-0.00107351	0.00116686	0.000137956	-0.000287058
2017-11-24	-0.000125891	-0.00101602	-0.00248728	-0.0021506	-0.000166765	-0.0009001	-0.00378502	0.00264558	-0.00113229	-0.000309775
2017-11-27	-0.000188305	-0.00111087	-0.00248464	-0.00213999	-0.000149133	-0.000862555	-0.003613	0.00261127	-0.00105702	-0.000381969
2017-11-28	-0.000285693	-0.0011399	-0.00386841	-0.00267817	-0.000282533	-0.0010377	-0.00387354	0.0026067	-0.0014405	-0.000398444
2017-11-29	-0.000277539	-0.000931411	-0.00320012	-0.00202585	-0.000190147	-0.000820259	-0.00331475	0.00269534	-0.00110784	-0.000321389
2017-11-30	-0.000417598	-0.00327553	-0.00328316	-0.00208213	-0.000181208	-0.000870108	-0.00347285	0.0026488	-0.00118165	-0.00035012
2017-12-01	-0.000546643	-0.00426502	-0.00356677	-0.00235756	-0.000118051	-0.000807957	-0.00354876	0.00286088	-0.000997459	-0.000299486
2017-12-04	-0.00049907	-0.00392694	-0.00310411	-0.00187996	-4.88455e-05	-0.000659232	-0.00313962	0.00281468	-0.000738784	-0.000270914
2017-12-05	-0.000490707	-0.00379132	-0.0031855	-0.00184572	-0.000111924	-0.000617577	-0.00360458	0.00247604	-0.000676437	-0.000263241
2017-12-06	6.29358e-05	-0.00288112	-0.00155455	-0.000333105	-5.61296e-06	-0.000222389	-0.00243374	0.00213251	-0.000138582	-6.92317e-05
2017-12-07	7.46367e-06	-0.00258455	-0.00128021	5.40691e-05	4.5903e-05	-0.000136433	-0.0021374	0.00228738	8.20691e-05	-1.72309e-05
2017-12-08	-0.000155154	-0.00228598	-0.00172908	-0.000265439	0.000122034	-7.98509e-05	-0.00229857	0.00242384	0.000211352	-0.00013788
2017-12-11	-0.000266644	-0.00218298	-0.00206615	-0.000614653	0.000140856	-0.000118487	-0.00276753	0.00246111	1.6205e-07	-0.000140337
2017-12-12	-0.000398668	-0.00212692	-0.00253154	-0.00125534	0.000129458	-0.000638577	-0.00395932	0.00260121	-0.00085402	-0.000154506
2017-12-13	-0.000319986	-0.00154598	-0.00269815	-0.00165526	0.000398127	-0.000362183	-0.0031273	0.00367873	-0.000415341	-3.92329e-05
2017-12-14	-0.00032628	-0.00147959	-0.00278073	-0.0017587	0.000289983	-0.000388336	-0.00370999	0.00361739	-0.000630426	-5.83585e-05
2017-12-15	-0.000236299	-0.00126901	-0.00258067	-0.00180431	0.000439677	-0.000227199	-0.0032382	0.00365864	-0.000333643	3.77037e-05
2017-12-18	-0.000296121	-0.00134956	-0.00295984	-0.00206123	0.000563289	-0.00021953	-0.00310418	0.00383686	-0.000137192	4.40856e-05
2017-12-19	-0.00029275	-0.00140991	-0.00305746	-0.00212911	0.000467848	-0.000245575	-0.00314222	0.00373348	-9.25874e-05	-0.000378362
2017-12-20	8.77446e-06	-0.000982567	-0.00326634	-0.00238393	0.000971922	8.66903e-05	-0.00245259	0.00413596	0.000581634	-3.26419e-05
2017-12-21	-0.000235382	-0.00118782	-0.00338069	-0.00257948	0.0008658	0.000117503	-0.0028216	0.00401557	0.00046133	-4.0493e-05
2017-12-22	-0.000316886	-0.00164566	-0.00377878	-0.00281241	0.000850735	8.72929e-06	-0.00263632	0.00396091	0.000467765	-3.5997e-05
2017-12-25	-0.000215527	-0.00146426	-0.00360056	-0.00284906	0.000948748	0.00015065	-0.0024403	0.0035865	0.000650618	-0.000172668
2017-12-26	-0.000264962	-0.00142865	-0.00401275	-0.00343717	0.000620333	0.000193709	-0.002254	0.00309945	0.00067175	-0.000360454
2017-12-27	-0.000148542	-0.00126706	-0.00381637	-0.00328545	0.000490732	0.000377572	-0.00187538	0.00329438	0.000906533	-0.000290071
2017-12-28	0.000351266	-0.000595683	-0.00430776	-0.00347074	0.00117478	0.000568917	-0.00197375	0.00423493	0.00162948	2.77497e-05
2017-12-29	-5.48796e-05	-0.00058407	-0.0041892	-0.00338499	0.00112936	0.000549361	-0.00282717	0.00409065	0.00137862	-7.61757e-05
2018-01-02	-6.50934e-05	-0.000971676	-0.00423056	-0.00355055	0.00092222	0.000282309	-0.00266576	0.00397978	0.00118869	-9.15844e-05
2018-01-03	-0.000808257	-0.00201812	-0.0034089	-0.0031056	0.00128113	0.000839421	-0.00194724	0.00457012	0.00160732	-0.00119479
2018-01-04	-0.000926265	-0.00204769	-0.00421288	-0.00331806	0.000687744	0.000778326	-0.00199966	0.00330415	0.00145738	-0.0011846
2018-01-05	-0.00102721	-0.00202004	-0.00406722	-0.00320517	0.000697836	0.000701037	-0.00238266	0.00325697	0.00139277	-0.00171398
2018-01-08	-0.000987103	-0.00412895	-0.00402714	-0.00316417	0.000677766	0.00069902	-0.00230678	0.00316886	0.00133023	-0.00167619
2018-01-09	-0.00140767	-0.00489268	-0.00395294	-0.00310187	0.000652859	0.000695977	-0.00232677	0.00307789	0.00127274	-0.00213521
2018-01-10	-0.00140227	-0.00475367	-0.00389178	-0.00307269	0.000596131	-5.32614e-05	-0.00294875	0.00276245	0.00109529	-0.00208626
2018-01-11	-0.00108889	-0.00423235	-0.00324208	-0.00273925	0.000554047	8.10628e-05	-0.00273557	0.0027371	0.00140176	-0.00189787
2018-01-12	-0.00104619	-0.00406566	-0.00324001	-0.00332946	0.000547642	0.00011708	-0.00262149	0.00270042	0.00137906	-0.00194299
2018-01-15	-0.000939093	-0.00400616	-0.00303336	-0.00308902	0.000446972	0.000184255	-0.00275416	0.00262782	0.00128888	-0.00183161
2018-01-16	-0.000848136	-0.00348436	-0.0021044	-0.00177736	-0.00030449	0.000125854	-0.00199895	0.000944462	0.00091406	-0.00143382
2018-01-17	-0.0009305	-0.00796512	-0.00214014	-0.00165475	-0.000298472	0.000160004	-0.00238656	0.00105606	0.00103188	-0.00130093
2018-01-18	-0.00054154	-0.00680561	-0.00181644	-0.00118018	-9.04792e-05	0.000317408	-0.00160283	0.00144301	0.000960611	-0.00111067
2018-01-19	-0.000704932	-0.00597	-0.00145811	-0.000890034	3.60105e-05	0.000474349	-0.00130169	0.00168234	0.00124539	-0.000935979
2018-01-22	-0.000518899	-0.00532492	-0.00122841	-0.000983729	0.000200599	0.000512159	-0.000962427	0.00194559	0.00118796	-0.000850221
2018-01-23	-0.000560924	-0.00507979	-0.00118497	-0.000871936	0.000147744	0.000180677	-0.00127569	0.00168343	-0.000296028	-0.000814088
2018-01-24	-0.000179808	-0.00541856	-0.000638356	-0.000538787	0.000649995	0.000391986	-0.000978213	0.00204582	5.33927e-05	-0.000603886
2018-01-25	-8.73124e-05	-0.0050044	-0.000754512	-0.00107494	0.000759663	0.00052624	-0.000820714	0.00223946	0.000147191	-0.000560466
2018-01-26	-2.59979e-06	-0.00496802	-0.000718416	-0.00116004	0.00092594	0.000775193	-0.000846883	0.00223487	0.000319418	-0.000352661
2018-01-29	-1.74737e-05	-0.00501701	-0.000808396	-0.00115909	0.000923652	0.000790446	-0.000882731	0.00217039	0.000315735	-0.000348301
2018-01-30	0.000150734	-0.00468427	-0.00274726	-0.00227839	0.00106496	0.000362373	-0.00238897	0.00262072	2.45878e-05	-0.000309344
2018-01-31	0.000365916	-0.00519588	-0.00245252	-0.00195498	0.00144852	0.000716321	-0.00203836	0.00315718	0.0003493	-0.000195298
2018-02-01	9.65225e-05	-0.005055	-0.00234691	-0.00194276	0.000443715	0.000626497	-0.00194099	0.00122489	0.000337147	-0.000287999
2018-02-02	-0.000371936	-0.00518479	-0.00281549	-0.00200533	-0.00067917	-0.000491099	-0.00242757	0.000383868	-0.000602722	-0.000512264
2018-02-05	-0.000501866	-0.00500856	-0.00283248	-0.00202365	-0.000681694	-0.000466486	-0.00238418	0.000409471	-0.000580848	-0.00122791
2018-02-06	-0.000296297	-0.00363741	-0.00173049	-0.000873467	-0.00014706	-7.5961e-06	-0.000786431	0.000720313	-4.46865e-05	-0.00121499
2018-02-07	-0.003119	-0.00714537	-0.00445974	-0.00591279	-0.00244625	-0.00213009	-0.00254973	0.0013029	-0.00130332	-0.00341412
2018-02-08	-0.00193075	-0.0094797	-0.00300107	-0.00404195	-0.00106819	-0.000898018	-0.00274951	0.00218467	-0.00037	-0.00282994
2018-02-09	-0.000799318	-0.00742308	-0.00178906	-0.00237669	0.000109214	-0.000124423	-0.00141729	0.00296791	0.000545388	-0.00301403
2018-02-12	-0.000737812	-0.00773619	-0.000523687	-0.00178132	0.00157464	0.00165873	0.000726196	0.00580329	0.00266977	-0.00478525
2018-02-13	-0.00159537	-0.00769261	-0.00122319	-0.00233075	0.000929076	0.000310462	-9.28082e-05	0.0055411	0.00115293	-0.00455945
2018-02-14	-0.00117726	-0.00754037	-0.000975576	-0.0020733	0.00131841	0.000580192	0.000212967	0.00579881	0.00147043	-0.00411695
2018-02-22	-0.00127305	-0.00723687	-0.000933625	-0.00198712	0.00136711	0.000628289	0.000165158	0.00570616	0.00133137	-0.00404307
2018-02-23	-0.00184082	-0.0068477	-0.000876317	-0.00239072	0.0011931	0.000650324	-0.000590919	0.00590787	0.00119395	-0.00403541
2018-02-26	-0.00170987	-0.0066801	-0.000793352	-0.00221804	0.00131268	0.000796886	-0.000371053	0.00582468	0.00131927	-0.00409095
2018-02-27	-0.00211351	-0.00627875	-0.00244009	-0.00354859	0.000498444	0.000380107	-0.000207234	0.00547755	0.00101814	-0.00405185
2018-02-28	-0.00189368	-0.00606647	-0.00197006	-0.00297684	0.00109209	0.000834933	1.78516e-05	0.00573587	0.00135289	-0.00429621
2018-03-01	-0.00136055	-0.00536036	-0.00166562	-0.00259504	0.00146707	0.00115224	-6.73253e-05	0.00595733	0.00171345	-0.00386818
2018-03-02	-0.00125271	-0.00509333	-0.0017283	-0.00322464	0.00139739	0.000880041	-9.8194e-05	0.00577833	0.00161872	-0.00372375
2018-03-05	-0.0010897	-0.00464783	-0.00168976	-0.00337552	0.00157783	0.00105454	0.000134704	0.00555998	0.00179642	-0.00362551
2018-03-06	-0.00111039	-0.00445119	-0.00169305	-0.00344127	0.00152176	0.000932674	6.56135e-05	0.00538084	0.00179963	-0.00355303
2018-03-07	-0.0013702	-0.00571304	-0.00170018	-0.00334503	0.00155984	0.000244707	0.000270248	0.00542092	0.00196043	-0.00393788
2018-03-08	-0.00163495	-0.00569616	-0.00188994	-0.00335174	0.00135697	0.000249675	0.000183192	0.00516357	0.00187484	-0.00414614
2018-03-09	-0.00156734	-0.00561792	-0.00181706	-0.0032562	0.00128687	-0.000919227	-0.000215015	0.00414829	0.0014923	-0.00401243
2018-03-12	-0.00140852	-0.00529813	-0.00273107	-0.0044104	0.000939493	-0.000954765	-0.000289651	0.00413679	0.0011788	-0.0038173
2018-03-13	-0.00231954	-0.00548653	-0.00289982	-0.00461999	0.000446059	-0.000999252	-0.00021309	0.00405806	0.000731993	-0.00384784
2018-03-14	-0.00206749	-0.005118	-0.00305558	-0.00453336	0.000477601	-0.00121612	-0.000163392	0.00402746	0.000899709	-0.00363088
2018-03-15	-0.00175968	-0.00473496	-0.00313122	-0.00497768	0.000362031	-0.00112585	2.55322e-05	0.00409802	0.000807213	-0.00335035
2018-03-16	-0.00164952	-0.00452476	-0.00301468	-0.00479742	0.000410366	-0.00100583	-0.000346604	0.00403414	0.000828446	-0.00322599
2018-03-19	-0.00163318	-0.00413162	-0.00308979	-0.00490359	0.000583205	-0.000746679	-0.000436183	0.00413015	0.000944228	-0.00330615
2018-03-20	-0.00137713	-0.0040392	-0.00282159	-0.00487084	0.000840551	-0.00160939	-0.000134548	0.00425347	0.001186	-0.00316218
2018-03-21	-0.0012847	-0.00389221	-0.00274445	-0.00472397	0.000844323	-0.00274497	-0.000136823	0.0041589	0.00105766	-0.00317842
2018-03-22	-0.00137878	-0.00376532	-0.00285276	-0.00475879	0.000801465	-0.00287995	-0.000159872	0.00399555	0.000837112	-0.00310576
2018-03-23	-0.001228	-0.00383441	-0.002821	-0.00459513	0.00085983	-0.00292259	-0.000881042	0.00399839	0.000774992	-0.00292406
2018-03-26	-0.00694643	-0.00435683	-0.0108713	-0.0114781	-0.00233434	-0.00335948	0.00135065	0.00316971	-0.00128277	-0.00331023
2018-03-27	-0.00545979	-0.00335417	-0.00915661	-0.00970822	-0.00113003	-0.00326568	0.00201996	0.00408898	-6.53472e-05	-0.00262277
2018-03-28	-0.00592307	-0.00369087	-0.0104023	-0.0110746	-0.00218226	-0.00347952	0.00161913	0.00317181	-0.000365611	-0.00269237
2018-03-29	-0.00593274	-0.00328245	-0.00976314	-0.0105376	-0.00196256	-0.00326633	-0.0016445	0.00334531	-0.00128313	-0.00298618
2018-03-30	-0.0052629	-0.00568408	-0.00854069	-0.00913539	-0.0010705	-0.00232045	-0.00204837	0.00409683	-0.000736019	-0.00289868
2018-04-02	-0.00484065	-0.00557796	-0.00840118	-0.00898262	-0.00128036	-0.00309176	-0.00173518	0.00404181	-0.000582857	-0.00273045
2018-04-03	-0.00453964	-0.00532809	-0.00805669	-0.00862026	-0.00113028	-0.00296376	-0.00155668	0.00394733	-0.000505114	-0.00264843
2018-04-04	-0.00458096	-0.00525034	-0.00801603	-0.00859395	-0.00124077	-0.00275387	-0.00141759	0.00329971	-0.000792941	-0.00285427
2018-04-09	-0.00446736	-0.00509157	-0.0081195	-0.00888882	-0.00124601	-0.00259942	-0.00264531	0.00322685	-0.000645258	-0.00286755
2018-04-10	-0.0041906	-0.00490331	-0.00785708	-0.00853236	-0.0010523	-0.00241669	-0.00256275	0.00321736	-0.000685172	-0.00272903
2018-04-11	-0.00266705	-0.0038853	-0.00568508	-0.00601073	0.00110922	-0.00120544	-0.000685909	0.00507708	0.00112382	-0.00134322
2018-04-12	-0.00255755	-0.00396841	-0.00548724	-0.00582014	0.00107703	-0.00108126	-0.000672198	0.00483521	0.00113339	-0.00136067
2018-04-13	-0.00220935	-0.00357321	-0.00504653	-0.00541419	0.00132846	-0.000681409	-0.000444735	0.0050666	0.00149597	-0.000983236
2018-04-16	-0.00188153	-0.00335171	-0.00472973	-0.00494206	0.00152712	-0.00125085	-0.000506761	0.00510067	0.00169382	-0.000811482
2018-04-17	-0.0001032	-0.00331153	-0.00270482	-0.00274515	0.00336186	0.000136146	0.00116646	0.00676867	0.00320522	0.000306921
2018-04-18	-0.00102133	-0.0037497	-0.00368542	-0.00425537	0.00176679	-0.00101269	0.000698218	0.00630421	0.00170992	-9.32012e-05
2018-04-19	-0.000693299	-0.00334996	-0.00334269	-0.00516854	0.00174985	-0.000863194	0.0009375	0.00644665	0.00202032	-0.000299701
2018-04-20	-0.00122892	-0.0031839	-0.00318508	-0.00492576	0.00157817	-0.000800314	-2.8885e-05	0.00633775	0.00130928	-0.00100461
2018-04-23	-0.00223089	-0.00302298	-0.00358447	-0.00557675	0.00105315	-0.000569318	0.000149238	0.0059428	0.00117651	-0.00122042
2018-04-24	-0.00201652	-0.00275676	-0.00335826	-0.00528091	0.000942051	-0.000543468	0.000225781	0.00584397	0.00131887	-0.00108422
2018-04-25	-0.00181759	-0.00325079	-0.00351087	-0.00609688	0.000922419	-0.000581365	-0.000131808	0.00664837	0.00134014	-0.000408443
2018-04-26	-0.00144913	-0.00310532	-0.00341366	-0.00559342	0.0012165	-0.00115375	0.000177074	0.00673342	0.00165078	-0.000585448
2018-04-27	-0.00212729	-0.00331378	-0.0043354	-0.00632546	0.000961978	-0.00146106	-0.000708571	0.00642381	-0.000361854	-0.000408404
2018-05-02	-0.00194129	-0.00314652	-0.00412283	-0.00602184	0.000967521	-0.00213642	-0.00108419	0.00596703	-0.000194179	-0.000590876
2018-05-03	-0.00180708	-0.00301641	-0.004103	-0.00588339	0.000923382	-0.0021755	-0.00112081	0.00578562	-0.000198847	-0.000997955
2018-05-04	-0.00164895	-0.00278095	-0.00436891	-0.00651582	0.000867084	-0.00193612	-0.0015506	0.00563765	-0.000515854	-0.00118594
2018-05-07	-0.00125878	-0.00243231	-0.00410063	-0.00638235	0.00109697	-0.00179869	-0.00119362	0.00554532	-0.000271093	-0.000942944
2018-05-08	-0.00231037	-0.00281575	-0.00414533	-0.00681214	0.000519145	-0.00253015	-0.00410487	0.0053583	-0.000861714	-0.0022333
2018-05-09	-0.00156578	-0.00285322	-0.00358657	-0.0061966	0.00104642	-0.00188992	-0.00361146	0.00580919	-0.000728136	-0.00157452
2018-05-10	-0.00143984	-0.0028574	-0.00346119	-0.00597109	0.00105388	-0.00175442	-0.00334433	0.00565704	-0.000581935	-0.00158862
2018-05-11	-0.00135088	-0.00284384	-0.00331766	-0.00570997	0.00104199	-0.00249484	-0.00348488	0.00551516	-0.000588279	-0.00189569
2018-05-14	-0.0012514	-0.00292072	-0.00346614	-0.00593977	0.000825615	-0.00332933	-0.00333342	0.00525278	-0.000638034	-0.00184893
2018-05-15	-0.000911772	-0.00261296	-0.00314507	-0.00542796	0.000981283	-0.00298687	-0.00376995	0.00519952	-0.000467064	-0.00165933
2018-05-16	-0.000965449	-0.00254231	-0.00303816	-0.00528197	0.000690896	-0.00325021	-0.00367045	0.00391122	-0.000496753	-0.00160324
2018-05-17	-0.000308566	-0.00189521	-0.00244897	-0.0049641	0.00137412	-0.00226175	-0.00248661	0.00439301	0.000346456	-0.00091349
2018-05-18	-0.00021036	-0.00179735	-0.00253465	-0.00484267	0.00120025	-0.00249444	-0.00277858	0.00432091	0.000132944	-0.00094805
2018-05-21	0.000270802	-0.00125229	-0.00198568	-0.00405149	0.00174138	-0.00204699	-0.0022406	0.00475762	0.000713268	-0.00557715
2018-05-22	-0.000461061	-0.00117053	-0.00361042	-0.00480225	0.00119118	-0.00196311	-0.00206056	0.00416237	0.000476953	-0.00535548
2018-05-23	-0.000160321	-0.00136105	-0.00326474	-0.00433595	0.00140587	-0.00174794	-0.00181471	0.00399108	0.000749845	-0.00493869
2018-05-24	-0.00116063	-0.00128475	-0.00338953	-0.00412024	0.00138062	-0.00155274	-0.00217491	0.0027686	0.00116548	-0.0078919
2018-05-25	-0.000937033	-0.00114434	-0.00315937	-0.00418251	0.00135301	-0.00137296	-0.0021587	0.0027236	0.00114012	-0.00744009
2018-05-28	-0.0016078	-0.00108397	-0.00400714	-0.00519824	0.000981354	-0.00127029	-0.00199774	0.00273355	0.00119711	-0.00746284
2018-05-29	-0.00185691	-0.00132524	-0.00388259	-0.00512571	0.000650918	-0.00132755	-0.0034438	0.00208372	0.00108407	-0.00734553
2018-05-30	-0.00183663	-0.00173841	-0.00390277	-0.00492519	0.000636172	-0.00318237	-0.0034994	0.00214676	0.00111845	-0.00695475
2018-05-31	-0.0028806	-0.00283027	-0.00624111	-0.00691724	-0.00158239	-0.00297821	-0.00110591	0.00240948	0.00195619	-0.00814719
2018-06-01	-0.00269943	-0.00282284	-0.00568426	-0.0065262	-0.00119699	-0.00401694	-0.00346969	0.00219178	-0.00150601	-0.00815153
2018-06-04	-0.00265377	-0.0027074	-0.00560831	-0.00674595	-0.00142961	-0.00526546	-0.00383691	0.00213296	-0.00186368	-0.0078799
2018-06-05	-0.00215909	-0.00334343	-0.00508605	-0.00608467	-0.000984523	-0.00471673	-0.00408126	0.0023857	-0.00143671	-0.00726983
2018-06-06	-0.00281309	-0.0032999	-0.00596537	-0.00767702	-0.00129572	-0.0057247	-0.0041637	0.00234414	-0.00177591	-0.0070526
2018-06-07	-0.00250144	-0.00319815	-0.00556934	-0.00721101	-0.000983262	-0.00523143	-0.00379603	0.00245182	-0.00143129	-0.00661764
2018-06-08	-0.00232496	-0.00338548	-0.00538325	-0.00687415	-0.00100207	-0.00500262	-0.00360202	0.00187472	-0.00146318	-0.00634599
2018-06-11	-0.00195533	-0.00344279	-0.00415342	-0.00552025	-0.000147276	-0.00402908	-0.00282526	0.00247572	-4.81866e-05	-0.00539682
2018-06-12	-0.00180481	-0.00358574	-0.00406281	-0.0052991	-0.000212137	-0.00425693	-0.00285726	0.00249532	5.30761e-05	-0.00544916
2018-06-13	-0.00178387	-0.00347776	-0.00398542	-0.00522456	-0.000546362	-0.00451504	-0.00461223	0.00227822	-0.000689816	-0.00583361
2018-06-14	-0.00200973	-0.00316037	-0.00595504	-0.00592142	-0.00118583	-0.00511059	-0.00475188	0.00245839	-0.000949688	-0.00563703
2018-06-15	-0.00177369	-0.00297798	-0.00586296	-0.00555891	-0.00107242	-0.00473774	-0.00461169	0.00252887	-0.000994085	-0.00536212
2018-06-19	-0.00275808	-0.0029328	-0.00757768	-0.00624945	-0.00199868	-0.00495719	-0.00487225	0.00224185	-0.00162655	-0.00519982
2018-06-20	-0.0140503	-0.00882111	-0.0187364	-0.0169192	-0.0107708	-0.00823852	-0.00861059	-0.00645448	-0.00808283	-0.00840794
2018-06-21	-0.013067	-0.00870559	-0.0177729	-0.0158589	-0.00995347	-0.0080714	-0.00839023	-0.00579678	-0.00745848	-0.00793592
2018-06-22	-0.0122484	-0.00782313	-0.0187965	-0.0186034	-0.0101447	-0.00747518	-0.00807896	-0.00540707	-0.00747248	-0.00712637
2018-06-25	-0.0122156	-0.00774773	-0.0181646	-0.0182999	-0.00996811	-0.00726831	-0.00764075	-0.00496172	-0.00707626	-0.00698317
2018-06-26	-0.0101892	-0.00900854	-0.0161042	-0.0159482	-0.00781298	-0.00572535	-0.00566597	-0.00317473	-0.00511893	-0.00572469
2018-06-27	-0.00925684	-0.0104954	-0.0149489	-0.0149972	-0.00689187	-0.00516637	-0.00515847	-0.00263633	-0.00444541	-0.00552995
2018-06-28	-0.00814651	-0.0110341	-0.0137892	-0.0135968	-0.00566757	-0.00603362	-0.00731584	-0.00157221	-0.00454226	-0.00450049
2018-06-29	-0.00821627	-0.0109345	-0.0131775	-0.0130558	-0.00567144	-0.00613004	-0.00789757	-0.00161496	-0.00484759	-0.00441366
2018-07-02	-0.008725	-0.011287	-0.0138875	-0.0164773	-0.00592411	-0.0084782	-0.00883668	-0.000953322	-0.00665116	-0.00397909
2018-07-03	-0.00497648	-0.0122614	-0.009727	-0.0118701	-0.00229773	-0.00441752	-0.0051659	0.00276197	-0.00432256	-0.0027712
2018-07-04	-0.00450293	-0.011626	-0.0107916	-0.0120812	-0.00203081	-0.00393091	-0.00483276	0.00257855	-0.00367902	-0.00245869
2018-07-05	-0.0044884	-0.0120578	-0.0109049	-0.0129222	-0.00246688	-0.00446124	-0.00463806	0.00271109	-0.00448425	-0.00233431
2018-07-06	-0.0063487	-0.0121297	-0.0116664	-0.0130258	-0.00360505	-0.00526326	-0.00458732	0.00194349	-0.00457152	-0.00353264
2018-07-09	-0.00580474	-0.0112716	-0.0109797	-0.0122558	-0.00301666	-0.00479808	-0.00438816	0.00217182	-0.00407164	-0.00314939
2018-07-10	-0.00517875	-0.00952324	-0.0095637	-0.0111685	-0.00112679	-0.00567186	-0.00431058	0.00388786	-0.00283865	-0.00187003
2018-07-11	-0.00521551	-0.00934907	-0.0091209	-0.0106235	-0.00108732	-0.00538939	-0.00391561	0.00388543	-0.00253202	-0.00180307
2018-07-12	-0.00473116	-0.00962621	-0.0100158	-0.0117169	-0.00157588	-0.00446849	-0.00317431	0.00352842	-0.00257452	-0.0024852
2018-07-13	-0.00478177	-0.00911356	-0.0131687	-0.0138341	-0.00228673	-0.00516763	-0.00368948	0.00343517	-0.00268749	-0.00213989
2018-07-16	-0.00455489	-0.00861378	-0.0124738	-0.0130526	-0.00197354	-0.0051836	-0.00373426	0.00351559	-0.00237681	-0.00206164
2018-07-17	-0.00364116	-0.00803547	-0.0110253	-0.0113986	-0.000967113	-0.00418496	-0.00271127	0.00413989	-0.0013722	-0.00136582
2018-07-18	-0.00331272	-0.00759328	-0.0105297	-0.0107603	-0.000741694	-0.00420173	-0.00257408	0.00416738	-0.001286	-0.00175459
2018-07-19	-0.00320626	-0.00774018	-0.0103747	-0.0105107	-0.000660883	-0.00394422	-0.00248618	0.00214441	-0.00116056	-0.00172568
2018-07-20	-0.00304318	-0.00742741	-0.00993686	-0.0100922	-0.000812685	-0.00428705	-0.00244417	0.00217305	-0.00104115	-0.00170482
2018-07-23	0.0013901	-0.0030964	-0.00548619	-0.00624858	0.00355562	-0.000670392	0.00161866	0.00508749	0.00348118	0.00224942
2018-07-24	0.000632552	-0.00350578	-0.00566812	-0.00610368	0.00275513	-0.00219102	0.00204227	0.00547537	0.00395924	0.00192623
2018-07-25	-0.000779476	-0.00449585	-0.00558181	-0.00587585	0.000771545	-0.00228235	0.000990054	0.00546418	0.00297674	0.000778984
2018-07-26	-0.000689166	-0.0042849	-0.00534846	-0.00560965	0.000804486	-0.00229357	0.00102074	0.00529312	0.00294007	0.000717895
2018-07-27	-0.000513241	-0.00387112	-0.00581019	-0.0060518	0.00106157	-0.00223383	0.00102548	0.00460528	0.00307387	0.000888584
2018-07-30	-0.000483144	-0.00370826	-0.00565482	-0.00600619	0.0010115	-0.00216455	0.000991379	0.00437311	0.0026585	0.00082987
2018-07-31	-0.00026981	-0.00347868	-0.00552114	-0.00595875	0.00105171	-0.00266243	0.000132176	0.00432071	0.00224494	0.000884043
2018-08-01	-0.00024081	-0.00375736	-0.00530829	-0.00570201	0.00104967	-0.00254961	0.000159891	0.00426076	0.0022327	0.000768168
2018-08-02	0.00040959	-0.00530977	-0.00437958	-0.00500544	0.00190915	-0.00248695	0.000338733	0.00499457	0.00254188	0.000130357
2018-08-03	0.000770826	-0.00593963	-0.00433979	-0.00582539	0.001603	-0.00162707	-0.000151208	0.00585006	0.0001735	0.000932777
2018-08-06	0.000130627	-0.00595397	-0.00491585	-0.00680198	0.000834797	-0.00247507	-0.000989314	0.00571422	-0.00142252	0.000699049
2018-08-07	-0.00162855	-0.00666731	-0.00516978	-0.00700582	-0.000183966	-0.00376755	-0.00279929	0.00426032	-0.00208676	0.00056095
2018-08-08	-0.0030269	-0.00727349	-0.00594139	-0.0076749	-0.00159583	-0.00394702	-0.00288868	0.00522164	-0.00240945	-0.00202964
2018-08-09	-0.0024531	-0.00678651	-0.00606547	-0.00829112	-0.00128952	-0.00447357	-0.00313188	0.00568301	-0.00288831	-0.00135781
2018-08-10	-0.00216669	-0.00713946	-0.00833245	-0.0113687	-0.00116628	-0.00565821	-0.00389635	0.00601626	-0.00310862	-0.00048322
2018-08-13	-0.00194628	-0.00723393	-0.00804937	-0.0108286	-0.000975236	-0.00566081	-0.00359831	0.00492097	-0.00285894	-0.000560254
2018-08-14	-0.00129434	-0.00683813	-0.00751612	-0.00978355	-0.000306714	-0.00490265	-0.00303789	0.00525897	-0.00210567	-0.000124617
2018-08-15	-0.00116725	-0.00687699	-0.00721627	-0.00964405	-0.000232929	-0.00465194	-0.00274343	0.00515604	-0.00193263	-0.000424245
2018-08-16	-0.00144296	-0.00581693	-0.00689333	-0.00929725	0.000174141	-0.0058393	-0.00324659	0.00526175	-0.00204888	-0.000331653
2018-08-17	-0.00175133	-0.00549886	-0.00694781	-0.00885199	-0.000189481	-0.0054648	-0.0043267	0.00488259	-0.00213099	-0.000920696
2018-08-20	-0.00234267	-0.00541087	-0.00710911	-0.00914713	-0.00119236	-0.00681003	-0.00469764	0.00469406	-0.00287855	-0.000792488
2018-08-21	-0.0016575	-0.00467283	-0.00775097	-0.00880658	-0.000171449	-0.0054984	-0.00348394	0.00512034	-0.00177065	-0.000372458
2018-08-22	-0.00164551	-0.00452822	-0.00721578	-0.00828921	-0.000513116	-0.00699278	-0.00541858	0.00525818	-0.0022874	-0.000176983
2018-08-23	-0.00173778	-0.00445121	-0.00732356	-0.00846679	-0.000813799	-0.00671718	-0.0051594	0.00457551	-0.00254091	-0.00023124
2018-08-24	-0.00150219	-0.00420394	-0.00743944	-0.00847394	-0.000630774	-0.00649646	-0.00471772	0.00449084	-0.002208	-0.000172473
2018-08-27	-0.00082713	-0.00343533	-0.00651418	-0.00730807	2.88431e-05	-0.00567098	-0.00375685	0.00485547	-0.00140226	0.000306783
2018-08-28	-0.00156349	-0.00502374	-0.00876568	-0.00906618	-0.000666333	-0.00733018	-0.00578148	0.00449407	-0.0028441	-0.000294209
2018-08-29	-0.00140147	-0.00470351	-0.00827566	-0.00854165	-0.000484446	-0.00686582	-0.00537748	0.0045018	-0.0025063	-0.000233987
2018-08-30	-0.00144952	-0.00450417	-0.00792611	-0.00820974	-0.000575652	-0.00655205	-0.00505439	0.00413255	-0.00257461	-0.000312891
2018-08-31	-0.00173506	-0.00432039	-0.00911555	-0.00863574	-0.000934975	-0.00653009	-0.00461016	0.00444647	-0.00218815	-0.000222558
2018-09-03	-0.00174926	-0.00416981	-0.00859846	-0.00817493	-0.000863465	-0.00628388	-0.00484993	0.00399923	-0.00241398	-0.000397945
2018-09-04	-0.00166724	-0.00401786	-0.0084814	-0.00781457	-0.000780996	-0.00594394	-0.0045324	0.00388322	-0.00226739	-0.000417497
2018-09-05	-0.00115604	-0.00389027	-0.0081012	-0.00804643	-0.000583034	-0.00540638	-0.00400066	0.00416157	-0.00190038	-0.000263043
2018-09-06	-0.00103224	-0.00353664	-0.00626489	-0.00701762	0.000421699	-0.00464278	-0.00338265	0.00518472	-0.00161727	0.000444965
2018-09-07	-0.00110633	-0.00402921	-0.00589063	-0.00658611	0.000424938	-0.00456461	-0.00403215	0.00514581	-0.0018145	0.000484528
2018-09-10	-0.00100237	-0.00388478	-0.00581994	-0.00642094	0.000544613	-0.00462837	-0.0040128	0.00508382	-0.00158142	-0.0005081
2018-09-11	-0.00218358	-0.00319828	-0.00758651	-0.00877816	1.36048e-05	-0.00490909	-0.0036318	0.00534165	-0.00191261	-0.0001084
2018-09-12	-0.00258917	-0.00315095	-0.00722121	-0.00823846	0.000124846	-0.00448387	-0.00326405	0.00526064	-0.00162122	-9.44324e-05
2018-09-13	-0.0024338	-0.00303148	-0.00700756	-0.00803154	0.000151379	-0.0049363	-0.00363788	0.00505902	-0.00146404	-0.000152349
2018-09-14	-0.00176899	-0.00227493	-0.00743773	-0.00741605	0.000634652	-0.003653	-0.00267092	0.00533273	-0.000673251	-0.000582654
2018-09-17	-0.00165601	-0.0021827	-0.00765704	-0.00787484	0.000446474	-0.00369409	-0.00264851	0.0051809	-0.000598205	-0.000626221
2018-09-18	-0.00312257	-0.00254705	-0.00774526	-0.00806148	-9.96999e-05	-0.00454587	-0.0023052	0.00526327	-0.00125105	-0.000590818
2018-09-19	-0.00404079	-0.00197618	-0.00668265	-0.00773111	-0.00140031	-0.00483759	-0.00253003	0.00546264	-0.00056264	5.1219e-05
2018-09-20	-0.00386925	-0.00507844	-0.00637377	-0.00765688	-0.00147945	-0.00501773	-0.00333867	0.00526142	-0.00121682	-0.00155488
2018-09-21	-0.00368859	-0.00489447	-0.00614363	-0.00736685	-0.0013706	-0.00474587	-0.00310156	0.00507727	-0.00107521	-0.0015482
2018-09-25	-0.000219556	-0.00326061	-0.00306515	-0.00396777	0.0026047	-0.002686	-0.00216656	0.00880117	0.00123357	0.00163412
2018-09-26	0.000165563	-0.00546742	-0.00264542	-0.00356254	0.00285501	-0.0021419	-0.00158478	0.00883737	0.001601	0.00186848
2018-09-27	0.000411613	-0.00490331	-0.00243289	-0.00320692	0.00301887	-0.00213172	-0.00333716	0.00851416	0.00190124	0.00176823
2018-09-28	0.000139548	-0.0049244	-0.003451	-0.00398801	0.0022169	-0.00192391	-0.00306355	0.00817745	0.00146078	0.00165522
2018-10-08	0.000346133	-0.00420471	-0.00301999	-0.00356534	0.00241712	-0.00170521	-0.00248252	0.00837688	0.00113272	0.00187698
2018-10-09	0.0012198	-0.00594094	-0.0056783	-0.00617715	0.00305127	-0.0029467	-0.00476135	0.0106999	1.03936e-06	0.00425067
2018-10-10	0.00110911	-0.00573893	-0.00543059	-0.00600806	0.00293868	-0.002704	-0.00440933	0.010209	0.000153871	0.00139663
2018-10-11	0.00114005	-0.00544989	-0.00516994	-0.0057059	0.00285068	-0.00259953	-0.00458093	0.00986606	0.000255117	0.00123785
2018-10-12	-0.00643026	-0.0103113	-0.0168648	-0.0148851	-0.00714386	-0.00543079	-0.00415974	0.00251359	-0.0045198	-0.00172279
2018-10-15	-0.00553911	-0.00961627	-0.0155705	-0.0135853	-0.00608504	-0.00462968	-0.00447572	0.00288885	-0.00358824	-0.00186225
2018-10-16	-0.00581663	-0.00969074	-0.014463	-0.0127637	-0.00578652	-0.00423116	-0.00426826	0.00294239	-0.00400128	-0.00259876
2018-10-17	-0.00707161	-0.0104573	-0.0144647	-0.0134306	-0.00612797	-0.00522642	-0.00407035	0.00278817	-0.00427964	-0.0026135
2018-10-18	-0.00653035	-0.0101022	-0.0142759	-0.0135487	-0.00577841	-0.00473168	-0.0035421	0.00261638	-0.00391286	-0.00246264
2018-10-19	-0.00807011	-0.00965899	-0.0136405	-0.0126266	-0.00698015	-0.00683875	-0.00389773	0.00148858	-0.00401529	-0.00752022
2018-10-22	-0.00473646	-0.0082915	-0.011616	-0.011276	-0.00391342	-0.0046352	-0.00315971	0.00424165	-0.00118885	-0.00466229
2018-10-23	-0.00490583	-0.00781061	-0.0125219	-0.0120554	-0.00401108	-0.00629279	-0.00363359	0.00445672	-0.000759143	-0.00303954
2018-10-24	-0.00490936	-0.00733938	-0.0118286	-0.0118754	-0.00327178	-0.00595841	-0.00682516	0.0038559	-0.000515655	-0.00271987
2018-10-25	-0.00367254	-0.00637707	-0.0104067	-0.0103477	-0.00201288	-0.00487304	-0.00591137	0.00472664	0.000538766	-0.00192946
2018-10-26	-0.0026373	-0.00644799	-0.00915237	-0.0091137	-0.00106258	-0.00389663	-0.00505077	0.00541736	0.00139233	-0.0012359
2018-10-29	-0.00208453	-0.00668227	-0.0083988	-0.00833981	-0.000508565	-0.00330318	-0.00505546	0.00560668	0.0018338	-0.00108978
2018-10-30	-0.00151045	-0.00603179	-0.00683933	-0.00678301	0.000329942	-0.00297521	-0.0117009	0.00648569	-0.000743344	-0.000902772
2018-10-31	-0.000373635	-0.00535511	-0.00542778	-0.00532438	0.00148409	-0.00215999	-0.00945999	0.00729058	0.000437319	7.05607e-05
2018-11-01	-0.00127929	-0.00534753	-0.00526254	-0.00547823	0.00056964	-0.00356917	-0.0103029	0.00649038	3.95626e-06	-0.00020832
2018-11-02	-0.00110755	-0.00512626	-0.00511602	-0.00580821	0.000549799	-0.00335103	-0.00978992	0.00641933	-0.000223974	-0.000344628
2018-11-05	-0.00177532	-0.00345257	-0.00625675	-0.00768378	-0.000273976	-0.00609796	-0.0120302	0.00700268	-0.00202673	0.000627253
2018-11-06	-0.00140872	-0.00315616	-0.00578516	-0.00711603	-4.40888e-06	-0.005509	-0.0113505	0.00683613	-0.00156505	0.000605524
2018-11-07	-0.00115761	-0.00317648	-0.00539411	-0.00672778	0.000244834	-0.00497158	-0.0104829	0.0068009	-0.00137509	0.0006504
2018-11-08	-0.000862988	-0.00304492	-0.00500928	-0.00625351	0.000468375	-0.00441387	-0.00947483	0.00683295	-0.00101746	0.00032164
2018-11-09	-0.000939963	-0.00287263	-0.005007	-0.00625879	0.000450371	-0.00405142	-0.00876179	0.00670644	-0.000819976	0.000246624
2018-11-12	0.000352671	-0.00159542	-0.00367474	-0.00457469	0.00191712	-0.00259268	-0.0068919	0.00763693	0.000558343	0.00084766
2018-11-13	-0.000757935	-0.00222078	-0.00510613	-0.00697138	-5.01405e-05	-0.00344813	-0.00643861	0.00505088	-0.000878302	0.000698466
2018-11-14	-0.0010123	-0.00242395	-0.00475132	-0.00680362	-0.000404391	-0.00350482	-0.00711308	0.00451839	-0.0016889	0.000833852
2018-11-15	-0.000403736	-0.00196952	-0.00422291	-0.00606195	0.000237415	-0.00281722	-0.00654547	0.00493778	-0.0010934	0.000502039
2018-11-16	1.70041e-05	-0.00180133	-0.00435839	-0.00649926	0.000211276	-0.00222512	-0.00553577	0.00492927	-0.000556851	0.000756802
2018-11-19	0.000175735	-0.00256674	-0.00464129	-0.00647436	0.000197126	-0.00193674	-0.00500796	0.0048726	-0.000626532	0.000783795
2018-11-20	0.000826413	-0.00425861	-0.00376184	-0.00533352	0.00096103	-0.00106002	-0.00394897	0.00520197	0.000271378	0.00127887
2018-11-21	0.000574516	-0.00438873	-0.00434861	-0.00667079	0.000842962	-0.000862617	-0.00359019	0.00376439	-0.000269962	0.00150792
2018-11-22	0.000628155	-0.00442235	-0.00419424	-0.00634955	0.00077386	-0.00128186	-0.00350513	0.00371221	-0.000143228	0.00122139
2018-11-23	0.000753123	-0.00423211	-0.00394408	-0.00590865	0.000970919	-0.00103606	-0.0030642	0.00379327	2.40151e-05	0.00123345
2018-11-26	-0.00419758	-0.00684485	-0.00684644	-0.00880089	-0.00264906	-0.00234852	-0.00334996	0.00117079	-0.00311749	-0.000119932
2018-11-27	-0.00399965	-0.00653374	-0.0067569	-0.00837089	-0.00239366	-0.00213669	-0.00304973	0.00131729	-0.00283033	-0.000509381
2018-11-28	-0.00377876	-0.00628235	-0.00705843	-0.0080319	-0.00217864	-0.0019185	-0.00273244	0.0014434	-0.00255989	-0.000509106
2018-11-29	-0.00336798	-0.00633857	-0.00704827	-0.00806553	-0.00207399	-0.00150376	-0.00311227	0.00196843	-0.00270003	-0.000475215
2018-11-30	-0.00352767	-0.00727231	-0.00941919	-0.00936991	-0.00238152	-0.00148599	-0.00233079	0.00169249	-0.00353129	-0.000637032
2018-12-03	-0.00337009	-0.00674163	-0.00899154	-0.00895243	-0.00212098	-0.00137971	-0.00287316	0.00185582	-0.00288076	-0.000554113
2018-12-04	-0.00461866	-0.0056455	-0.0123051	-0.0110054	-0.002967	-0.00316736	-0.00559083	0.00153016	-0.00538468	-0.00083431
2018-12-05	-0.00451944	-0.00551791	-0.011732	-0.0104128	-0.00283219	-0.00315958	-0.0051112	0.00130525	-0.00497283	-0.000877285
2018-12-06	-0.004034	-0.00503715	-0.011371	-0.00988827	-0.0025167	-0.00265197	-0.0044263	0.00155565	-0.00455641	-0.000901695
2018-12-07	-0.00371628	-0.00446982	-0.014418	-0.0105368	-0.00231988	-0.00585105	-0.00490858	0.00202959	-0.00475333	-0.000686707
2018-12-10	-0.00349957	-0.00428979	-0.0139402	-0.0100837	-0.00226717	-0.00810297	-0.00450972	0.00183716	-0.00438525	-0.000861652
2018-12-11	-0.00323457	-0.00435523	-0.0126549	-0.00938118	-0.00206107	-0.00804331	-0.00404743	0.00211577	-0.00455785	-0.00048635
2018-12-12	-0.00315329	-0.00511354	-0.0127814	-0.00908102	-0.00197713	-0.00771554	-0.00383143	0.00218913	-0.00447724	-0.000548728
2018-12-13	-0.00292648	-0.00505837	-0.0124602	-0.0086344	-0.00181287	-0.00729009	-0.00366667	0.00211945	-0.00422907	-0.000551561
2018-12-14	-0.00284925	-0.00559237	-0.0122464	-0.00849219	-0.00237671	-0.00695352	-0.00366443	0.00196521	-0.00482391	-0.000588475
2018-12-17	-0.00370287	-0.00607186	-0.0130519	-0.00963181	-0.00279819	-0.00802476	-0.00357563	0.00216247	-0.00487092	-0.00035377
2018-12-18	-0.00346689	-0.00584704	-0.0124665	-0.00919296	-0.00257399	-0.00783661	-0.00337484	0.00223647	-0.00448786	-0.000362476
2018-12-19	-0.00287938	-0.0068296	-0.0114754	-0.00849584	-0.0020672	-0.00699858	-0.00272914	0.00272974	-0.00386205	-0.000436395
2018-12-20	-0.00300599	-0.006243	-0.0109821	-0.0083905	-0.00204451	-0.00826925	-0.00350659	0.00304291	-0.00359913	-0.0012132
2018-12-21	-0.00230711	-0.00553306	-0.00982832	-0.00733342	-0.00141642	-0.00744897	-0.00272061	0.00339366	-0.0027827	-0.000800233
2018-12-24	-0.00200603	-0.00625673	-0.00886697	-0.00638806	-0.000940379	-0.00732678	-0.00227491	0.00392897	-0.00211321	-0.0003867
2018-12-25	-0.00187706	-0.00594663	-0.00950697	-0.00620874	-0.000928603	-0.00745445	-0.00251511	0.00391934	-0.00191442	-0.000447307
2018-12-26	-0.00255534	-0.00562395	-0.00876231	-0.00587633	-0.00140796	-0.00671179	-0.00210401	0.00395843	-0.00191659	-0.00186539
2018-12-27	-0.00233597	-0.00527144	-0.00908521	-0.00570289	-0.00115102	-0.00630259	-0.00199665	0.00387347	-0.00159636	-0.00187378
2018-12-28	-0.00269748	-0.00532587	-0.00878799	-0.00603282	-0.00157381	-0.00622158	-0.00190525	0.00377034	-0.00177265	-0.0021361
2019-01-02	-0.00221302	-0.00506755	-0.00801925	-0.00531958	-0.00114458	-0.00565312	-0.00236811	0.00366748	-0.00125799	-0.00183992
2019-01-03	-0.00173194	-0.0043896	-0.00657332	-0.00443247	-0.000346359	-0.00783244	-0.00181562	0.00350293	-0.000873236	-0.00158653
2019-01-04	-0.00096667	-0.00360392	-0.00552334	-0.00357618	0.000372656	-0.00654583	-0.00158408	0.00371907	-0.000328155	-0.000977319
2019-01-07	0.000857517	-0.00260054	-0.00479464	-0.00395691	0.00185786	-0.00580329	0.000268072	0.00651357	0.00162534	0.00120988
2019-01-08	-4.03114e-05	-0.002629	-0.00563443	-0.00506566	-0.000156067	-0.00544823	-0.000302363	0.00574888	0.000988124	0.000586072
2019-01-09	-3.34959e-05	-0.00254152	-0.00549594	-0.00485511	-4.26993e-05	-0.00506477	-0.000270581	0.0050881	0.00106002	0.000501823
2019-01-10	0.000104977	-0.00233397	-0.00534002	-0.00455171	0.000242677	-0.00480329	-0.000338573	0.00477464	-0.000121932	0.000606984
2019-01-11	0.000184527	-0.00238644	-0.00513361	-0.00432911	0.000345612	-0.00458253	-0.000221284	0.00468136	-2.87089e-05	0.000594728
2019-01-14	0.000125613	-0.00227391	-0.00541665	-0.00424818	0.000361482	-0.00406198	-0.00055313	0.0047192	0.000101415	0.000435861
2019-01-15	0.000319911	-0.00219229	-0.00540676	-0.00439224	0.000477264	-0.00440168	-0.00057931	0.00467511	8.37464e-05	0.000461068
2019-01-16	0.00106322	-0.00140264	-0.00528955	-0.00469262	0.000983354	-0.00487666	-0.00384932	0.00534806	3.98383e-05	0.00127641
2019-01-17	0.000879001	-0.00138978	-0.00535241	-0.00456031	0.000871554	-0.00482795	-0.00358575	0.00516816	8.48528e-05	0.000987563
2019-01-18	0.000850637	-0.00132188	-0.00551305	-0.00500369	0.000644656	-0.00456763	-0.00325921	0.00509475	-1.28839e-05	0.000927927
2019-01-21	0.000637962	-0.000587432	-0.00442109	-0.00411795	0.00135108	-0.00519204	-0.00349612	0.00576214	0.000897462	0.00135395
2019-01-22	0.000363067	-0.000593554	-0.00478995	-0.00415406	0.00122356	-0.00490895	-0.00350172	0.00557734	0.000684496	0.00105763
2019-01-23	1.8049e-06	-0.00023582	-0.00516173	-0.00424909	0.000863168	-0.00533056	-0.00362741	0.00531611	0.00034306	0.000413947
2019-01-24	-0.00012191	-0.000236176	-0.00500499	-0.00412622	0.00084185	-0.00501826	-0.00340294	0.00501823	0.000368046	0.000305159
2019-01-25	0.000254855	0.000148952	-0.00486259	-0.00446452	0.00126609	-0.0043231	-0.00304797	0.00522245	0.000799317	0.000597276
2019-01-28	0.000645508	0.00032549	-0.00424836	-0.00381795	0.00165323	-0.00350798	-0.00235288	0.00465182	0.00120651	0.000867891
2019-01-29	0.000515685	0.000292724	-0.00417717	-0.00372436	0.00156085	-0.00377617	-0.00223923	0.00450698	0.00112792	0.000777874
2019-01-30	0.000106045	-8.31541e-05	-0.00441191	-0.00425516	0.000764298	-0.00351866	-0.00210318	0.00427742	0.000971934	0.000714882
2019-01-31	-9.44678e-05	1.29677e-05	-0.00501967	-0.00482206	0.000590811	-0.00349133	-0.00268061	0.00298524	-0.000113418	0.000643526
2019-02-01	0.000456111	0.000979712	-0.00392755	-0.00320138	0.000939668	-0.00194548	-0.00125058	0.00324475	0.000990518	0.00157048
2019-02-11	-0.00109423	0.000595525	-0.00517016	-0.00567616	-0.000765643	-0.00474997	-0.00206588	0.00243204	-0.000630759	0.00110154
2019-02-12	-0.00257687	-0.000157615	-0.00707293	-0.00795873	-0.00186481	-0.00594072	-0.00674743	0.00132602	-0.00288231	0.000785894
2019-02-13	-0.00275928	-0.000251385	-0.00693759	-0.00805078	-0.00204124	-0.00698777	-0.00639539	0.00104255	-0.00308183	0.000209238
2019-02-14	-0.00292191	-3.33544e-05	-0.0111399	-0.00963999	-0.0014358	-0.00602349	-0.00499328	0.00204698	-0.00258589	0.00108855
2019-02-15	-0.00268458	1.67638e-08	-0.0106668	-0.00909665	-0.0013214	-0.00558639	-0.00482178	0.00211075	-0.00243056	0.001063
2019-02-18	-0.00131507	3.89479e-06	-0.00829958	-0.00694895	-1.97813e-05	-0.00415463	-0.00304315	0.00303209	-0.0022454	0.00215769
2019-02-19	-0.00144818	0.000463527	-0.00942281	-0.010006	-0.000349527	-0.00560785	-0.00358091	0.00472175	-0.00231154	0.00327847
2019-02-20	-0.00130956	0.000483505	-0.00900676	-0.00963063	-0.000239557	-0.00532032	-0.00342398	0.00457828	-0.00206036	0.00307706
2019-02-21	-0.0013258	-8.72463e-05	-0.00866594	-0.00912662	-0.000134125	-0.00502476	-0.00314933	0.00452849	-0.00184341	0.00273749
2019-02-22	-0.00136114	-0.000494467	-0.0088435	-0.00872078	-0.000151092	-0.00474146	-0.00289531	0.0042421	-0.00166573	0.00251775
2019-02-25	0.00234555	0.00292375	-0.0108675	-0.00835046	0.00293971	-0.00121578	0.000986965	0.00769275	0.00226167	0.0061839
2019-02-26	0.00744731	0.00779058	-0.004218	-0.0040927	0.00912609	0.00645494	0.0108067	0.0160623	0.00901278	0.0138727
2019-02-27	0.00812617	0.00853518	-0.00396671	-0.00275857	0.0100182	0.00683346	0.0113507	0.0164655	0.0096363	0.014177
2019-02-28	0.00779056	0.00797457	-0.00364764	-0.00295807	0.00972105	0.0064775	0.011023	0.0160478	0.00947297	0.013701
2019-03-01	0.00783189	0.00811983	-0.00305803	-0.00231508	0.0098794	0.00483926	0.0107635	0.015843	0.00965165	0.0135651
2019-03-04	0.00956671	0.00991236	-0.000910759	-0.000122432	0.0117034	0.00650919	0.0099588	0.0174908	0.0113949	0.0148774
2019-03-05	0.00867105	0.00678926	-0.00147942	-0.0012013	0.0100824	0.00567711	0.0077876	0.0158122	0.0100309	0.0142778
2019-03-06	0.00768859	0.00450234	-0.00417602	-0.00441008	0.00821742	0.00507347	0.00708671	0.013606	0.00801961	0.0135958
2019-03-07	0.00684116	0.00499764	-0.00379363	-0.00406126	0.00827343	0.0054378	0.00744382	0.0121974	0.00782877	0.0127964
2019-03-08	0.00633488	0.00473553	-0.00356814	-0.00427989	0.00793617	0.00534736	0.0064997	0.0115551	0.00764597	0.0121337
2019-03-11	0.00320602	0.00345007	-0.000283174	0.000565443	0.00644974	0.00839852	0.0107724	0.0113715	0.0073387	0.00912426
2019-03-12	0.00067506	0.00218765	-0.00280919	-0.00199149	0.00126026	0.00385706	0.00695097	0.00857227	0.00411497	0.00792934
2019-03-13	0.000676386	0.00193065	-0.00327915	-0.00294988	0.000786845	0.00372333	0.00585962	0.00718783	0.00379171	0.00743543
2019-03-14	0.000523001	0.000999469	-0.0065238	-0.006516	0.000282243	0.00357301	0.00403139	0.00551822	0.00317821	0.00671184
2019-03-15	0.000392746	7.94493e-05	-0.00707216	-0.00777814	-0.000622038	0.00311451	0.00357952	0.0044609	0.00266963	0.00655127
2019-03-18	-0.00013024	-0.00176235	-0.0065974	-0.00725872	-0.000840321	0.00266233	0.00276917	0.00429895	0.0018873	0.00606302
2019-03-19	-0.00116306	-0.00323285	-0.006604	-0.00704846	-0.0012197	-0.000104025	-0.00264229	0.00429752	0.00156167	0.00463577
2019-03-20	-0.000913473	-0.00300393	-0.0062102	-0.00674591	-0.000896322	2.38884e-05	-0.00238143	0.00410595	0.00174144	0.00451103
2019-03-21	-0.000652727	-0.00285479	-0.00585625	-0.00636576	-0.000576738	0.000246206	-0.00210161	0.00419158	0.00191278	0.00434966
2019-03-22	-0.000683866	-0.00269215	-0.00569343	-0.00649343	-0.000515599	0.000296349	-0.00183458	0.00408123	0.00175416	0.00416094
2019-03-25	-0.000453493	-0.00249133	-0.00541927	-0.00608197	-0.00027876	0.000272702	-0.00150618	0.00391343	0.00167736	0.00406966
2019-03-26	0.00147905	-0.00141893	-0.00331885	-0.00422725	0.00217079	0.00153354	-0.000415431	0.00567475	0.00327779	0.00500793
2019-03-27	0.0004465	-0.00191484	-0.00529566	-0.00512486	-1.11237e-05	0.000501461	-3.02754e-05	0.0042298	0.00206799	0.00420832
2019-03-28	0.000291511	-0.00188016	-0.00489772	-0.00469384	0.000259792	-0.00144367	-0.00063221	0.00439712	0.00205119	0.00398113
2019-03-29	-0.000179987	-0.00250845	-0.0047629	-0.00456548	0.000274682	-0.00143101	-0.000446228	0.00428515	0.00172145	0.00352306
2019-04-01	0.00316995	-0.00332204	-0.0014849	-0.00317899	0.00331005	0.00103003	-0.000628036	0.00800936	0.00442372	0.00646665
2019-04-02	-0.00107312	-0.00470105	-0.0032658	-0.00594149	0.000954242	0.000161406	-0.00159201	0.00663312	0.00141838	0.00335811
2019-04-03	-0.00145418	-0.00446055	-0.00309449	-0.00562873	0.00106968	0.000301883	-0.00160029	0.00655979	0.00154878	0.00319118
2019-04-04	-0.000482056	-0.00375358	-0.00225206	-0.00468787	0.00139939	0.00109354	-0.000461899	0.00718385	0.00220385	0.00336625
2019-04-08	-0.000777656	-0.00334081	-0.00196473	-0.00422965	0.00153957	0.00135212	-0.00109223	0.00725734	0.0023544	0.00277206
2019-04-09	-0.00302629	-0.00326416	-0.00285732	-0.00503915	0.0014993	0.00137904	-0.000838757	0.00676678	0.00207347	0.00213552
2019-04-10	-0.00375496	-0.00466515	-0.00319494	-0.00469683	0.00164591	0.000849592	-0.000902301	0.00669343	0.0010535	0.0019921
2019-04-11	-0.00350638	-0.0045203	-0.00301633	-0.00460601	0.00177331	0.00021716	-0.000820938	0.00664236	0.000750214	0.00187472
2019-04-12	-0.00477163	-0.00471455	-0.00385686	-0.00518554	0.00105385	-0.00173388	-0.00281121	0.00688187	-0.000154192	0.00136685
2019-04-15	-0.00455458	-0.00463694	-0.00368103	-0.00494028	0.00112115	-0.00185856	-0.00255581	0.00565372	-0.000140406	0.00127778
2019-04-16	-0.00449164	-0.00449378	-0.00352541	-0.00492205	0.00103402	-0.00203306	-0.00259701	0.00500677	-3.98196e-05	0.00117756
2019-04-17	-0.0023623	-0.00181743	-0.00733969	-0.00404648	0.00362127	-5.13028e-05	0.000350768	0.00778652	0.00239123	0.00270058
2019-04-18	-0.00210481	-0.00185216	-0.00689116	-0.0037335	0.00331467	0.000133507	-3.19965e-05	0.00766348	0.00175746	0.00215685
2019-04-19	-0.00187285	-0.00198276	-0.006671	-0.00364326	0.00325463	0.00013783	0.000174724	0.00744388	0.00185631	0.00212759
2019-04-22	-0.00128041	-0.00162905	-0.00667461	-0.00325608	0.0034772	0.000519074	0.000639273	0.00763703	0.00108738	0.00135893
2019-04-23	-1.77268e-05	-0.00319177	-0.00459198	-0.00182874	0.00465519	0.00178825	0.00212237	0.00917737	0.000779834	0.00302819
2019-04-24	-0.000554703	-0.00302351	-0.00593796	-0.00249973	0.00283291	0.00173126	0.00203788	0.00848552	0.000265911	0.00226409
2019-04-25	-0.0005682	-0.00285926	-0.00595586	-0.00347269	0.00259367	0.00168466	0.00192608	0.00823341	0.000377275	0.00212746
2019-04-26	-0.00389019	-0.00377995	-0.00800607	-0.0064869	-0.00178509	0.00113793	0.00207799	0.00522526	-0.00308748	-0.00184176
2019-04-29	-0.00428909	-0.0037358	-0.00745844	-0.00608504	-0.00209474	0.000653433	0.00190204	0.00388537	-0.00382357	-0.00253001
2019-04-30	-0.00586912	-0.0037361	-0.00955787	-0.00805921	-0.00317076	0.000748619	0.0019121	0.00296301	-0.00382239	-0.00330428
2019-05-06	-0.00568994	-0.00373777	-0.00931115	-0.00771805	-0.00316011	0.000766626	0.00099792	0.00240273	-0.00366735	-0.00334451
2019-05-07	-0.0115176	-0.00891355	-0.0204478	-0.0183214	-0.0106881	-0.00418192	-0.00351761	0.00246336	-0.010281	-0.00443504
2019-05-08	-0.0110699	-0.00916048	-0.0195148	-0.0175198	-0.0103747	-0.00480617	-0.00409407	0.00222624	-0.010291	-0.00458202
2019-05-09	-0.00967583	-0.00811201	-0.0179331	-0.0156798	-0.00891134	-0.00376318	-0.00405512	0.00288737	-0.00882822	-0.00414149
2019-05-10	-0.00837208	-0.00767445	-0.0165507	-0.013954	-0.00750371	-0.00458324	-0.00379309	0.00367296	-0.00748768	-0.00338001
2019-05-13	-0.00719123	-0.00732896	-0.0181657	-0.0151592	-0.00712127	-0.00399814	-0.00632305	0.00502811	-0.00673674	-0.00210328
2019-05-14	-0.00618934	-0.00604883	-0.0170555	-0.0143883	-0.00563656	-0.00268641	-0.00459314	0.00567954	-0.00558062	-0.00113993
2019-05-15	-0.00573938	-0.00585446	-0.0161866	-0.0136475	-0.00528505	-0.00256774	-0.00421303	0.00553069	-0.0051842	-0.00124787
2019-05-16	-0.0056952	-0.00551282	-0.0152753	-0.0127946	-0.00510346	-0.00339752	-0.00781487	0.0057048	-0.00504252	-0.00147168
2019-05-17	-0.00624309	-0.0053513	-0.0146679	-0.0121908	-0.00486786	-0.00327124	-0.00722677	0.0055631	-0.00468292	-0.00154595
2019-05-20	-0.00797453	-0.00662243	-0.0148484	-0.0127179	-0.00659078	-0.00410198	-0.00662691	0.0039615	-0.00591757	-0.00247892
2019-05-21	-0.00750795	-0.0064357	-0.0142401	-0.0121653	-0.00615087	-0.00435343	-0.00801345	0.00371625	-0.00570931	-0.00258779
2019-05-22	-0.00825658	-0.00636335	-0.0143744	-0.0121885	-0.00610439	-0.00458911	-0.00773364	0.00324367	-0.00567649	-0.0029413
2019-05-23	-0.00807587	-0.00608321	-0.0136909	-0.0114971	-0.00577519	-0.00421471	-0.00709035	0.00332459	-0.00523877	-0.00286482
2019-05-24	-0.00829525	-0.00615498	-0.0151243	-0.0127011	-0.0059084	-0.00528836	-0.0085697	0.00315088	-0.00674245	-0.00275297
2019-05-27	-0.0077727	-0.00579985	-0.0147416	-0.0122695	-0.00542338	-0.00481371	-0.00782752	0.00327189	-0.00617577	-0.00268528
2019-05-28	-0.00813058	-0.00574047	-0.0158587	-0.0146625	-0.00620224	-0.00497239	-0.00796022	0.00270445	-0.00592079	-0.00273435
2019-05-29	-0.00754049	-0.0055825	-0.0150307	-0.0138302	-0.00567393	-0.00457246	-0.00825807	0.00269771	-0.00566615	-0.00256782
2019-05-30	-0.00722029	-0.0055322	-0.0143516	-0.0131601	-0.00526968	-0.00432693	-0.00765732	0.00275175	-0.00533698	-0.00261829
2019-05-31	-0.00669595	-0.00532923	-0.0140744	-0.012925	-0.00492204	-0.00415086	-0.00695474	0.00271613	-0.00511851	-0.00279951
2019-06-03	-0.00636196	-0.00502425	-0.0133437	-0.0122557	-0.00447678	-0.00375058	-0.00647638	0.00263648	-0.00470038	-0.00290848
2019-06-04	-0.00644233	-0.00495273	-0.0129347	-0.011701	-0.00438902	-0.00366404	-0.0059754	0.00265653	-0.00440078	-0.00367475
2019-06-05	-0.00670467	-0.00486862	-0.0122643	-0.0114972	-0.00473258	-0.00409528	-0.00653573	0.00255186	-0.00455274	-0.00356332
2019-06-06	-0.00628906	-0.00494132	-0.0122178	-0.0109641	-0.00436331	-0.00539842	-0.0060284	0.00259027	-0.00418158	-0.00343831
2019-06-10	-0.00636957	-0.00513229	-0.0149181	-0.0119903	-0.00528759	-0.00598105	-0.00701503	0.00227425	-0.00451778	-0.00384883
2019-06-11	-0.00617352	-0.00533374	-0.015035	-0.012248	-0.00521326	-0.00564265	-0.00719898	0.00221806	-0.00434053	-0.00392163
2019-06-12	-0.00826362	-0.00547588	-0.0142712	-0.0140661	-0.00755229	-0.0072392	-0.0123074	0.00217384	-0.00514772	-0.00272033
2019-06-13	-0.00765042	-0.00536144	-0.0134746	-0.0134464	-0.00704864	-0.00675315	-0.0116677	0.00232422	-0.00493586	-0.00266928
2019-06-14	-0.00722628	-0.00516377	-0.0129002	-0.0128412	-0.00661685	-0.00639194	-0.0108747	0.00235905	-0.00457066	-0.00289914
2019-06-17	-0.00739176	-0.00490922	-0.0138428	-0.01374	-0.00692	-0.0060563	-0.0103682	0.00173776	-0.00483062	-0.00354863
2019-06-18	-0.00688462	-0.00461664	-0.0130842	-0.0129101	-0.00634231	-0.0056775	-0.00960932	0.00187871	-0.00436071	-0.00336928
2019-06-19	-0.00642641	-0.00443132	-0.0124644	-0.0122655	-0.00583817	-0.00533691	-0.00913481	0.00196543	-0.00395511	-0.00323524
2019-06-20	-0.00562073	-0.00390867	-0.0120663	-0.0128356	-0.00581517	-0.00529216	-0.00809847	0.00207455	-0.00416421	-0.00289925
2019-06-21	-0.000982007	-0.000362985	-0.00740912	-0.00779157	-0.00108473	-0.0014365	-0.00455593	0.00614434	1.28448e-05	0.000857906
2019-06-24	-0.00120122	-0.000380483	-0.00738469	-0.00837314	-0.00145443	-0.00147245	-0.0042016	0.00585282	-0.00012609	0.000547387
2019-06-25	-0.00123521	-0.000343883	-0.00721166	-0.00803772	-0.0012908	-0.00130572	-0.00410983	0.00562417	-1.78907e-05	0.000470838
2019-06-26	-0.000626734	0.000281509	-0.00664561	-0.00776507	-0.000615221	-0.000664581	-0.00329311	0.00587219	0.000357635	0.00102562
2019-06-27	-0.000589846	0.000442054	-0.00608676	-0.00707786	-0.000194022	-0.000810217	-0.00271093	0.0060162	0.000721101	0.00118458
2019-06-28	-0.000262868	0.000830112	-0.0064849	-0.00728859	0.0003321	-0.000549322	-0.00277923	0.006255	0.00118917	0.00150529
2019-07-01	-0.000393476	0.000581855	-0.00678666	-0.00740311	2.31154e-05	-0.000703922	-0.00251681	0.00590316	0.00107209	0.00113972
2019-07-02	-0.000722308	-0.000133693	-0.00938016	-0.0119974	-0.00106444	-0.00223717	-0.0059418	0.00604638	-0.00172581	0.0010993
2019-07-03	-0.000615664	-0.000130486	-0.00896766	-0.0116451	-0.000862045	-0.00229523	-0.00544259	0.00588782	-0.00151725	0.00107742
2019-07-04	-0.000517707	3.01711e-05	-0.00897153	-0.0116526	-0.000445472	-0.00235259	-0.00595362	0.00599447	-0.00143784	0.000841988
2019-07-05	-0.000527913	-0.0001447	-0.00862562	-0.0112515	-0.000341456	-0.00262128	-0.0063714	0.00584426	-0.00133535	0.000774207
2019-07-08	-0.000492197	-0.000628429	-0.00825272	-0.0107675	-0.000259735	-0.00290156	-0.00727778	0.00568501	-0.00133011	0.000699153
2019-07-09	-0.00324886	-0.00115696	-0.0111336	-0.0128727	-0.00290021	-0.00328958	-0.00560778	0.00372363	-0.003046	-0.000858907
2019-07-10	-0.00306703	-0.00113692	-0.0106043	-0.0122123	-0.0026237	-0.00299927	-0.00517565	0.00372935	-0.00274717	-0.000843713
2019-07-11	-0.00347054	-0.00143496	-0.010114	-0.0116204	-0.00249215	-0.00272696	-0.00478414	0.00359231	-0.00256897	-0.000995953
2019-07-12	-0.00337868	-0.00144905	-0.00963749	-0.0110589	-0.00228203	-0.00251001	-0.00443764	0.0035845	-0.00232221	-0.00101508
2019-07-15	-0.00304765	-0.00125064	-0.0088543	-0.0101995	-0.00190862	-0.00211661	-0.00404781	0.00379801	-0.00182413	-0.000767898
2019-07-16	-0.00293758	-0.00113004	-0.00862894	-0.0107953	-0.00214053	-0.00191949	-0.00377608	0.00357492	-0.00167981	-0.000761285
2019-07-17	-0.00269847	-0.00131874	-0.00824898	-0.010187	-0.00189177	-0.00173241	-0.00392956	0.00355808	-0.00159469	-0.000740118
2019-07-18	-0.00250329	-0.00136691	-0.00787363	-0.00969029	-0.00170658	-0.00162451	-0.00362144	0.00350737	-0.00142902	-0.000734076
2019-07-19	-0.0029595	-0.00174052	-0.00900197	-0.0106171	-0.00241327	-0.0023385	-0.00394886	0.00294241	-0.00201917	-0.00109978
2019-07-22	-0.00204072	-0.00284934	-0.0076817	-0.00912955	-0.00157042	-0.00134264	-0.00319238	0.00350575	-0.000942146	-0.000482004
2019-07-23	-0.00435866	-0.00279416	-0.0088576	-0.00952308	-0.00267968	-0.00163229	-0.00309609	0.00266869	-0.00146364	-0.0006302
2019-07-24	-0.0042645	-0.00301251	-0.00895808	-0.00980377	-0.00292847	-0.00165786	-0.00290713	0.00212532	-0.0015949	-0.000734873
2019-07-25	-0.00409439	-0.00263489	-0.0101382	-0.0102184	-0.0028798	-0.00152767	-0.00242942	0.00237783	-0.00159287	-0.000741953
2019-07-26	-0.00332166	-0.00215253	-0.00971026	-0.0103201	-0.00219073	-0.00103829	-0.00236523	0.00280244	-0.00100585	-0.000355925
2019-07-29	-0.00313362	-0.00206833	-0.00929274	-0.00986614	-0.00220038	-0.0010601	-0.00223557	0.00266345	-0.000892106	-0.000390738
2019-07-30	-0.0027979	-0.00198394	-0.00862858	-0.00910552	-0.00189424	-0.000984092	-0.00224777	0.00247604	-0.000630896	-0.000333155
2019-07-31	-0.00263281	-0.0018315	-0.00802266	-0.00835128	-0.00155651	-0.000922922	-0.0018785	0.0026512	-0.000780948	-0.000391996
2019-08-01	-0.00235252	-0.0036477	-0.00722276	-0.00759841	-0.00130786	-0.000635524	-0.00212448	0.00292541	-0.000569429	-0.000126187
2019-08-02	-0.00203494	-0.00418247	-0.00665626	-0.00686818	-0.00108066	-0.0004512	-0.00174954	0.00312783	-0.00062811	1.26529e-05
2019-08-05	-0.000747869	-0.00356075	-0.00718694	-0.00701095	-0.000661477	0.000602251	-0.000445234	0.00413416	-0.000131303	-0.000169842
2019-08-06	0.000298632	-0.00403051	-0.0060193	-0.00627457	-0.000218842	0.0004628	0.000304566	0.00465805	-0.000118831	6.75581e-06
2019-08-07	-0.00231671	-0.00423936	-0.00683275	-0.0072349	-0.00256456	0.000103224	0.000130469	0.00288306	-0.00228932	-0.00200701
2019-08-08	-0.00214146	-0.00384635	-0.00663715	-0.00726914	-0.00230595	0.000295391	0.00020587	0.00276931	-0.00192057	-0.00179012
2019-08-09	-0.00126486	-0.00283169	-0.00607378	-0.00697313	-0.00134994	0.000246545	0.000458866	0.00347191	-0.00138365	-0.000926185
2019-08-12	-0.0015579	-0.00340486	-0.00723191	-0.00719373	-0.00167676	0.000365796	-0.000943882	0.00275311	-0.00161062	-0.0011117
2019-08-13	-0.0007341	-0.00344239	-0.00891639	-0.0100925	-0.00140434	0.000461221	-0.00171072	0.0033288	-0.000875687	-0.000653218
2019-08-14	-0.000120984	-0.0030773	-0.00799453	-0.00935389	-0.000735253	0.00109695	-0.0011068	0.00383749	-0.000288067	-0.000509797
2019-08-15	-9.9916e-05	-0.00294698	-0.00771362	-0.00906005	-0.000740297	0.00012105	-0.00138527	0.0035288	-0.000373831	-0.00067221
2019-08-16	-7.93654e-05	-0.00284497	-0.00791836	-0.00927495	-0.00064881	-0.000197534	-0.00127134	0.00343561	-0.000273921	-0.00072524
2019-08-19	-0.000101026	-0.00272959	-0.00758279	-0.0090617	-0.000575261	-0.000410699	-0.00199993	0.00338111	-0.000337629	-0.000743728
2019-08-20	0.000209969	-0.00408727	-0.010884	-0.0131897	-0.00184882	-0.000391906	4.76483e-05	0.00304974	-0.000620404	0.000358475
2019-08-21	0.000248497	-0.00387798	-0.0103079	-0.0124816	-0.00160033	-0.000238193	3.5366e-05	0.00291831	-0.00042473	0.000327529
2019-08-22	0.000241093	-0.00371873	-0.00986491	-0.0118919	-0.00150191	-0.000291193	-0.000180354	0.00291112	-0.000306409	0.000141077
2019-08-23	0.000237668	-0.00364984	-0.0094349	-0.0113485	-0.00140708	-0.000464786	-0.000819823	0.00289108	-0.000401625	7.66814e-05
2019-08-26	0.000471652	-0.00322792	-0.0087236	-0.0103556	-0.000955734	-0.00218996	-0.000543838	0.00309333	-1.52923e-05	0.00027583
2019-08-27	0.00155484	-0.00246367	-0.00778088	-0.00886218	3.65414e-05	-0.000817433	2.24402e-05	0.00387972	0.00100495	0.00123614
2019-08-28	0.000814502	-0.00255858	-0.00808275	-0.00954716	-0.000788817	-0.00114741	-0.00157179	0.00291764	-0.00128479	0.000650873
2019-08-29	0.00113536	-0.00208334	-0.00729237	-0.008835	-0.000211442	-0.00122032	-0.0015641	0.00327643	-0.000753865	0.000876958
2019-08-30	0.00121391	-0.00284518	-0.00687759	-0.00825016	-1.54153e-05	-0.000977401	-0.0013365	0.00313637	-0.000511158	0.000894386
2019-09-02	0.000806903	-0.00302196	-0.00743604	-0.00836818	-0.000116087	-0.000934885	-0.00145101	0.00237935	-0.000462113	0.000716623
2019-09-03	-0.000342177	-0.00291301	-0.00886124	-0.0110161	-0.00221999	-0.00163146	-0.00102328	0.00243857	-0.00160857	-0.000781696
2019-09-04	-0.000396623	-0.00282661	-0.00981788	-0.0113832	-0.00212241	-0.00159089	-0.000965106	0.00241631	-0.00145951	-0.000802964
2019-09-05	-0.000549525	-0.0043848	-0.00920435	-0.0102225	-0.00154511	-0.000733722	-0.000433926	0.00309035	-0.000710458	-0.000612449
2019-09-06	0.000266112	-0.00310034	-0.00879935	-0.00989044	-0.000406763	0.000216992	0.000177026	0.00399051	0.000431137	0.000335891
2019-09-09	0.000507928	-0.00275408	-0.00990507	-0.00941578	-9.15844e-05	0.000197951	8.62991e-05	0.00412163	0.000490654	0.000501357
2019-09-10	-0.00058751	-0.00317721	-0.0128185	-0.0116685	-0.00107881	2.19764e-05	9.20054e-05	0.00371041	-0.000177003	-3.64296e-05
2019-09-11	-0.000532683	-0.00305595	-0.0124671	-0.0114735	-0.000964068	-0.000427004	8.43648e-05	0.00365855	-0.00010286	-6.01187e-05
2019-09-12	-0.000323511	-0.00276587	-0.011681	-0.0105668	-0.000743125	-0.00111934	-0.00141748	0.00374856	-6.92904e-06	2.77553e-05
2019-09-16	-1.6572e-05	-0.0039344	-0.0111808	-0.00978245	-0.000416843	-0.000772699	-0.00144618	0.00405371	0.000194027	0.000366876
2019-09-17	0.000326577	-0.00350524	-0.0101677	-0.00861034	1.99657e-05	-0.000458777	-0.00121611	0.00418466	0.000580144	-0.000279679
2019-09-18	-0.000483407	-0.00317447	-0.0106672	-0.00963874	-0.00104815	-0.000357146	-0.000769201	0.00408245	0.000262031	-0.000338165
2019-09-19	-0.000505157	-0.00334064	-0.0102615	-0.00922824	-0.000948297	-0.000456238	-0.00131034	0.00399725	0.000279432	-0.000749798
2019-09-20	-0.000662035	-0.00318394	-0.0108107	-0.00959544	-0.00109961	-0.00053099	-0.00124405	0.00393266	3.49563e-05	-0.00074402
2019-09-23	-0.000628126	-0.0030694	-0.0103604	-0.00928003	-0.0010374	-0.000618136	-0.00123694	0.00376841	5.82673e-05	-0.000766861
2019-09-24	-0.000724965	-0.00348646	-0.00935075	-0.00814622	-0.00112278	-0.000959674	-0.00161387	0.00399966	0.000351024	-0.00054869
2019-09-25	-0.000679294	-0.00334461	-0.00909175	-0.00782332	-0.00104316	-0.00117845	-0.00155956	0.00386698	0.000382206	-0.000641887
2019-09-26	-0.00104388	-0.00338983	-0.00973426	-0.00896596	-0.00185138	-0.00157845	-0.00156666	0.00238487	-0.000721813	-0.00120663
2019-09-27	-0.00266785	-0.00324833	-0.0106593	-0.00954696	-0.00302348	-0.00216974	-0.00236963	0.00216928	-0.00127673	-0.00133611
2019-09-30	-0.00253859	-0.00313337	-0.0106474	-0.00973989	-0.00290035	-0.00209745	-0.00244451	0.00191588	-0.00118334	-0.00130845
2019-10-08	-0.00185003	-0.00227098	-0.0107695	-0.0106147	-0.00222511	-0.00144902	-0.00195894	0.00259303	-0.000466417	-0.000578381
2019-10-09	-0.00163018	-0.00360904	-0.0098971	-0.00963408	-0.00184256	-0.00133997	-0.00230838	0.00242302	-0.000234162	-0.000426685
2019-10-10	-0.00166321	-0.00456519	-0.00970409	-0.00934374	-0.0017501	-0.00107145	-0.00200747	0.00259948	1.46944e-05	-0.000385304
2019-10-11	-0.00174392	-0.00438559	-0.0100232	-0.00952322	-0.0022426	-0.00274998	-0.00222909	0.00240102	-0.000380444	-0.000499952
2019-10-14	-0.000402814	-0.00295956	-0.00791266	-0.00738972	-0.000671213	-0.00171737	-0.00115758	0.00359158	0.000838268	1.50595e-05
2019-10-15	0.000209606	-0.00236432	-0.00750817	-0.00800537	-0.000273008	-0.00129106	-0.000567811	0.00421298	0.000870521	0.000695194
2019-10-16	-0.000492997	-0.00232813	-0.00816433	-0.00888044	-0.000607206	-0.00117692	-0.000560462	0.0038682	0.000683617	0.00021308
2019-10-17	-0.000540604	-0.00232999	-0.00804192	-0.00856871	-0.000735574	-0.00113268	-0.00103736	0.00363684	0.000711406	9.89335e-05
2019-10-18	-0.000521169	-0.00241553	-0.00775861	-0.00824529	-0.000692024	-0.00106066	-0.00099871	0.00354645	0.0006863	2.3257e-05
2019-10-21	1.78181e-05	-0.00237983	-0.0070589	-0.00833949	-0.00026932	-0.000204127	-0.000338274	0.00428027	0.001423	0.000542779
2019-10-22	8.30349e-05	-0.00304087	-0.00664694	-0.00784263	-0.000145386	-0.000460894	-0.000479459	0.00405377	0.00147968	0.000551639
2019-10-23	-0.000106661	-0.00294738	-0.00658616	-0.00794404	-0.000317625	-0.000843728	-0.000569515	0.00385069	0.00101546	0.00046136
2019-10-24	-0.000204749	-0.00339954	-0.00651645	-0.00771226	-0.000437408	-0.00133365	-0.000696979	0.0037529	0.000923504	0.00030994
2019-10-25	-3.81563e-05	-0.00319865	-0.00600645	-0.00707639	-0.000183757	-0.00113127	-0.000650245	0.00383148	0.00105155	0.000409812
2019-10-28	-0.000247387	-0.00320584	-0.0059284	-0.0069387	-0.000303296	-0.00136166	-0.00181022	0.00370187	0.000959561	0.000228287
2019-10-29	-0.000813114	-0.00313044	-0.0067984	-0.00876072	-0.000909335	-0.00174922	-0.00195145	0.00345686	0.000104722	0.000123075
2019-10-30	-0.00116172	-0.0030609	-0.00734627	-0.00977259	-0.00141446	-0.00144891	-0.00166252	0.00340676	0.000403651	6.19022e-05
2019-10-31	-0.00147599	-0.00317414	-0.00725957	-0.00951256	-0.00165639	-0.0015152	-0.00170295	0.00338983	-0.000192937	-0.00015092
2019-11-01	-0.00157494	-0.00318129	-0.00705969	-0.00957665	-0.00179017	-0.00142923	-0.00166665	0.00300409	-0.000144274	-0.000283681
2019-11-04	-0.000743544	-0.00286592	-0.00600204	-0.00825331	-0.000705953	-0.00126056	-0.000955441	0.00419816	-0.00221986	0.000919988
2019-11-05	-0.000736253	-0.00263876	-0.00627377	-0.00812219	-0.000609451	-0.00156065	-0.000971015	0.00418058	-0.00203875	0.000917429
2019-11-06	-0.000373182	-0.00221271	-0.00571845	-0.00772424	-0.000162694	-0.00114372	-0.000900162	0.00448539	-0.00143811	0.00113672
2019-11-07	-0.000403154	-0.002452	-0.00596352	-0.00776466	-0.000268255	-0.00113421	-0.00143409	0.00411416	-0.00140933	0.000884545
2019-11-08	-0.000425598	-0.00241638	-0.00579076	-0.00756988	-0.000250555	-0.00130646	-0.00154712	0.00398916	-0.00143494	0.000786868
2019-11-11	-7.78027e-06	-0.00203266	-0.0050294	-0.00658536	0.000237877	-0.000922984	-0.00122786	0.00434284	-0.000748712	0.00104636
2019-11-12	-0.00170138	-0.00338486	-0.00610729	-0.00756517	-0.00146089	-0.00228471	-0.00126226	0.00300568	-0.00286633	-0.000405612
2019-11-13	-0.00159676	-0.00325352	-0.0058605	-0.00725178	-0.00133997	-0.00217369	-0.00125287	0.00296804	-0.00268629	-0.000522962
2019-11-14	-0.0013432	-0.0032451	-0.00539995	-0.00660506	-0.00115917	-0.00191297	-0.0010442	0.00294173	-0.00235819	-0.000585861
2019-11-15	-0.00124097	-0.0030693	-0.00523363	-0.00637952	-0.00109688	-0.0019934	-0.000966484	0.00286898	-0.00213058	-0.000580737
2019-11-18	-0.00167818	-0.00318859	-0.00566598	-0.00634683	-0.00170023	-0.00212133	-0.00152463	0.00184485	-0.0022719	-0.0012592
2019-11-19	-0.00132286	-0.00262206	-0.00510661	-0.00568759	-0.00123492	-0.00164608	-0.00111005	0.00222137	-0.00159895	-0.00145094
2019-11-20	-0.00259805	-0.00336549	-0.00568548	-0.00635811	-0.00215751	-0.00261595	-0.00137062	0.00169266	-0.00253272	-0.00156748
2019-11-21	-0.00123673	-0.00234175	-0.00493296	-0.00572282	-0.00114197	-0.00155039	-0.000523893	0.00263969	-0.00153813	-0.000414667
2019-11-22	-0.00111088	-0.00220907	-0.00470159	-0.00547607	-0.000990992	-0.00182416	-0.000514765	0.00252734	-0.00154247	-0.00042155
2019-11-25	-0.000956509	-0.00204879	-0.00461067	-0.0063617	-0.000814065	-0.0041522	-0.0017559	0.00261173	-0.00168095	-0.000517244
2019-11-26	-0.00225063	-0.00385708	-0.00409639	-0.00538625	-0.000637623	-0.00349715	-0.00135914	0.00209796	-0.00132419	-0.00274556
2019-11-27	-0.00226889	-0.0037566	-0.00393425	-0.00513636	-0.000544085	-0.00328563	-0.00143151	0.00214324	-0.00120218	-0.00288319
2019-11-28	-0.00213636	-0.00366773	-0.00388385	-0.00496169	-0.000570348	-0.00320199	-0.00138424	0.00209929	-0.00141991	-0.00284164
2019-11-29	-0.00217457	-0.0037564	-0.00376112	-0.00484432	-0.000503648	-0.00298348	-0.00132595	0.00208524	-0.0012901	-0.00296625
2019-12-02	-0.002109	-0.00357953	-0.00360296	-0.00458736	-0.000411803	-0.00370105	-0.00228411	0.00212915	-0.00112543	-0.00282758
2019-12-03	-0.00201014	-0.00422304	-0.00357454	-0.00463984	-0.000380499	-0.00366476	-0.00227968	0.00203507	-0.00102283	-0.00276929
2019-12-04	-0.00185012	-0.00400928	-0.00363859	-0.00474408	-0.000347787	-0.00337976	-0.00206397	0.00213555	-0.00140645	-0.00262996
2019-12-05	-0.0017348	-0.00397259	-0.00359855	-0.00453228	-0.000270609	-0.00309066	-0.00190963	0.00219992	-0.00130383	-0.00255623
2019-12-06	-0.00158907	-0.00346178	-0.00432228	-0.00557441	-0.000433263	-0.0032754	-0.00157894	0.00251506	-0.00101755	-0.00215995
2019-12-09	-0.00158297	-0.00340239	-0.0044485	-0.00569985	-0.000664236	-0.00320117	-0.00203923	0.00245638	-0.00111743	-0.00210536
2019-12-10	-0.0016832	-0.00424185	-0.00428133	-0.00543168	-0.000636833	-0.00367076	-0.00206141	0.00238206	-0.00100628	-0.00232899
2019-12-11	-0.00163256	-0.00408398	-0.00424397	-0.00525518	-0.000581197	-0.00348589	-0.00214226	0.00227915	-0.00112463	-0.00234268
2019-12-12	-0.00129292	-0.00379528	-0.00383811	-0.00446692	-0.000284906	-0.00298719	-0.00183359	0.00238696	-0.00078205	-0.00207906
2019-12-13	-0.00126578	-0.00387486	-0.00369213	-0.00429409	-0.000308488	-0.00283703	-0.00183298	0.00235487	-0.000744657	-0.0022376
2019-12-16	0.00113402	-0.00167541	-0.00160409	-0.00352648	0.00202246	-0.00174589	-0.000298525	0.00515376	0.00110277	0.000125721
2019-12-17	0.000517967	-0.00213887	-0.0022045	-0.00492491	0.000711211	-0.00180196	-0.000303815	0.0041483	0.000536649	-0.000166168
2019-12-18	0.00065327	-0.00235234	-0.00213968	-0.00463029	0.00116601	-0.00119536	-5.56121e-05	0.00459261	0.00108416	0.000141609
2019-12-19	0.000578382	-0.00228818	-0.00209596	-0.00449521	0.00107837	-0.00139236	-8.32882e-05	0.0042086	0.000983385	8.4986e-05
2019-12-20	0.000483204	-0.00224073	-0.00209007	-0.00444665	0.000915807	-0.00133282	-0.000177284	0.00369796	0.000752811	-0.000144783
2019-12-23	0.000135383	-0.00234262	-0.00275203	-0.00476017	0.00047791	-0.00144886	-0.000196112	0.00336102	0.00064075	-0.000328271
2019-12-24	0.000654596	-0.00328066	-0.00442719	-0.00655306	0.000309505	-0.00103021	3.07309e-05	0.00300042	0.000499572	-0.000354369
2019-12-25	-0.00140342	-0.00299562	-0.00470687	-0.00718044	-0.000678138	-0.00088752	0.000115439	0.00308925	-2.51606e-05	-0.000717358
2019-12-26	-0.00131762	-0.0028911	-0.00470111	-0.00709495	-0.000678966	-0.000781873	-8.41394e-05	0.00302151	3.039e-05	-0.00073929
2019-12-27	-0.00119478	-0.00405148	-0.00396719	-0.00629883	-0.000107961	-0.000367214	0.000491041	0.00360419	0.000412507	-0.000489444
2019-12-30	-0.00114827	-0.00376916	-0.00417111	-0.00711251	-6.66361e-06	-0.000404187	-0.000165941	0.00364609	0.000446903	-0.000436899
2019-12-31	-0.000587041	-0.00314079	-0.0031068	-0.00547045	0.0010729	0.000805301	-0.000113502	0.0049959	0.00173975	0.000375531
2020-01-02	-0.00071432	-0.00304807	-0.00304883	-0.00525082	0.000978931	-0.000850239	-0.000328633	0.00469558	0.00165208	0.000294376
2020-01-03	-0.000882516	-0.0027592	-0.00374779	-0.00752472	-0.000181923	-0.000401706	-6.09457e-06	0.00485971	-0.00104675	0.000526963
2020-01-06	-0.000898136	-0.00280235	-0.00370128	-0.00732923	-0.000189282	-0.000357393	-8.88994e-05	0.00471872	-0.000914868	0.000142175
2020-01-07	-0.00100951	-0.00286302	-0.00349355	-0.00693063	-7.60127e-05	-0.000313096	1.01626e-05	0.00465925	-0.000693097	-0.00150092
2020-01-08	-0.000896117	-0.00296783	-0.00338785	-0.00694548	-0.000272045	-0.00095786	-0.0017732	0.00423804	-0.00193954	-0.00138512
2020-01-09	7.36592e-05	-0.00265184	-0.00332999	-0.00642129	0.0014068	-0.000140325	-0.000482664	0.00517807	-1.78041e-05	-0.000255871
2020-01-10	0.000203289	-0.00359287	-0.00515975	-0.00760734	0.00101397	-0.00201487	-0.000724626	0.00508329	-0.000663129	-0.000199356
2020-01-13	0.000168186	-0.00369603	-0.00497129	-0.00730968	0.00087195	-0.00193689	-0.00067558	0.00465838	-0.00060386	-0.000609304
2020-01-14	7.53012e-05	-0.003579	-0.00569851	-0.00832884	0.000763684	-0.00185569	-0.00109742	0.00475811	-0.000703356	-0.000458616
2020-01-15	-6.17132e-05	-0.00334979	-0.00560277	-0.00809004	0.000843097	-0.00175825	-0.00125108	0.0046405	-0.000515703	-0.000408276
2020-01-16	-0.000179526	-0.00350305	-0.00502427	-0.00723347	0.000855146	-0.0013564	-0.000870449	0.00444836	-0.000346806	-0.000589139
2020-01-17	-8.25403e-05	-0.00326221	-0.00473725	-0.00672787	0.000965063	-0.00110068	-0.000653011	0.00414481	-0.000130134	-0.000577345
2020-01-20	-8.1636e-05	-0.0031498	-0.00458732	-0.00647986	0.000843655	-0.00126015	-0.000716588	0.00364041	-6.55875e-05	-0.000593703
2020-01-21	-1.4131e-05	-0.00262812	-0.00619213	-0.00775271	0.000404133	-0.00198208	-0.000341298	0.00393417	0.000355935	-0.000309431
2020-01-22	-0.00034542	-0.00325287	-0.00554556	-0.00706914	0.000402737	-0.00133165	-0.00148803	0.00432569	-0.000782844	-0.000280604
2020-01-23	-0.000397175	-0.00364637	-0.00597052	-0.00795288	6.63288e-06	-0.00158603	-0.00145914	0.00418133	-0.000672644	-0.000306983
2020-02-03	-0.00301322	-0.00506241	-0.0090028	-0.00959448	-0.000916211	-0.000771489	-0.00530004	0.00482232	-0.00338536	-0.000529354
2020-02-04	-0.010547	-0.0124276	-0.0125756	-0.0153364	-0.00846336	0.00826985	-0.00802908	-0.00419582	-0.0115575	-0.00217558
2020-02-05	-0.0095266	-0.0112842	-0.011433	-0.0151637	-0.00737641	0.00453593	-0.00758769	-0.00318221	-0.0110086	-0.00158915
2020-02-06	-0.0100191	-0.0109008	-0.0116161	-0.0149908	-0.00809388	0.000475895	-0.00743995	-0.00312323	-0.011465	-0.00160857
2020-02-07	-0.00977455	-0.0102675	-0.0119621	-0.0161687	-0.00851237	-0.00141787	-0.00836254	-0.00255831	-0.0118499	-0.00167237
2020-02-10	-0.0091525	-0.00978692	-0.0118934	-0.0164067	-0.00792211	-0.00188414	-0.00773784	-0.00231975	-0.0110667	-0.00165147
2020-02-11	-0.0103105	-0.0103186	-0.0114503	-0.0155756	-0.00842496	-0.0020664	-0.00786943	-0.00206798	-0.0106305	-0.00205999
2020-02-12	-0.00955782	-0.00989178	-0.0108038	-0.0146882	-0.0077248	-0.00176981	-0.00708675	-0.00156576	-0.00981876	-0.00205186
2020-02-13	-0.0098067	-0.00936674	-0.0107504	-0.0154577	-0.00779187	-0.00174302	-0.0064408	-0.00130349	-0.0093471	-0.00199836
2020-02-14	-0.00883206	-0.00889535	-0.0101954	-0.0143467	-0.00707812	-0.00167526	-0.00561279	-0.00080898	-0.00885709	-0.0016633
2020-02-17	-0.00806621	-0.00973883	-0.00931769	-0.0133238	-0.00608658	-0.00121727	-0.00483387	-7.97994e-05	-0.00778435	-0.00127534
2020-02-18	-0.00744971	-0.00762748	-0.0120803	-0.0140838	-0.00644512	-0.000654941	-0.00310327	0.0012305	-0.00724192	-0.000113763
2020-02-19	-0.00674814	-0.00722325	-0.0116149	-0.0140622	-0.00603679	-0.000342565	-0.00246926	0.00162904	-0.00664333	4.2852e-05
2020-02-20	-0.00641909	-0.00690112	-0.0111314	-0.0136302	-0.00561073	-0.00125378	-0.00245592	0.00180886	-0.00617894	-7.80001e-05
2020-02-21	-0.00389002	-0.00459706	-0.0093054	-0.0124162	-0.00355953	0.000360889	-0.00111222	0.00402378	-0.00531297	0.00137382
2020-02-24	-0.00374795	-0.00449476	-0.0101907	-0.0130236	-0.00336037	0.000331188	-0.000840992	0.00405735	-0.00491591	0.00130826
2020-02-25	-0.00319544	-0.00457347	-0.0146012	-0.0139522	-0.00273984	0.000380462	-0.000407215	0.00417018	-0.00422117	0.00114961
2020-02-26	-0.00298456	-0.00432623	-0.0153361	-0.0132759	-0.00241832	0.000107381	-0.000161126	0.00329372	-0.0038023	0.000222055
2020-02-27	-0.00312537	-0.00509348	-0.0179268	-0.0176126	-0.00242252	-0.0018662	-0.000166966	0.00342303	-0.00417216	0.000138544
2020-02-28	-0.00285859	-0.00516798	-0.0171299	-0.0167629	-0.00225466	-0.0017631	-0.000681356	0.00345462	-0.00377981	7.29226e-05
2020-03-02	-0.00585498	-0.00210708	-0.019139	-0.0208449	-0.00550767	-0.000649279	-0.00181061	0.00508581	-0.00556478	0.00159182
2020-03-03	-0.00920481	-0.00512168	-0.0215094	-0.0200984	-0.00916133	-0.00023886	-0.00232149	0.00429458	-0.005795	0.000947934
2020-03-04	-0.00868355	-0.00482645	-0.020509	-0.0193002	-0.00868904	-0.00126497	-0.00232535	0.00430273	-0.0054481	0.000792125
2020-03-05	-0.0079684	-0.0070211	-0.0191379	-0.017905	-0.0078113	-0.000794122	-0.00252472	0.00451543	-0.00452933	0.00106924
2020-03-06	-0.00598767	-0.00514725	-0.0166996	-0.0151066	-0.00562851	-0.000180302	-0.00574664	0.00498095	-0.00404528	0.00200285
2020-03-09	-0.00410371	-0.0050666	-0.0149927	-0.0134059	-0.00375731	0.000842409	-0.00443105	0.00624032	-0.00231518	0.00316404
2020-03-10	-0.00619707	-0.00490923	-0.013916	-0.0179262	-0.00477863	0.00182361	-0.00422826	0.00660473	-0.00525132	0.00311187
2020-03-11	-0.0055421	-0.00432099	-0.0180842	-0.0201258	-0.00503934	0.00246968	-0.00341162	0.00694319	-0.00541478	0.0037935
2020-03-12	-0.00502427	-0.00355413	-0.0171176	-0.019814	-0.00394288	0.00275533	-0.00222941	0.0075819	-0.00463473	0.00388522
2020-03-13	-0.0059558	-0.00362576	-0.0160763	-0.0191109	-0.00484265	0.000724042	-0.00412989	0.00722511	-0.00560021	0.00225107
2020-03-16	-0.00610463	-0.00338261	-0.0151345	-0.0177501	-0.00427585	-2.54922e-05	-0.00362386	0.00656144	-0.00546442	0.00171251
2020-03-17	-0.00570455	-0.00157446	-0.0205759	-0.0214612	-0.00586125	0.00129091	-0.00421164	0.00979236	-0.00678691	0.00504079
2020-03-18	-0.00536075	-0.00182844	-0.0197603	-0.0204508	-0.00536021	0.00134669	-0.00389903	0.00959265	-0.00645342	0.0046296
2020-03-19	-0.0035821	-0.00318073	-0.0191166	-0.0181897	-0.00397072	0.00254654	-0.00183455	0.0107353	-0.0048399	0.00535825
2020-03-20	-0.00262557	-0.00325328	-0.0182868	-0.0168259	-0.00287755	0.002674	-0.00111471	0.01085	-0.00389208	0.00480171
2020-03-23	-0.00230036	-0.00384876	-0.0168215	-0.0151329	-0.00210834	0.00133928	-0.00142502	0.0108283	-0.00325419	0.00478641
2020-03-24	-0.00420697	-0.00591272	-0.0164231	-0.0193584	-0.00468617	0.00240375	-0.00142958	0.0119913	-0.00788653	0.00429375
2020-03-25	-0.00396245	-0.00526622	-0.0150464	-0.0174528	-0.00329861	0.0025975	-0.00273347	0.0123324	-0.00722993	0.00433286
2020-03-26	-0.00381777	-0.00779551	-0.0142182	-0.0171504	-0.00391402	0.000181038	-0.00301873	0.0125472	-0.0089415	0.00436367
2020-03-27	-0.00385326	-0.00761197	-0.0149841	-0.0166432	-0.00427675	-0.000558417	-0.00261419	0.0117189	-0.00869191	0.00392164
2020-03-30	-0.00350882	-0.00741492	-0.0145443	-0.0159949	-0.00388222	-0.000453537	-0.00222468	0.0113102	-0.0080293	0.00376987
2020-03-31	-0.00416008	-0.00733264	-0.0158981	-0.0170907	-0.00374413	-0.000697287	-0.0017313	0.0109356	-0.00864102	0.00343739
2020-04-01	-0.00375744	-0.00696638	-0.0152847	-0.0161401	-0.00322043	-0.000568032	-0.00576841	0.0106845	-0.00781862	0.0034278
2020-04-02	-0.00345789	-0.00663769	-0.0146347	-0.0153644	-0.00292655	-0.000987643	-0.00578668	0.0100812	-0.00727706	0.00304016
2020-04-03	-0.00367194	-0.00632725	-0.0164342	-0.0178056	-0.0037563	-0.00104708	-0.00504354	0.00950594	-0.00707624	-7.91866e-05
2020-04-07	-0.00319952	-0.00573911	-0.0162808	-0.0170413	-0.00329675	-0.000880172	-0.00436834	0.00948279	-0.00647052	-0.00027914
2020-04-08	-0.00581704	-0.00538564	-0.0166457	-0.0179746	-0.00523351	-0.00249439	-0.00681078	0.0090067	-0.00710698	-0.000209175
2020-04-09	-0.00531679	-0.00511954	-0.0158499	-0.0169326	-0.00469078	-0.00217467	-0.00656397	0.00884965	-0.00650368	-0.00014998
2020-04-10	-0.00495443	-0.00483453	-0.0152481	-0.016131	-0.00429353	-0.0037711	-0.00620854	0.00864222	-0.00617654	-0.000140067
2020-04-13	-0.00541521	-0.00464967	-0.0168697	-0.0175558	-0.00480918	-0.00396741	-0.00576159	0.00799941	-0.0061076	-0.000616919
2020-04-14	-0.00489717	-0.00434023	-0.0173022	-0.017641	-0.00436667	-0.0035759	-0.00553301	0.00785017	-0.0054838	-0.000489611
2020-04-15	-0.00500829	-0.00436069	-0.0172752	-0.0182972	-0.00472755	-0.00363227	-0.00534294	0.00818394	-0.00524267	-0.000228645
2020-04-16	-0.00482744	-0.00451825	-0.016415	-0.0171603	-0.00431203	-0.00318096	-0.00513454	0.00810498	-0.0049751	-0.00031882
2020-04-17	-0.00451045	-0.00432401	-0.0157193	-0.0165654	-0.00418409	-0.00312235	-0.0047864	0.00676865	-0.00460022	-0.000369892
2020-04-20	-0.00402492	-0.00397664	-0.0147678	-0.0157866	-0.00398007	-0.00284045	-0.00434253	0.00630756	-0.00408209	-0.00021372
2020-04-21	-0.00404357	-0.00378979	-0.0144937	-0.0153289	-0.00387791	-0.00318653	-0.00417594	0.00602274	-0.00394978	-0.000244468
2020-04-22	-0.00371415	-0.00381296	-0.0134075	-0.0143822	-0.00339064	-0.00297651	-0.00400895	0.0060939	-0.00371802	-0.000782749
2020-04-23	-0.00361913	-0.00371293	-0.0128402	-0.0137408	-0.00330572	-0.00311091	-0.00638192	0.00574583	-0.0037158	-0.000828933
2020-04-24	-0.00337512	-0.00347588	-0.0131319	-0.0136216	-0.00304842	-0.00282913	-0.0058685	0.00555154	-0.0033488	-0.00147948
2020-04-27	-0.00321322	-0.00332713	-0.0131838	-0.0138269	-0.00302977	-0.00416946	-0.00507156	0.00558419	-0.00320088	-0.00180691
2020-04-28	-0.00261932	-0.00298053	-0.0121266	-0.0123812	-0.00226003	-0.00393545	-0.00445232	0.00576032	-0.00247094	-0.00154234
2020-04-29	-0.00286995	-0.00265571	-0.011238	-0.011567	-0.00217923	-0.00345383	-0.00461145	0.00487104	-0.00208796	-0.00242396
2020-04-30	-0.00176652	-0.00255985	-0.00935972	-0.00965651	-0.000909315	-0.00231258	-0.00346532	0.00560412	-0.000997715	-0.00164639
2020-05-06	-0.00267146	-0.00237001	-0.0121127	-0.0127133	-0.0026761	-0.00193263	-0.00300726	0.00472194	-0.00245775	-0.00228573
2020-05-07	-0.00289534	-0.00219846	-0.0115993	-0.0121026	-0.00282148	-0.00216947	-0.00280623	0.00468085	-0.0024006	-0.00210408
2020-05-08	-0.00260232	-0.00212615	-0.0111351	-0.0116393	-0.00255849	-0.00195304	-0.00265082	0.00468087	-0.00217528	-0.00211153
2020-05-11	-0.00248365	-0.00201873	-0.0112604	-0.0114122	-0.00225535	-0.00181623	-0.00244639	0.00490357	-0.00328105	-0.00198695
2020-05-12	-0.00234514	-0.00192752	-0.0108868	-0.0109524	-0.00209572	-0.00186848	-0.00259105	0.00473217	-0.0030882	-0.00199317
2020-05-13	-0.00215083	-0.00207565	-0.0106364	-0.0101942	-0.0018235	-0.0018095	-0.00239209	0.00468381	-0.00272068	-0.00196366
2020-05-14	-0.00208985	-0.00202168	-0.0102299	-0.00977074	-0.00170513	-0.00207256	-0.00265033	0.00445104	-0.00251929	-0.00194295
2020-05-15	-0.00206503	-0.00191467	-0.00968418	-0.00876971	-0.0015878	-0.0020052	-0.00293182	0.00465321	-0.00194457	-0.00160002
2020-05-18	-0.00195204	-0.00187645	-0.00934191	-0.00851708	-0.00148483	-0.0019702	-0.00284149	0.00449539	-0.00180124	-0.00158175
2020-05-19	-0.00207607	-0.00187255	-0.0101027	-0.00950949	-0.00137178	-0.00205256	-0.0036408	0.00437641	-0.00179317	-0.00157805
2020-05-20	-0.00200037	-0.00161277	-0.00985671	-0.0106663	-0.00157888	-0.00211749	-0.00339117	0.00440935	-0.00222328	-0.00196106
2020-05-21	-0.00196826	-0.00182328	-0.00953032	-0.0104048	-0.00169041	-0.00222834	-0.00347147	0.0041622	-0.00209408	-0.00216151
2020-05-22	-0.00220878	-0.00168919	-0.0100534	-0.0110895	-0.0021569	-0.0019772	-0.00331745	0.00375081	-0.0020345	-0.00200359
2020-05-25	-0.00176737	-0.0013933	-0.00833227	-0.0103975	-0.0014245	-0.00311325	-0.00414348	0.00532556	-0.00146115	-0.00148097
2020-05-26	-0.00169322	-0.00163021	-0.00924334	-0.010304	-0.00131633	-0.00317402	-0.00471847	0.00472924	-0.00131201	-0.0014599
2020-05-27	-0.00249816	-0.00183155	-0.00977908	-0.0114577	-0.00234159	-0.00432054	-0.00455617	0.004618	-0.00366751	-0.00140117
2020-05-28	-0.00240668	-0.00181949	-0.00959565	-0.0114962	-0.00229006	-0.0048279	-0.00447117	0.00447442	-0.00341367	-0.00143543
2020-05-29	-0.00151104	-0.00112464	-0.00814048	-0.00979218	-0.00127059	-0.00362828	-0.00340279	0.00499987	-0.00231345	-0.000736566
2020-06-01	-0.00128321	-0.00125632	-0.00756893	-0.00903672	-0.00105007	-0.00341449	-0.00317685	0.00499571	-0.00268655	-0.000694936
2020-06-02	-0.00140573	-0.00168302	-0.0112179	-0.0132232	-0.00187285	-0.00334951	-0.00344033	0.00579503	-0.00366146	0.000707313
2020-06-03	-0.00120559	-0.00242596	-0.0109667	-0.0127154	-0.00161908	-0.00316901	-0.00317635	0.0056248	-0.00328542	0.000532655
2020-06-04	-0.00112086	-0.00237015	-0.0104916	-0.0121307	-0.00150548	-0.00306466	-0.00308501	0.00539849	-0.00312569	0.000428358
2020-06-05	-0.00100915	-0.00228559	-0.0101536	-0.0116457	-0.00133941	-0.00291516	-0.00307906	0.00499966	-0.00298253	0.000125134
2020-06-08	-0.000917679	-0.00216127	-0.00969175	-0.0113055	-0.00121327	-0.00287262	-0.0028556	0.00492676	-0.00275698	0.000130715
2020-06-09	-0.00100437	-0.00241418	-0.00943243	-0.0107715	-0.00111178	-0.0027826	-0.00271467	0.00479459	-0.0025683	-0.000503658
2020-06-10	-0.000927942	-0.00225391	-0.00896233	-0.0103435	-0.00109772	-0.00339521	-0.0027067	0.00461562	-0.00258642	-0.000474432
2020-06-11	-0.000578939	-0.00209951	-0.00837212	-0.00930951	-0.000712854	-0.00296038	-0.00230782	0.00426629	-0.00222687	-0.000908947
2020-06-12	-8.64798e-05	-0.00164449	-0.00736307	-0.00815345	-3.42401e-05	-0.00275688	-0.00327777	0.00433715	-0.00169674	-0.000718265
2020-06-15	-0.000190751	-0.00161771	-0.00720622	-0.0078439	-5.49238e-05	-0.00283612	-0.00314938	0.00413454	-0.0017359	-0.000883929
2020-06-16	-0.000209937	-0.00140053	-0.00683243	-0.00780323	0.000113082	-0.00233001	-0.00271188	0.00411313	-0.00195933	-0.00193985
2020-06-17	-0.00217616	-0.00199481	-0.00814799	-0.00872813	-0.000754427	-0.00311659	-0.00284043	0.00376878	-0.00271845	-0.0022538
2020-06-18	-0.00204192	-0.00195918	-0.00787666	-0.00832238	-0.000675593	-0.00341569	-0.0026849	0.00363343	-0.00250241	-0.002252
2020-06-19	-0.00199202	-0.00200845	-0.00822527	-0.00848751	-0.000606675	-0.00358009	-0.00258601	0.00289872	-0.00234113	-0.00331215
2020-06-22	-0.00120987	-0.00123535	-0.00732757	-0.00760195	-0.000215367	-0.00465765	-0.00377542	0.0035393	-0.00209716	-0.00246005
2020-06-23	-0.00102077	-0.00121285	-0.00726936	-0.00796593	-5.14472e-05	-0.00442848	-0.00338847	0.00353427	-0.00203498	-0.00245804
2020-06-24	-0.00101623	-0.0012566	-0.00724356	-0.00779027	-5.0474e-05	-0.00469886	-0.0037749	0.0034173	-0.00189551	-0.00254559
2020-06-29	-0.000863523	-0.00197698	-0.00689097	-0.00756802	6.88517e-05	-0.00430293	-0.00342615	0.00315238	-0.00163228	-0.00238191
2020-06-30	-0.000236601	-0.00174323	-0.00635697	-0.00737403	0.000920892	-0.00302117	-0.00223242	0.00390557	-0.000719246	-0.00228035
2020-07-01	-9.14671e-05	-0.00244309	-0.00686646	-0.00925436	0.000709355	-0.00360322	-0.00275477	0.00433457	-0.000968619	-0.00178243
2020-07-02	0.000441024	-0.00860928	-0.0049276	-0.00696341	0.00202923	-0.00189657	-0.00442916	0.00555905	-0.000793748	-0.000774607
2020-07-03	0.004885	-0.00648109	-0.000945784	-0.00216079	0.00698307	-0.000129135	0.000358498	0.0105179	0.00408969	0.00153227
2020-07-06	0.00976433	-0.000984734	0.00279527	0.00195079	0.0119456	0.00113209	0.00400634	0.0156505	0.00836589	0.00403241
2020-07-07	0.0185285	0.0017831	0.0112392	0.0111726	0.0212741	0.00542416	0.0147448	0.025065	0.0188339	0.0109844
2020-07-08	0.0177079	0.00201748	0.0106745	0.00909589	0.0194659	0.00410416	0.0126015	0.0242647	0.0178495	0.0105761
2020-07-09	0.0164303	0.00350625	0.0107958	0.00843829	0.0182177	0.00459165	0.0133773	0.0240621	0.0186657	0.0116322
2020-07-10	0.0127171	0.0030089	0.00760303	0.00555477	0.0153504	0.00288712	0.0113914	0.0220543	0.0160363	0.00919425
2020-07-13	0.0140489	0.00482652	0.00869774	0.00729972	0.0173229	0.0026488	0.0125954	0.0236167	0.0175833	0.00791486
2020-07-14	0.00878329	0.00460381	0.00650722	0.0048971	0.012096	0.00188114	0.00684124	0.0183628	0.0150076	0.00674757
2020-07-15	0.00830927	0.00429139	0.00603824	0.00415917	0.0116918	0.00196619	0.00684875	0.0179801	0.0143566	0.00668174
2020-07-16	0.00831535	0.00288824	0.00197743	0.00104461	0.0112039	0.00196418	0.0069718	0.018316	0.0138008	0.00575933
2020-07-17	0.00568442	0.00264917	-0.00249441	-0.00330142	0.00767059	-2.8383e-05	-0.00218668	0.0166033	0.00717067	0.0050615
2020-07-20	0.00546991	0.0027512	-0.00205346	-0.00281915	0.00771359	3.80287e-05	-0.00208101	0.0164479	0.00658593	0.00511894
2020-07-21	0.00169986	0.00299136	-0.00144447	-0.00111541	0.00537588	0.000999067	0.000124753	0.0150095	0.00670637	0.00468653
2020-07-22	0.0020848	0.00323442	-0.0010522	-0.000769962	0.00562733	0.000341241	0.000171868	0.0147921	0.00665424	0.0047415
2020-07-23	0.00198814	0.0032258	-0.000919487	-0.000977881	0.00558908	0.000288737	0.000154575	0.0143114	0.00646452	0.00434606
2020-07-24	0.00219742	0.00250921	-0.0011341	-0.00105253	0.00542538	6.01653e-05	0.000426387	0.0139402	0.00635673	0.00405255
2020-07-27	0.00130688	0.00375165	-0.00175674	-0.00398191	0.00436607	-0.00184336	0.000313979	0.0148879	0.00215989	0.00631791
2020-07-28	0.00106727	0.00311491	-0.00156792	-0.00371387	0.00438606	-0.00182561	0.000387317	0.0144857	0.00230788	0.00610601
2020-07-29	0.00103761	0.0030425	-0.00165923	-0.00376311	0.00423188	-0.00168648	-0.000892606	0.0140756	0.0022022	0.00580085
2020-07-30	0.00152952	0.00354702	-0.00277141	-0.00486331	0.00400653	-0.00244156	-2.17594e-05	0.0146657	0.000644501	0.00654422
2020-07-31	0.00190561	0.00374561	-0.00231741	-0.00467698	0.00432707	-0.00211552	0.000306522	0.0141042	0.00101227	0.00657674
2020-08-03	0.00174642	0.00376346	-0.00227746	-0.00511403	0.00421812	-0.00217475	0.000531694	0.0135934	0.000800505	0.0063828
2020-08-04	0.000889655	0.00292147	-0.00362826	-0.00617743	0.00222322	-0.00237536	0.000655537	0.0126609	0.000247039	0.00604478
2020-08-05	0.00139867	0.00305724	-0.00314902	-0.00569916	0.00259741	-0.00202191	0.00103399	0.0127167	0.000659687	0.0061485
2020-08-06	0.00097008	0.00282637	-0.00285848	-0.00526679	0.00266691	-0.00189746	0.000917971	0.0125241	0.000956619	0.00612554
2020-08-07	0.00166334	0.00343251	-0.00204589	-0.00431111	0.00343522	-0.00163955	0.000681302	0.0124179	0.00166451	0.00654455
2020-08-10	0.00241875	0.00391745	-0.00147612	-0.00442648	0.00428101	-0.00143536	0.0011842	0.0124755	0.00250122	0.00639397
2020-08-11	0.00249795	0.00291689	-0.00117927	-0.00393186	0.00438094	-0.00118209	0.00143455	0.0118737	0.00255926	0.00615305
2020-08-12	0.00142786	0.00296289	-0.00118917	-0.00434412	0.00403865	-0.00122112	0.00173422	0.011751	0.00255751	0.00622235
2020-08-13	0.000743283	0.00275308	-0.00110043	-0.00412218	0.00345019	-0.00212399	0.00124635	0.011357	0.00226798	0.00589806
2020-08-14	0.000787431	0.00271763	-0.00102932	-0.00392328	0.00325758	-0.00219189	0.00120082	0.0106044	0.00228701	0.00542049
2020-08-17	0.00149773	0.00298826	-0.000549613	-0.00376959	0.0035599	-0.00179257	0.00140811	0.0109713	0.00269176	0.00588406
2020-08-18	0.00325285	0.0051129	0.00123581	-0.00158457	0.00614854	-0.000288087	0.00339824	0.01376	0.00478919	0.00799284
2020-08-19	0.00294372	0.00506587	0.00127295	-0.00140515	0.00584752	-0.000354555	0.00279265	0.013281	0.00471077	0.00768948
2020-08-20	0.00329204	0.00474152	0.000116242	-0.00286153	0.00557015	-0.00107102	0.00317196	0.00917055	0.00354968	0.00795682
2020-08-21	0.00319069	0.00492255	0.000560218	-0.0022453	0.0047048	-0.000747139	0.00280742	0.00900796	0.00346615	0.00756812
2020-08-24	0.00325543	0.00490944	0.000688447	-0.00216156	0.00464455	-0.000681372	0.00224235	0.00886623	0.00321579	0.0073899
2020-08-25	0.00296849	0.00486246	0.000216449	-0.00270872	0.0040726	-0.000532	0.00164296	0.00867556	0.00290625	0.00715655
2020-08-26	0.00260558	0.00466159	0.00015039	-0.00257613	0.00380754	-0.000438334	0.00157396	0.00766212	0.00288689	0.00650602
2020-08-27	0.00181491	0.0047494	-0.000346096	-0.0038744	0.00344344	9.37562e-06	0.00198555	0.00803887	0.00247539	0.00674729
2020-08-28	0.00160598	0.00449349	-0.000643801	-0.00393458	0.00270569	-0.000117383	0.00135458	0.00779763	0.00239857	0.00643825
2020-08-31	0.0023902	0.00526886	0.000706192	-0.00273509	0.0038047	-0.000768607	0.000412013	0.00894231	0.00279107	0.00753662
2020-09-01	0.00250293	0.00508528	0.000839541	-0.00248785	0.00387116	-0.000540743	0.000620617	0.00881777	0.00294166	0.00738353
2020-09-02	0.00219496	0.00488035	0.000799788	-0.00249161	0.00316159	-0.000414822	0.000709122	0.0083079	0.0021197	0.00706598
2020-09-03	0.00211226	0.00475794	0.000705644	-0.0024497	0.00310999	-0.000296559	0.000796026	0.00803817	0.00209433	0.00669493
2020-09-04	0.00207405	0.00450717	0.000286765	-0.00271512	0.00279083	-0.000120636	0.000703167	0.0078725	0.00204343	0.00650768
2020-09-07	0.00216333	0.00448282	0.000392649	-0.00244483	0.00286785	-0.000585081	-0.000702322	0.00762583	0.00209258	0.00629081
2020-09-08	0.00178233	0.00489496	0.000202006	-0.00317406	0.00208204	-0.00289652	-0.00340168	0.00776012	0.00184248	0.00623489
2020-09-09	0.00281274	0.00565331	0.000974435	-0.00204637	0.00288727	-0.00176168	-0.00218993	0.00747531	0.00289742	0.0049543
2020-09-10	0.000960333	0.00537117	-0.000939734	-0.00509265	0.00155339	-0.00572709	-0.00429522	0.00768179	-6.71186e-05	0.00500268
2020-09-11	0.000444535	0.00530166	-0.0038768	-0.00674257	-0.000632161	-0.00536923	-0.00378799	0.00623688	3.51537e-05	0.00409233
2020-09-14	0.000257244	0.00508915	-0.00395951	-0.00718646	-0.00146852	-0.00559289	-0.00389817	0.00571641	-0.000556774	0.00379573
2020-09-15	-0.000307253	0.00488788	-0.00398535	-0.00735446	-0.00191145	-0.00523206	-0.00361566	0.00533207	-0.000934841	0.0036325
2020-09-16	-0.000561005	0.00454194	-0.00378654	-0.00698852	-0.00188865	-0.00516115	-0.00347532	0.0050229	-0.00156503	0.0034541
2020-09-17	-0.000560122	0.0040405	-0.00379741	-0.00699176	-0.00173642	-0.00549321	-0.00380371	0.00491035	-0.00143765	0.00319953
2020-09-18	-0.000448002	0.00377353	-0.00359512	-0.00661336	-0.00173866	-0.00565416	-0.00444735	0.00477531	-0.00141904	0.00307797
2020-09-21	0.00251124	0.00430349	-0.000746338	-0.00322356	0.00215512	-0.00248835	-0.00140145	0.00820227	0.00222701	0.00515775
2020-09-22	0.0026106	0.004153	-0.000586614	-0.00305303	0.00229515	-0.00224913	-0.00149578	0.00770537	0.00220498	0.00508685
2020-09-23	0.000779828	0.0035374	-0.000925273	-0.00324877	0.00107878	-0.00189415	-0.0013433	0.00691782	0.0015421	0.00328915
2020-09-24	0.000917351	0.00340247	-0.00081664	-0.00305827	0.00095064	-0.00269822	-0.00110137	0.00683244	0.00138511	0.00318143
2020-09-25	-0.00137348	0.0021471	-0.00234048	-0.00422577	-0.0016662	-0.00303125	-0.00153144	0.00482643	-0.000228094	0.00220365
2020-09-28	-0.00118111	0.00080432	-0.0022027	-0.00393396	-0.00138037	-0.00274678	-0.00126863	0.00459902	-4.84474e-06	0.00214121
2020-09-29	-0.00132988	0.000731582	-0.00228177	-0.00387496	-0.00126906	-0.00303166	-0.00111494	0.00451372	6.95102e-05	0.00182763
2020-09-30	-0.0012988	0.000803472	-0.00230528	-0.0038342	-0.00140236	-0.00281766	-0.00106846	0.0044741	0.000104368	0.00179129
2020-10-09	-0.00123986	0.000736779	-0.0021549	-0.00363459	-0.00114212	-0.00255222	-0.000844415	0.00450145	0.000303365	0.00113449
2020-10-12	-0.00384927	0.000604564	-0.00341943	-0.00624241	-0.00461323	-0.00399597	-0.00173832	0.00292099	-0.000164434	-0.000358816
2020-10-13	-0.00286643	0.00172536	-0.00206991	-0.00593429	-0.00434762	-0.00410298	-0.00337269	0.00512187	0.000533666	0.00183297
2020-10-14	-0.00265232	0.00152374	-0.00194396	-0.00562568	-0.00400333	-0.00391956	-0.00329064	0.00507367	0.000264268	0.00177334
2020-10-15	-0.00240331	0.000727935	-0.00200932	-0.00609896	-0.00364752	-0.00362911	-0.00313326	0.00506657	0.000403129	0.00148053
2020-10-16	-0.00217504	0.000747137	-0.00200329	-0.00575101	-0.003511	-0.00344093	-0.0029123	0.00492203	0.000573657	0.00135111
2020-10-19	-0.00170489	0.00104882	-0.00185353	-0.00510537	-0.00298045	-0.00302604	-0.0023657	0.00503439	0.000636265	0.000898812
2020-10-20	-0.0015797	0.00099889	-0.00181002	-0.00495687	-0.00296562	-0.00406366	-0.00272442	0.00448582	0.000561569	0.000129003
2020-10-21	-0.0015663	0.000936525	-0.00180332	-0.00502671	-0.00301529	-0.00391777	-0.00368311	0.00429066	-0.00045961	6.79642e-05
2020-10-22	-0.00148498	0.00103907	-0.00195163	-0.00489614	-0.00302967	-0.00342171	-0.0031559	0.00407892	-0.000150126	0.000107206
2020-10-23	-0.001613	0.000997361	-0.00197368	-0.00472646	-0.00292455	-0.00362419	-0.00294032	0.00383192	-8.1351e-05	-2.28789e-05
2020-10-26	-0.00193778	0.000956507	-0.0023624	-0.00521109	-0.0033836	-0.0052126	-0.00440448	0.00342062	-0.000809678	-0.000139581
2020-10-27	-2.51392e-05	0.00230821	-0.000938225	-0.00298318	-0.0013504	-0.00294176	-0.00250833	0.00447266	0.000830826	0.00163941
2020-10-28	-0.000144616	0.00179453	-0.000914661	-0.00288417	-0.00124407	-0.0031799	-0.00245965	0.00433267	0.000810377	0.00151114
2020-10-29	-0.000329185	0.00154676	-0.000867525	-0.00275361	-0.00113568	-0.00297087	-0.00279437	0.0042597	-0.00015173	0.00144888
2020-10-30	-0.000362792	0.00147596	-0.00103539	-0.00272046	-0.00105862	-0.00335791	-0.00333594	0.00400709	-0.000761938	0.00084709
2020-11-02	-0.000951141	0.00140583	-0.0010834	-0.00320139	-0.00099185	-0.00395779	-0.00572398	0.00442689	-0.000634254	0.00152708
2020-11-03	-0.00115995	0.00141959	-0.00147158	-0.00303193	-0.00106455	-0.00384293	-0.00525285	0.00405953	-0.00173333	0.0013789
2020-11-04	-0.00152327	0.00160128	-0.00201517	-0.00333178	-0.000369341	-0.00355794	-0.00441151	0.00448452	-0.000960452	0.00134906
2020-11-05	-0.00149914	0.00154441	-0.00200065	-0.00319165	-0.000296591	-0.00332163	-0.00410419	0.0041217	-0.00159253	0.00111599
2020-11-06	-0.00248244	-0.000309166	-0.0058254	-0.00383662	-0.00142563	-0.00307959	-0.00453223	0.00337529	-0.0027717	0.00112071
2020-11-09	-0.0023493	-0.00030762	-0.00563464	-0.00371785	-0.00158201	-0.00395424	-0.0045601	0.00328126	-0.00270046	0.000943825
2020-11-10	-0.00278489	0.00098354	-0.00750029	-0.00576936	-0.00127428	-0.00388348	-0.00384134	0.00450549	-0.00159621	0.00111695
2020-11-11	-0.00260926	0.000908528	-0.00767464	-0.00610435	-0.00125103	-0.00413031	-0.00357873	0.00426383	-0.00223323	0.00100099
2020-11-12	-0.00235718	0.000715846	-0.00874202	-0.00796733	-0.00158661	-0.00510397	-0.00332805	0.00396372	-0.00308449	7.71414e-05
2020-11-13	-0.00206419	0.000825973	-0.00804158	-0.00717398	-0.00118042	-0.00444247	-0.00276269	0.00403295	-0.00280159	0.000203466
2020-11-16	-0.000989019	0.000670018	-0.0067331	-0.00581709	-0.000232711	-0.0035054	-0.00290194	0.00471381	-0.00189847	0.000771578
2020-11-17	-0.00375666	0.000643274	-0.00607806	-0.00517627	-0.000103031	-0.00330572	-0.00413555	0.00402736	-0.00155974	-0.00206264
2020-11-18	-0.00346367	-0.000455858	-0.0056202	-0.0047532	-8.81311e-05	-0.00347745	-0.0038284	0.00407636	-0.00132095	-0.00182409
2020-11-19	-0.00272209	-3.45372e-05	-0.00482101	-0.00383644	0.000407781	-0.00262398	-0.00278292	0.00461885	-0.000766053	-0.00110069
2020-11-20	-0.00257377	6.09178e-05	-0.00475627	-0.00382304	0.000282738	-0.00258016	-0.00302203	0.00450137	-0.000896916	-0.00107574
2020-11-23	-0.00277283	4.45545e-05	-0.00450894	-0.00365265	-0.000136357	-0.00239362	-0.00287703	0.00429194	-0.000971917	-0.00150536
2020-11-24	-0.002805	0.00111374	-0.00325477	-0.00244491	0.000439567	-0.00151843	-0.0017634	0.00514245	-0.000372154	-0.00534603
2020-11-25	-0.00243276	0.00110609	-0.00295757	-0.00223268	0.000604521	-0.00147409	-0.00148306	0.0051521	-0.000403559	-0.00494559
2020-11-26	-0.00423938	0.000996379	-0.00287521	-0.00244801	-0.000269463	-0.00231179	-0.00349721	0.00506137	-0.000576301	-0.00477446
2020-11-27	-0.00357047	0.00127465	-0.00241389	-0.00201815	0.000118144	-0.00186295	-0.00290977	0.0033398	-0.00058027	-0.00416236
2020-11-30	-0.00212309	0.00134637	-0.00133018	-0.00124085	0.00114198	-0.00114791	-0.00183087	0.00416182	0.00017777	-0.00269739
2020-12-01	-0.00200679	0.00115777	-0.00132913	-0.0012569	0.00107948	-0.0010549	-0.0024259	0.00376179	0.000188486	-0.00263526
2020-12-02	0.00010489	0.00360431	0.000161917	-0.000249788	0.00283387	-0.000840702	-0.000558166	0.00589043	0.00160745	-0.000306429
2020-12-03	0.000156959	0.00325194	9.26424e-05	-0.000318168	0.00277105	-0.000711695	-0.000435278	0.00568628	0.00158571	-0.000418812
2020-12-04	-0.00043954	0.00297932	-0.000101914	-0.000379223	0.00252213	-0.00167399	-0.000685944	0.00552689	0.00148061	-0.00158095
2020-12-07	-0.000323536	0.00284509	0.000142638	-0.000111183	0.00256763	-0.00137509	-0.00133843	0.00575895	0.00179242	-0.00119274
2020-12-08	0.000392959	0.00311826	0.000685279	0.000592387	0.00331708	-0.000822336	-0.00052545	0.00648104	0.00260053	-0.000690823
2020-12-09	0.000454595	0.00299006	0.000660976	0.000553987	0.00324719	-0.00067874	-0.000456722	0.00633403	0.00260344	-0.000711642
2020-12-10	0.000328147	0.00248381	-9.77544e-05	-0.000284781	0.00264631	-0.000838167	-0.000370083	0.00593125	0.000395684	-0.00033403
2020-12-11	0.000388748	0.00244102	-0.000156328	-0.000299315	0.0025155	-0.000862581	-0.000273733	0.0057978	0.00050023	-0.00030466
2020-12-14	0.000385333	0.00234947	-0.000472896	-0.00112262	0.00234153	-0.000615801	4.16283e-05	0.00541522	0.000552085	0.000125706
2020-12-15	0.000508158	0.00199308	-0.000356979	-0.00110202	0.00180925	-0.00081023	-0.00140857	0.00541981	0.00050297	-0.0020662
2020-12-16	0.000563414	0.00164732	-0.000313456	-0.00104202	0.00158199	-0.00132588	-0.00125658	0.00534712	0.000358812	-0.00201452
2020-12-17	0.000522602	0.00148335	-0.00137905	-0.00147909	0.00153774	-0.00122068	-0.00151712	0.00520041	0.000311898	-0.00197541
2020-12-18	4.42807e-05	0.00195443	-0.000874427	-0.000951903	0.00208321	-0.00197866	-0.00114331	0.00510984	0.000789224	-0.00253576
2020-12-21	0.000310387	0.00219142	-0.000644886	-0.000704566	0.00224647	-0.00163842	-0.000942273	0.00397671	0.00125323	-0.00308891
2020-12-22	-0.00074976	0.00204458	-0.000806637	-0.00141302	-0.000423904	-0.00200762	-0.00133462	0.0038662	0.000519125	-0.00300233
2020-12-23	-0.00139388	0.00406862	-0.00033067	-0.00130743	0.000832764	4.19449e-05	0.000669822	0.00515939	0.0018479	-0.00504225
2020-12-24	-0.00130665	0.0039006	-0.000583109	-0.0018792	-0.000391985	6.87214e-05	0.000702868	0.00276344	0.0012194	-0.00509316
2020-12-25	-0.00120838	0.00281895	-0.0013661	-0.00227875	-0.000525179	3.14368e-05	0.000109407	0.00275476	0.000754667	-0.00493569
2020-12-28	-0.00295611	0.00270564	-0.00132783	-0.00221635	-0.0013204	-0.00063235	0.000143217	-0.00168844	0.000793632	-0.00530474
2020-12-29	-0.00276154	0.00232101	-0.00189025	-0.00259106	-0.00119215	-0.00078507	-0.0013695	-0.0015568	0.000726359	-0.00509061
2020-12-30	-0.00319288	0.0019872	-0.00489033	-0.0030846	-0.00176848	-0.000830011	-0.00147947	-0.00324304	0.000254851	-0.00552318
2020-12-31	-0.00319656	0.0020523	-0.00445985	-0.00322234	-0.00241863	-0.00108057	-0.0022941	-0.00283606	-9.50499e-05	-0.00544297
2021-01-04	-0.00192138	0.0030816	-0.00314326	-0.00263393	-0.00205033	-0.000121814	-0.0013842	-0.00104665	-0.000359215	-0.00374043
2021-01-05	-0.00321991	0.00116723	-0.00303249	-0.00276811	-0.00412579	0.000124807	-0.00324386	-0.000911608	-0.000844149	-0.00351893
2021-01-06	-0.00312548	0.00128992	-0.00294836	-0.00333203	-0.00371957	-0.000400254	-0.00411279	-0.00111988	-0.000699292	-0.00372532
2021-01-07	-0.00262842	0.00181917	-0.00248349	-0.00273979	-0.00295328	-0.000393399	-0.00383836	-0.000758037	-0.000227765	-0.00337483
2021-01-08	-0.00314073	0.00113062	-0.00244315	-0.00238514	-0.00293082	-5.503e-05	-0.00381996	-0.000607601	-0.000173915	-0.00329842
2021-01-11	-0.0029986	0.000644766	-0.00255718	-0.00252297	-0.00294334	-1.53203e-06	-0.00437001	-0.000507224	-0.000153141	-0.00320606
2021-01-12	-0.00420537	0.000609583	-0.00243323	-0.00237212	-0.00399481	-0.000375679	-0.00555678	-0.00150132	1.03451e-05	-0.00460995
2021-01-13	-0.00159688	0.00352348	-0.000727643	-0.000533379	-0.00245179	0.00228097	-0.00459432	0.00147487	0.00259902	-0.0020418
2021-01-14	-0.00149816	0.00355855	-0.000725924	-0.00036567	-0.00213222	0.00168118	-0.0044338	0.00125458	0.00280807	-0.00181413
2021-01-15	-0.00131128	0.00320709	-0.000632504	-0.000113921	-0.00270911	0.00183725	-0.00529786	0.00153723	0.00152899	-0.00163296
2021-01-18	-0.00064227	0.00357879	-0.00047136	7.97873e-05	-0.00182196	0.00238427	-0.00438782	0.00197664	0.00221342	-0.00131919
2021-01-19	-0.00136979	0.00331651	-0.00112041	-0.000895323	-0.00164792	0.00277939	-0.00371843	0.00234017	0.00255745	-0.0011199
2021-01-20	-0.00176993	0.00166093	-0.00116601	-0.00116871	-0.00212874	0.00188569	-0.00395491	0.00232756	0.00171222	-0.00110864
2021-01-21	-0.00203696	0.00122987	-0.00105312	-0.00104938	-0.0024312	-0.000221089	-0.00357555	0.00234039	0.00158009	-0.000939406
2021-01-22	-0.00278741	0.00107394	-0.000995447	-0.00128476	-0.00288091	-0.000888376	-0.0041422	0.00241233	0.00111624	-0.00112146
2021-01-25	-0.00169395	0.00049005	-0.0013598	-0.000925082	-0.00177723	-0.00135574	-0.00323413	0.00306091	0.00196029	-0.00114458
2021-01-26	-0.00160222	0.000221543	-0.00157125	-0.00115192	-0.00166639	-0.00131685	-0.00456937	0.0030301	0.00182874	-0.00131129
2021-01-27	-0.00127095	0.000940304	-0.0014711	-0.00145103	-0.00211222	-0.0025261	-0.00408209	0.00372957	0.00144274	-0.000471979
2021-01-28	-0.00103307	0.000908403	-0.00133022	-0.0014464	-0.00221518	-0.00229015	-0.0037367	0.00378091	0.00155625	-0.00036376
2021-01-29	-0.0032313	0.000516243	-0.00295407	-0.00353891	-0.00448621	-0.00336625	-0.00406494	0.00392599	-0.000657279	-0.0010835
2021-02-01	-0.00314956	-0.00011266	-0.0029826	-0.00367204	-0.00462833	-0.00328095	-0.00379003	0.00383465	-0.00051567	-0.00202244
2021-02-02	-0.0042527	0.000124504	-0.00258778	-0.00336739	-0.00397057	-0.0036249	-0.00339512	0.00385037	-0.000417696	-0.00204854
2021-02-03	-0.00454918	0.00016624	-0.0024407	-0.00322356	-0.00401472	-0.00345685	-0.0038306	0.003825	-0.00275626	-0.0019095
2021-02-04	-0.00427748	-0.000119521	-0.00280162	-0.00435573	-0.00386363	-0.00330429	-0.00368814	0.00246049	-0.00261054	-0.00187048
2021-02-05	-0.00451669	-0.000486022	-0.00279258	-0.00459239	-0.00396527	-0.00351971	-0.00349784	0.00116418	-0.00285663	-0.00183814
2021-02-08	-0.00472029	-0.000705466	-0.00227613	-0.00385666	-0.00317313	-0.00396683	-0.00311695	0.00100473	-0.00214324	-0.00226212
2021-02-09	-0.00608793	-0.00067689	-0.00241759	-0.00387225	-0.00361297	-0.00418646	-0.00338337	0.0010389	-0.00222495	-0.00281887
2021-02-10	-0.00794544	-0.000488844	-0.00304899	-0.00481293	-0.00495885	-0.00478704	-0.0043798	0.000994841	-0.00297046	-0.00366314
2021-02-18	-0.00794238	-0.000474533	-0.00317799	-0.0049225	-0.00487498	-0.0051865	-0.00535691	0.000980063	-0.00369233	-0.00356034
2021-02-19	-0.00954118	-0.00245615	-0.00323879	-0.00449389	-0.00386334	-0.00371392	-0.0037782	0.000870266	-0.00264404	-0.00856012
2021-02-22	-0.0090638	-0.00311911	-0.00354136	-0.00461348	-0.00358447	-0.0036213	-0.0042025	0.000101269	-0.00240116	-0.00865666
2021-02-23	-0.00668392	-0.00198085	-0.00317902	-0.00461742	-0.00332197	-0.00594105	-0.00812513	0.000624144	-0.00566389	-0.00714554
2021-02-24	-0.00632568	-0.00199003	-0.00297654	-0.00432172	-0.00301462	-0.00554194	-0.00753603	0.00073758	-0.00536617	-0.00693418
2021-02-25	-0.00783079	-0.00153979	-0.00263626	-0.00384565	-0.00385382	-0.00717904	-0.00968092	0.00101279	-0.00501365	-0.00752778
2021-02-26	-0.0067918	-0.00686903	-0.00204395	-0.00306499	-0.00292402	-0.00611618	-0.00810813	0.0013882	-0.00405631	-0.00683796
2021-03-01	-0.00695608	-0.00595634	-0.00031634	-0.00185973	-0.00145795	-0.00472712	-0.00764398	0.00303247	-0.00275332	-0.00704813
2021-03-02	-0.00752869	-0.00578586	-0.000930726	-0.00276266	-0.00315676	-0.0046405	-0.00728756	0.00283462	-0.00384147	-0.00700817
2021-03-03	-0.007867	-0.00549462	-0.000882842	-0.00249649	-0.0027532	-0.00499332	-0.00761658	0.00177292	-0.00344362	-0.00669553
2021-03-04	-0.00659901	-0.00279847	0.000914054	-0.000657492	0.000119985	-0.0030254	-0.00503928	0.00384422	-0.000589985	-0.00585172
2021-03-05	-0.00751068	-0.00266237	0.000386789	-0.00148537	-0.00192589	-0.00482472	-0.00777818	0.00376967	-0.00176224	-0.00537807
2021-03-08	-0.0076616	-0.00285752	0.000163402	-0.00150864	-0.00176317	-0.00454513	-0.0072983	0.00371778	-0.00161503	-0.00525488
2021-03-09	-0.00772967	-0.00256216	0.000310529	-0.00251221	-0.00422878	-0.00829208	-0.0112989	0.00233652	-0.00358143	-0.00455534
2021-03-10	-0.00789231	-0.00209851	-0.000601959	-0.00414979	-0.00454692	-0.00891506	-0.011662	0.00225633	-0.00304808	-0.00462367
2021-03-11	-0.00741789	-0.00221979	-0.000772938	-0.00416625	-0.00416078	-0.00851008	-0.0109987	0.00230414	-0.00290296	-0.00449504
2021-03-12	-0.00899768	-0.00117577	0.000358213	-0.00343776	-0.00387386	-0.0076127	-0.0105936	0.00231119	-0.00151098	-0.0040066
2021-03-15	-0.00856362	-0.00153552	0.000228005	-0.00349965	-0.00379595	-0.00715075	-0.0098582	-0.0017697	-0.00136732	-0.00403995
2021-03-16	-0.00818944	-0.00143988	-0.00107354	-0.00441635	-0.0041323	-0.00844765	-0.0113406	-0.00162195	-0.00169653	-0.00418103
2021-03-17	-0.00747466	-0.00271444	-0.00114436	-0.00405821	-0.00393811	-0.00810181	-0.0111222	-0.00170646	-0.00168508	-0.00419153
2021-03-18	-0.00656932	-0.00228003	-0.00137789	-0.00357146	-0.00326488	-0.00711649	-0.00988771	-0.00278942	-0.00157934	-0.00371471
2021-03-19	-0.00646075	-0.00217883	-0.00139736	-0.00344716	-0.00312526	-0.00719319	-0.00973119	-0.00270969	-0.00159387	-0.00365824
2021-03-22	-0.00623284	-0.00177077	-0.000614126	-0.00277775	-0.00229753	-0.00630475	-0.00959085	-0.00139991	-0.00136908	-0.00318664
2021-03-23	-0.0050707	-0.0013007	-0.000501585	-0.00268733	-0.00217822	-0.00553977	-0.00823775	-0.00511302	-0.00110925	-0.00261326
2021-03-24	-0.00674645	-0.00142041	-0.000496443	-0.00261004	-0.00285967	-0.00523939	-0.00772288	-0.00573041	-0.00163973	-0.00363693
2021-03-25	-0.00910475	-0.00172932	-0.000619609	-0.0028471	-0.00381705	-0.00480373	-0.00709968	-0.00526791	-0.00174051	-0.00417205
2021-03-26	-0.0085625	-0.0016176	-0.000553193	-0.00270326	-0.00343289	-0.00442211	-0.00655801	-0.00694573	-0.00149423	-0.00403938
2021-03-29	-0.00907762	-0.00141772	-0.000926045	-0.0034442	-0.00503656	-0.00566122	-0.00718543	-0.00729765	-0.00258031	-0.00378867
2021-03-30	-0.00874662	-0.00139595	-0.000951119	-0.00334795	-0.00471832	-0.00533327	-0.0068723	-0.0072054	-0.00240246	-0.00547435
2021-03-31	-0.00839121	-0.00129964	-0.00093489	-0.00319803	-0.00465702	-0.00540488	-0.00659685	-0.00678096	-0.00217086	-0.00527148
2021-04-01	-0.00836851	-0.00118755	-0.000902473	-0.00301915	-0.00434223	-0.00520331	-0.00646165	-0.0064446	-0.00198361	-0.00511365
2021-04-02	-0.00832203	-0.00112423	-0.000897328	-0.00328918	-0.00416245	-0.00560637	-0.00659691	-0.00609772	-0.00257649	-0.00494574
2021-04-06	-0.00770939	-0.00109968	-0.000980978	-0.00334715	-0.00371867	-0.00509382	-0.00676888	-0.00652632	-0.00259276	-0.00479354
2021-04-07	-0.00738991	-0.00106735	-0.000983816	-0.00331156	-0.00363471	-0.00491201	-0.00646226	-0.00622926	-0.00250236	-0.00468018
2021-04-08	-0.00697554	-0.00128105	-0.000954425	-0.00319279	-0.00332391	-0.00465629	-0.00723029	-0.00583703	-0.00232898	-0.00450044
2021-04-09	-0.00669377	-0.00172905	-0.00118683	-0.00312176	-0.00331934	-0.00477966	-0.00706561	-0.00640276	-0.0021618	-0.00437369
2021-04-12	-0.00625874	-0.00145103	-0.00162142	-0.00296401	-0.00342082	-0.00480917	-0.00758723	-0.00578563	-0.00203905	-0.00402476
2021-04-13	-0.00821745	-0.00120119	-0.00183502	-0.00400031	-0.00467185	-0.00629337	-0.00737294	-0.00512595	-0.00305102	-0.00391718
2021-04-14	-0.00784629	-0.00134334	-0.00178067	-0.00381132	-0.00439313	-0.00585219	-0.00687841	-0.00602201	-0.00365747	-0.00427504
2021-04-15	-0.00776864	-0.0014807	-0.0018291	-0.00390866	-0.00474463	-0.00550063	-0.00647609	-0.0057079	-0.00476465	-0.0042248
2021-04-16	-0.00673506	-0.00117475	-0.00154776	-0.00353205	-0.00399413	-0.004836	-0.00604287	-0.00618706	-0.00426148	-0.00371277
2021-04-19	-0.00637803	-0.00194775	-0.0020774	-0.00356036	-0.00382594	-0.00446864	-0.00587638	-0.00595006	-0.00452704	-0.00421604
2021-04-20	-0.00688893	-0.000922313	-0.0019408	-0.00544295	-0.00483041	-0.00508904	-0.00575216	-0.00448889	-0.00539614	-0.00326312
2021-04-21	-0.00651965	-0.000964968	-0.00240328	-0.00533735	-0.00454536	-0.00475492	-0.00555048	-0.00420647	-0.00516738	-0.00321202
2021-04-22	-0.00584698	-0.000799433	-0.002305	-0.00486017	-0.00393327	-0.00556947	-0.0052415	-0.00376849	-0.00453428	-0.0029715
2021-04-23	-0.0054031	-0.000709066	-0.00245165	-0.00458877	-0.0035415	-0.00509681	-0.00483464	-0.00348466	-0.00413485	-0.00280791
2021-04-26	-0.0053271	-0.00121687	-0.00249553	-0.00441858	-0.0034322	-0.00569891	-0.00498881	-0.00331549	-0.00385456	-0.00282226
2021-04-27	-0.00401516	-0.000783298	-0.00202666	-0.00365752	-0.00296809	-0.00437823	-0.00548299	-0.0029005	-0.00302161	-0.00210966
2021-04-28	-0.00386593	-0.000762755	-0.00231386	-0.00363707	-0.0028957	-0.00493163	-0.00523839	-0.00296568	-0.00281113	-0.00220999
2021-04-29	-0.00374149	-0.000786253	-0.00227242	-0.00355355	-0.003295	-0.0049689	-0.00512222	-0.00299025	-0.00284877	-0.00289764
2021-04-30	-0.00212434	9.25707e-05	-0.00105947	-0.00205992	-0.00132458	-0.00297163	-0.00386833	-0.0016523	-0.00114039	-0.00209306
2021-05-06	-0.00149043	6.69947e-05	-0.00110415	-0.00187404	-0.000473131	-0.00208947	-0.00305773	-0.0014808	-0.000517655	-0.0025377
2021-05-07	-0.00236273	-7.78213e-06	-0.00117463	-0.00210746	-0.000424305	-0.00309359	-0.00444873	-0.00163045	-0.000890109	-0.00429931
2021-05-10	-0.00262522	-0.000150678	-0.00147756	-0.0034505	-0.00114096	-0.00390794	-0.00472639	-0.00156178	-0.00199427	-0.00494492
2021-05-11	-0.0028267	-0.00047967	-0.00163069	-0.00336617	-0.000974751	-0.00360182	-0.00522196	-0.00159358	-0.0018669	-0.00569273
2021-05-12	-0.00319397	-0.000863023	-0.00168205	-0.00335761	-0.00079004	-0.00401276	-0.00669372	-0.00157095	-0.00161276	-0.00540396
2021-05-13	-0.00321822	-0.000877399	-0.00179478	-0.0034248	-0.000733973	-0.00430643	-0.00670305	-0.00150533	-0.00173737	-0.00549929
2021-05-14	-0.0050033	-0.000849468	-0.00177122	-0.00341554	-0.000976729	-0.0039107	-0.00619723	-0.0016653	-0.00291304	-0.0065246
2021-05-17	-0.0020578	0.002034	0.000535049	-0.000941648	0.00170008	-0.0028186	-0.0026632	0.00132782	-0.000158161	-0.00303628
2021-05-18	-0.00210154	0.00200249	0.00052501	-0.00100689	0.00108816	-0.00285085	-0.0031255	0.00138963	-0.000610257	-0.0029225
2021-05-19	-0.00209371	0.00152789	0.000435169	-0.00103625	0.00105166	-0.00278212	-0.00290797	0.00131179	-0.000529113	-0.00305247
2021-05-20	-0.0018069	0.00153847	0.000622284	-0.000779552	0.00126766	-0.00259901	-0.00252816	0.00123027	-0.000195561	-0.00335399
2021-05-21	-0.00174483	0.00162956	0.000834538	-0.000520207	0.00156752	-0.00230265	-0.00243075	0.00130016	0.000159537	-0.00297893
2021-05-24	-0.00129411	0.00209119	0.00118864	-0.00013707	0.00219252	-0.00217923	-0.00186723	0.000738083	0.000786006	-0.00250838
2021-05-25	-0.00117783	0.00207875	0.000831167	-0.000957021	0.00218234	-0.00194394	-0.00183735	0.000750513	0.000915686	-0.00240016
2021-05-26	0.000538127	0.00509399	0.00370999	0.00136916	0.00608732	-0.00054565	-0.00065963	0.00202266	0.00422103	-0.00171483
2021-05-27	0.000429577	0.00454579	0.00351624	0.00115176	0.00585613	-0.000424387	-0.000531781	0.00205732	0.00412392	-0.00166595
2021-05-28	0.000414096	0.00423816	0.0020183	0.000211328	0.00539657	-0.000368586	-0.000360915	0.00208637	0.00362835	-0.0016396
2021-05-31	0.000487925	0.00404465	0.00180051	0.000130448	0.00504012	-0.000844332	-0.000293922	0.00186375	0.00345392	-0.00155867
2021-06-01	1.17142e-05	0.00392953	0.00123522	-0.00024648	0.00296562	-0.0012006	-0.000138512	0.00163896	0.00338824	-0.00151356
2021-06-02	3.08976e-05	0.00406052	0.00139926	-2.05226e-05	0.00320924	-0.00102042	0.000206828	0.00191933	0.00337468	-0.00136354
2021-06-03	-2.62866e-05	0.00396622	0.000577036	-0.000837311	0.00298376	-0.00163876	9.53674e-06	0.00178365	0.00292052	-0.00130467
2021-06-04	2.70661e-05	0.00375154	0.000255142	-0.000889266	0.00271721	-0.00173595	0.000162493	0.00185177	0.00284328	-0.00124969
2021-06-07	0.000178379	0.00328346	0.000392422	-0.000854946	0.00275862	-0.00157524	0.000130981	0.0014225	0.0029793	-0.00111205
2021-06-08	0.000179889	0.00239079	-0.000262196	-0.0017061	0.00250815	-0.0014962	0.000162873	0.00145429	0.00290363	-0.00112951
2021-06-09	-0.00020523	0.00222634	-0.000352143	-0.00171932	0.0023908	-0.00174441	-0.00291874	0.00146997	0.00281635	-0.00114502
2021-06-10	-0.000301783	0.00205726	-0.000303386	-0.0016251	0.00233841	-0.00155903	-0.00261542	0.00142328	0.00277908	-0.00120114
2021-06-11	-0.00035998	0.00188577	-0.00103112	-0.0022543	0.000813626	-0.00159315	-0.00250081	0.00145134	0.00248301	-0.00122208
2021-06-15	-0.000147536	0.00201063	-0.00122874	-0.00223795	0.0011502	-0.00144257	-0.00310516	0.000925045	0.0027965	-0.000925622
2021-06-16	-0.000292248	0.00150154	-0.000508444	-0.00136685	0.0017739	-0.00143692	-0.00216202	0.00165439	0.00353219	-0.000874691
2021-06-17	-0.00185754	0.00143421	-0.000648614	-0.00207665	-0.000617172	-0.00295576	-0.00226035	0.00121553	0.00126822	-0.000879016
2021-06-18	-0.00174033	0.001389	-0.00128012	-0.00304025	-0.000882741	-0.00277265	-0.00209893	0.00123722	0.00129364	-0.000944555
2021-06-21	-0.00161622	0.00136334	-0.00129701	-0.00290043	-0.00142181	-0.00262996	-0.00236249	0.00129247	0.000663171	-0.00124311
2021-06-22	-0.00139709	0.00143961	-0.00115412	-0.00260123	-0.00137979	-0.00233367	-0.00226704	0.00104863	0.000782059	-0.00135809
2021-06-23	-0.00129858	0.00151358	-0.00106227	-0.00240071	-0.00127842	-0.00297953	-0.00209006	0.001157	0.0008937	-0.00173941
2021-06-24	-0.00151239	0.00137915	-0.00119853	-0.0027515	-0.00135332	-0.00282658	-0.00248451	0.0010738	-4.98071e-06	-0.00187497
2021-06-25	-0.00141562	0.00122614	-0.00118007	-0.0026468	-0.00129106	-0.00286393	-0.00228754	0.0011079	-4.00459e-05	-0.00184767
2021-06-28	-0.00201318	0.00197668	-0.000529036	-0.00211337	-0.000776015	-0.00329265	-0.00222437	0.00152402	0.0007733	-0.00224553
2021-06-29	-0.00124844	0.00211862	-0.000333719	-0.00143587	-0.000276035	-0.00235003	-0.00162169	0.000838421	0.00089972	-0.00367469
2021-06-30	-0.000981556	0.00239407	-0.000843299	-0.00157629	5.05969e-05	-0.00209488	-0.00182827	0.000999312	0.000855412	-0.00376446
2021-07-01	-0.00100811	0.00241051	-0.00110625	-0.00219282	-0.000231088	-0.00193439	-0.00155428	0.00104404	0.000980484	-0.00365939
2021-07-02	-0.00146988	0.000582165	-0.0016135	-0.00247002	-0.000859115	-0.00230692	-0.00154815	0.000768847	0.000852519	-0.00378761
2021-07-05	0.000376815	0.00155914	-0.00147869	-0.00218129	0.000366638	-0.00524417	-0.00225141	0.00191114	0.00185071	-0.00245271
2021-07-06	-0.000805902	0.00133022	-0.00224371	-0.00266568	0.000277115	-0.0050241	-0.00217608	0.00190731	0.00180153	-0.00262184
2021-07-07	-0.00111386	0.000714274	-0.00209108	-0.00246252	0.000363455	-0.00591298	-0.00188622	0.00189959	0.00190899	-0.00253051
2021-07-08	-0.00177048	0.000470807	-0.00204782	-0.00251534	-0.00120102	-0.00612748	-0.00176138	0.00187337	0.0013404	-0.0026785
2021-07-09	-0.000894279	0.0012437	-0.00140425	-0.0015684	-0.000528662	-0.00620419	-0.00191306	0.00253555	0.0019108	-0.003702
2021-07-12	-0.00205837	0.0012693	-0.00135904	-0.0016809	-0.000442657	-0.005793	-0.00280588	0.00231879	0.00191304	-0.00355283
2021-07-13	-0.00304406	0.00111901	-0.00236052	-0.00233415	-0.00083721	-0.00642375	-0.00284631	0.0022706	0.000894228	-0.00352254
2021-07-14	-0.00294476	0.00101235	-0.00235362	-0.0025262	-0.000810878	-0.00607221	-0.00369126	0.000595348	0.000537943	-0.00381656
2021-07-15	-0.00302382	0.00107709	-0.00224443	-0.00225843	-0.00106603	-0.00460058	-0.00244247	0.00100139	8.73916e-05	-0.00313452
2021-07-16	-0.00301941	0.00229336	-0.00107005	-0.0013113	-0.000360028	-0.00317791	-0.00130094	0.00110347	0.00112101	-0.00215616
2021-07-19	-0.00283813	0.00221027	-0.00105983	-0.00131578	-0.000644848	-0.00330661	-0.0022035	0.00113056	0.00070991	-0.00211028
2021-07-20	-0.00291278	0.00137099	-0.00132605	-0.0013043	-0.00064032	-0.00352108	-0.00201878	0.00101374	0.000645978	-0.00208309
2021-07-21	-0.0025089	0.00142985	-0.00111185	-0.00110602	-0.000453021	-0.00304674	-0.00152709	0.00118087	0.000901237	-0.00186164
2021-07-22	-0.00376278	0.00125924	-0.00110665	-0.00148958	-0.00136935	-0.00307964	-0.00145974	0.00119546	0.00078016	-0.00184392
2021-07-23	-0.00464544	0.00131331	-0.00097659	-0.00169614	-0.00123466	-0.00273223	-0.00127469	0.0013974	0.00106802	-0.00192895
2021-07-26	-0.00449177	0.00101428	-0.0011494	-0.00196742	-0.00118596	-0.00352235	-0.00260772	0.00117206	0.000746553	-0.00187892
2021-07-27	-0.00154927	-0.000963457	-0.000402385	-0.000484977	0.00101519	-0.0076619	-0.00647227	0.00308455	0.000419408	-0.000390153
2021-07-28	-0.00360958	-0.00235112	0.000526069	0.000544207	-0.00165965	-0.00796492	-0.00800153	0.0046393	-0.000306876	0.000627303
2021-07-29	-0.00412006	-0.00255883	0.000453479	-0.000373961	-0.00165113	-0.00833379	-0.00738856	0.00301608	-0.000473266	0.000333607
2021-07-30	-0.00663189	-0.00246335	-0.000667689	-0.00209614	-0.00485143	-0.00860527	-0.00685655	0.00283284	-0.00200216	0.000154923
2021-08-02	-0.00566009	-0.0016946	-0.00057241	-0.00167021	-0.00393112	-0.00805152	-0.00779011	0.000929832	-0.00111462	0.000247807
2021-08-03	-0.00504903	-0.000720711	-0.00136334	-0.00113905	-0.00431164	-0.00713305	-0.0110849	0.00140893	-0.00196943	0.000647779
2021-08-04	-0.00565158	-0.000690715	-0.00156981	-0.00170481	-0.004512	-0.00866664	-0.0106576	0.00142659	-0.0019235	6.51805e-05
2021-08-05	-0.00636315	-0.000623345	-0.00163324	-0.00199889	-0.00600654	-0.0082779	-0.0103746	0.00123671	-0.00210417	-0.000763814
2021-08-06	-0.00632055	-0.000929467	-0.00162768	-0.00205485	-0.00555742	-0.00781898	-0.00965039	0.00128089	-0.00183245	-0.000707681
2021-08-09	-0.00635994	-0.000874365	-0.00160985	-0.0020285	-0.00527539	-0.00853056	-0.00907348	0.00128136	-0.0016585	-0.00111723
2021-08-10	-0.0047473	-0.00212581	-0.000678766	-0.00118962	-0.00331653	-0.0069182	-0.00974035	0.00210116	-0.000401612	-0.000493427
2021-08-11	-0.00385681	-0.00128263	-0.000311768	-0.000882516	-0.00267182	-0.00632094	-0.012071	0.00248848	0.000320824	-0.000251031
2021-08-12	-0.0039047	-0.00348437	-0.000561263	-0.000874345	-0.00263817	-0.00635571	-0.0117437	0.00202009	0.000357166	-0.00126116
2021-08-13	-0.00376337	-0.00352959	-0.000597221	-0.000813606	-0.00253181	-0.00624964	-0.0117623	0.00209406	0.000496356	-0.00120752
2021-08-16	-0.00380213	-0.00340115	-0.000810152	-0.0015049	-0.0023884	-0.00593401	-0.0110181	0.00200853	0.000422962	-0.00118928
2021-08-17	-0.0039868	-0.00336336	-0.000788398	-0.00146717	-0.00261454	-0.00559365	-0.010285	0.00201027	0.000401979	-0.0012362
2021-08-18	-0.0044109	-0.00304085	-0.00224862	-0.00286806	-0.00276086	-0.00790586	-0.0134146	0.00164055	-0.00198331	-0.00216085
2021-08-19	-0.000613045	0.00196909	0.000759033	-0.000259954	0.00117107	-0.00265824	-0.00470683	0.00519091	0.00297544	0.000139243
2021-08-20	0.0001216	0.00238701	0.000826445	7.96923e-05	0.00168647	-0.00170843	-0.00381153	0.0054266	0.00357234	0.000136304
2021-08-23	0.000212491	0.00238229	0.000662525	0.00010863	0.00172945	-0.00520304	-0.00685973	0.00536365	0.00311714	0.000103013
2021-08-24	-0.000478487	0.00231764	9.58964e-05	-0.000466301	0.000124538	-0.0052455	-0.0065598	0.00350831	0.00238873	-0.000782433
2021-08-25	-0.000832845	0.00233199	0.000169002	-0.000396691	0.000210801	-0.00537356	-0.00658894	0.00338973	0.00248909	-0.000947578
2021-08-26	-0.000730085	0.00254359	0.000112579	-0.000317233	0.000105958	-0.00478616	-0.00591383	0.00286149	0.00260707	-0.00125695
2021-08-27	-0.000273062	0.00263047	-7.21812e-05	-0.000556151	0.00040761	-0.00597245	-0.00700555	0.00318507	0.00223832	-0.00118655
2021-08-30	-0.000597323	0.00250636	-5.75287e-05	-0.000538469	0.000403676	-0.0056303	-0.00649422	0.00311801	0.00224114	-0.00117745
2021-08-31	-0.000541162	0.00234385	0.000272127	-0.000257877	0.000455589	-0.0048521	-0.00523007	0.00335993	0.00273314	-0.00116755
2021-09-01	-0.000679949	0.00127602	0.000380831	-0.000345771	0.000676294	-0.00408512	-0.00438937	0.00364228	0.00298415	-0.00234627
2021-09-02	-0.000435017	0.000620607	0.001317	0.000492965	0.000673693	-0.00282226	-0.00419291	0.00506484	0.0046018	-0.00137647
2021-09-03	-0.000777917	0.000220239	0.00130114	0.000403636	0.000508883	-0.00285074	-0.00380728	0.000543307	0.00470267	-0.00216721
2021-09-06	-0.00126458	0.000199188	0.00125876	0.000383607	0.000208579	-0.00272852	-0.00386741	0.000105402	0.00458775	-0.00219914
2021-09-07	-0.00119889	0.000280395	0.00107577	1.21742e-05	0.000171282	-0.0051353	-0.00452205	-9.31621e-05	0.00331948	-0.00258476
2021-09-08	-0.00228648	0.00122337	0.00151137	0.000396113	0.000297016	-0.00414426	-0.00329455	0.000582192	0.00377952	-0.00365285
2021-09-09	-0.00224407	0.00119267	0.00140027	0.00021545	0.000173755	-0.00401017	-0.00325427	-0.00161163	0.00369795	-0.00373841
2021-09-10	-0.00235017	0.00123457	0.00138578	-6.79493e-05	0.00017653	-0.00374944	-0.00294566	-0.00144778	0.00360615	-0.00455056
2021-09-13	-0.0020464	0.00176826	0.0016241	-0.000123238	0.000505391	-0.00301502	-0.00238397	-0.00152279	0.00402459	-0.00389275
2021-09-14	-0.00276157	0.000328898	0.00117216	-0.000489515	0.000436169	-0.00286734	-0.00244765	-0.00201257	0.00348186	-0.00451085
2021-09-15	-0.00225716	0.000271661	0.00218378	0.000554479	0.00140118	-0.001324	-0.000612918	-0.00198224	0.00504671	-0.00444674
2021-09-16	-0.00212694	8.4674e-05	0.00213645	0.000493128	0.00122753	-0.00140943	-0.00122783	-0.00201747	0.00437242	-0.00429655
2021-09-17	-0.00280827	-0.00109328	0.00192803	5.18151e-05	-0.000193303	-0.0010568	-0.00087331	-0.00250493	0.00364723	-0.00400726
2021-09-22	-0.00287749	-0.00103221	0.00182982	5.1125e-05	-0.000113356	-0.00257629	-0.0016354	-0.00417084	0.00353888	-0.00421992
2021-09-23	-0.0022639	-0.00161584	0.00209945	0.000406561	0.000132684	-0.00203211	-0.00252721	-0.00519209	0.00315563	-0.00332439
2021-09-24	-0.00213755	-0.0024789	0.00168079	-7.6402e-05	0.000141189	-0.00187268	-0.00268374	-0.00551008	0.00307271	-0.00316994
2021-09-27	-0.00438552	-0.00234783	0.00160204	5.50412e-07	0.000252472	-0.00161703	-0.00335675	-0.00559216	0.00323481	-0.0044499
2021-09-28	-0.00774731	-0.00463396	0.00129728	-5.90272e-06	-0.000760286	-0.00142111	-0.0048712	-0.00634303	0.00331213	-0.00465173
2021-09-29	-0.00670017	-0.00617854	0.00163442	0.000346065	-0.000294937	-0.000976624	-0.00396189	-0.00896414	0.003716	-0.00637605
2021-09-30	-0.00830965	-0.00619604	0.00056711	-0.000820988	-0.000980356	-0.00138697	-0.00379753	-0.00995333	0.0024738	-0.00732503
2021-10-08	-0.00788701	-0.00594212	0.000495895	-0.00102732	-0.00129531	-0.00130073	-0.00342672	-0.00923833	0.00174521	-0.00681498
2021-10-11	-0.00625029	-0.00452651	0.000677935	-0.000757465	-0.000597273	-0.000943033	-0.00484048	-0.00688393	0.000541251	-0.00583086
2021-10-12	-0.00586877	-0.00421119	-7.43009e-05	-0.000576937	-0.000482033	-0.000810415	-0.00428284	-0.00613414	0.000885736	-0.00584587
2021-10-13	-0.00683572	-0.00369121	-0.000542358	-0.00149354	-0.00105923	-0.000664012	-0.00380728	-0.0070501	0.00115507	-0.00631536
2021-10-14	-0.00661603	-0.00359074	-0.000572293	-0.00166878	-0.00131075	-0.00100348	-0.00425738	-0.00799665	0.000159241	-0.00706343
2021-10-15	-0.00621442	-0.00411478	-0.000558301	-0.00155537	-0.00127407	-0.00128966	-0.00417429	-0.00772347	0.000280123	-0.00687016
2021-10-18	-0.00601585	-0.0039401	-0.000554964	-0.00171675	-0.00134411	-0.00129225	-0.00396594	-0.00742323	0.000345771	-0.00721492
2021-10-19	-0.0057591	-0.00396239	-0.000531442	-0.00192438	-0.00145104	-0.00160201	-0.00583844	-0.00696884	0.00041377	-0.00694057
2021-10-20	-0.00566645	-0.00360579	-0.000428175	-0.00199312	-0.00133756	-0.00194909	-0.00676789	-0.00669152	0.000667043	-0.00681585
2021-10-21	-0.00541705	-0.00350898	-0.000475019	-0.00193748	-0.00124721	-0.00197874	-0.00639871	-0.00633882	0.000761052	-0.00812873
2021-10-22	-0.00473564	-0.00344401	-0.000131274	-0.00115908	-0.000659582	-0.00126688	-0.00494288	-0.00486903	0.00160023	-0.00880476
2021-10-25	-0.00485394	-0.00378873	-0.000165457	-0.00130413	-0.0007066	-0.0012018	-0.00498114	-0.00509056	0.000448692	-0.00917593
2021-10-26	-0.0049347	-0.00431499	-0.0005209	-0.00129137	-0.00135585	-0.00117363	-0.00468162	-0.00534191	0.000504471	-0.00940222
2021-10-27	-0.00467816	-0.00475285	-0.000529084	-0.00121894	-0.00130484	-0.00122554	-0.00444451	-0.00500462	0.000507365	-0.00916158
2021-10-28	-0.00440832	-0.00447907	-0.000330376	-0.00158579	-0.000814685	-0.00189507	-0.00433891	-0.00308715	-5.34346e-05	-0.0102433
2021-10-29	-0.00617063	-0.00508146	-0.000497914	-0.00163045	-0.00108127	-0.00182035	-0.00391428	-0.00350012	-7.70874e-05	-0.0124163
2021-11-01	-0.00584208	-0.00500664	-0.000847836	-0.00210507	-0.00134265	-0.00208326	-0.00407282	-0.00353301	-0.000762481	-0.0120963
2021-11-02	-0.00527685	-0.00464986	-0.00133127	-0.002771	-0.00127078	-0.0017912	-0.00350772	-0.00343605	-0.000418804	-0.0116329
2021-11-03	-0.00546427	-0.00447603	-0.000112033	-0.00138832	-0.000627342	-0.00117665	-0.00177476	-0.00579732	0.000959214	-0.0120841
2021-11-04	-0.00522192	-0.00479123	-0.00014471	-0.0013935	-0.000737444	-0.00124529	-0.00170808	-0.00559936	0.000934588	-0.0120185
2021-11-05	-0.00496258	-0.00462865	-0.00101465	-0.0015927	-0.000920473	-0.00115054	-0.00234855	-0.00540596	-0.000621725	-0.0117995
2021-11-08	-0.00595811	-0.00515907	-0.00100154	-0.00160552	-0.00123868	-0.00106001	-0.00235179	-0.00709809	-0.000536609	-0.0123467
2021-11-09	-0.00638479	-0.0051416	-0.00100288	-0.00162704	-0.00160815	-0.00163998	-0.00230569	-0.00680591	-0.000463692	-0.0121139
2021-11-10	-0.0061945	-0.00494131	-0.0011113	-0.00192383	-0.00166146	-0.00176099	-0.00225008	-0.00667814	-0.000395493	-0.0117689
2021-11-11	-0.00613419	-0.00592918	-0.00107528	-0.00185595	-0.00172996	-0.00190453	-0.00274097	-0.00680943	-0.000498474	-0.0115975
2021-11-12	-0.00421176	-0.0111677	0.000269274	-0.000875998	-0.000319843	-0.000377826	-0.00118725	-0.00371817	0.00143475	-0.00920256
2021-11-15	-0.0039349	-0.0108935	-0.000289732	-0.000932839	-0.00037854	-0.000318191	-0.00114487	-0.00354066	0.00145965	-0.00902176
2021-11-16	-0.00416865	-0.0105555	-0.00031398	-0.000960924	-0.000702466	-0.000601572	-0.00119982	-0.00342749	0.00140704	-0.00876628
2021-11-17	-0.00431918	-0.0101204	-0.000268255	-0.00106101	-0.00092565	-0.000757012	-0.00116002	-0.00362951	0.00159369	-0.00866604
2021-11-18	-0.00444507	-0.00962406	-0.000512119	-0.00109134	-0.00117267	-0.000706223	-0.0011858	-0.0033922	0.00148316	-0.00828881
2021-11-19	-0.00391792	-0.00947473	-0.00112898	-0.00155302	-0.000964146	-0.0012658	-0.0010428	-0.0029257	0.000765069	-0.00784344
2021-11-22	-0.00370599	-0.0109677	-0.000893983	-0.00154276	-0.00100417	-0.000923958	-0.000716292	-0.0029457	0.00118108	-0.00828292
2021-11-23	-0.0039942	-0.0110846	-0.0012689	-0.00234139	-0.00139122	-0.000938234	-0.000656899	-0.00278399	0.000466129	-0.00799718
2021-11-24	-0.00382356	-0.010777	-0.00125752	-0.00232896	-0.00132926	-0.000895663	-0.000625157	-0.00266023	0.000481369	-0.00784871
2021-11-25	-0.00365984	-0.0104756	-0.00135129	-0.00230785	-0.00149205	-0.000926637	-0.000742275	-0.00259763	0.000493464	-0.00784771
2021-11-26	-0.00345661	-0.0100378	-0.00168397	-0.00227902	-0.00145736	-0.000969978	-0.000687893	-0.00242445	-3.90196e-05	-0.00783764
2021-11-29	-0.00298601	-0.00952196	-0.00188713	-0.00262269	-0.00118827	-0.000829048	-0.000663318	-0.002511	0.000216171	-0.00808958
2021-11-30	-0.00275615	-0.00943739	-0.0018983	-0.0024683	-0.00111715	-0.000728345	-0.000576402	-0.00232697	0.000278868	-0.0080594
2021-12-01	-0.00263972	-0.00908274	-0.00211919	-0.00264164	-0.00108396	-0.000698205	-0.00115727	-0.00221658	0.000285224	-0.00781699
2021-12-02	-0.00235366	-0.0088383	-0.00209424	-0.00240161	-0.000795363	-0.000506737	-0.000908986	-0.0033403	0.000637316	-0.00900778
2021-12-03	-0.00216039	-0.00848323	-0.00226208	-0.00240155	-0.000709976	-0.000508146	-0.000842319	-0.00309277	0.000727177	-0.0087827
2021-12-06	-0.00202539	-0.00839388	-0.00236809	-0.00265265	-0.000783958	-0.000555192	-0.00217538	-0.00492251	0.00080971	-0.00958925
2021-12-07	-0.00171474	-0.00777011	-0.00219221	-0.00233261	-0.000711989	-0.000402763	-0.00185654	-0.00436096	0.000914759	-0.00885653
2021-12-08	-0.00147574	-0.00761465	-0.00193608	-0.00197972	-0.000558578	-0.000429821	-0.00178066	-0.0047814	0.00109847	-0.00849991
2021-12-09	-0.00177777	-0.0071466	-0.00270695	-0.00332364	-0.00089133	-0.000693359	-0.00350697	-0.0045199	0.000433724	-0.00822739
2021-12-10	-0.0011468	-0.00713788	-0.00228205	-0.00347447	-0.000510409	-0.00167845	-0.00378094	-0.00374933	-6.4712e-05	-0.00698102
2021-12-13	-0.000990149	-0.00690699	-0.00211866	-0.00345835	-0.000425316	-0.00181976	-0.00342696	-0.0038344	0.000127108	-0.00705878
2021-12-14	-0.00119019	-0.00671353	-0.00274936	-0.00341015	-0.000450675	-0.00174888	-0.00324986	-0.00427028	0.00016257	-0.00693631
2021-12-15	-0.00165791	-0.00639402	-0.00229911	-0.00289188	-0.000426467	-0.0013305	-0.00264638	-0.0036683	-0.000256277	-0.00732404
2021-12-16	-0.00173148	-0.00628167	-0.00228794	-0.00295058	-0.000419141	-0.00201534	-0.00299186	-0.00419539	-0.000430593	-0.007164
2021-12-17	-0.00196445	-0.00590725	-0.00242608	-0.00281166	-0.000576003	-0.0019074	-0.00258502	-0.00428611	-0.000164737	-0.00999656
2021-12-20	-0.00215808	-0.00538072	-0.00249952	-0.00380369	-0.00109002	-0.00198438	-0.00351145	-0.00374707	-0.00141161	-0.00994038
2021-12-21	-0.00350159	-0.00498235	-0.0035562	-0.00468623	-0.002631	-0.00204933	-0.00315391	-0.00581671	-0.00179256	-0.0102698
2021-12-22	-0.00339431	-0.0105478	-0.00419101	-0.00489348	-0.00253763	-0.0021357	-0.00277044	-0.00586474	-0.00350734	-0.0100606
2021-12-23	-0.00286117	-0.0106771	-0.00367365	-0.00415907	-0.00211541	-0.00172324	-0.00228676	-0.00548763	-0.00285315	-0.0092697
2021-12-24	-0.00273962	-0.0106058	-0.00362695	-0.00407947	-0.0020783	-0.0017636	-0.00280754	-0.0072485	-0.00273007	-0.00942639
2021-12-27	-0.00449213	-0.0104713	-0.00384696	-0.00405896	-0.00390084	-0.00156803	-0.00267413	-0.00674489	-0.00295032	-0.0096426
2021-12-28	-0.00428411	-0.0101242	-0.00380836	-0.00401061	-0.00370824	-0.00165715	-0.00261139	-0.00640962	-0.00275555	-0.00931615
2021-12-29	-0.00477742	-0.00940144	-0.00377571	-0.00401267	-0.00388132	-0.0016065	-0.0023722	-0.00560734	-0.00304717	-0.00853939
2021-12-30	-0.00387445	-0.00853233	-0.00356172	-0.00416242	-0.00308918	-0.00150233	-0.00555314	-0.00633704	-0.00284152	-0.00792856
2021-12-31	-0.00346305	-0.00789189	-0.00542556	-0.00487814	-0.00289262	-0.00156725	-0.0052927	-0.00646073	-0.00237733	-0.00726311
2022-01-04	-0.00352714	-0.00807283	-0.00536545	-0.00475356	-0.00299961	-0.00172362	-0.00502508	-0.00641176	-0.00231099	-0.00704425
2022-01-05	-0.00348993	-0.00810121	-0.00593857	-0.00463417	-0.00319754	-0.00203198	-0.00502113	-0.0062485	-0.00220626	-0.00700827
2022-01-06	-0.00329637	-0.00769608	-0.00534433	-0.00407296	-0.00303647	-0.00175471	-0.0044051	-0.00538357	-0.00189148	-0.00637526
2022-01-07	-0.00237497	-0.00668452	-0.0051137	-0.00404058	-0.00228764	-0.00138298	-0.00457635	-0.00475837	-0.0012065	-0.00550237
2022-01-10	-0.00165304	-0.00726751	-0.00395646	-0.00286766	-0.00153106	-0.000880782	-0.00342815	-0.00332108	-0.000485976	-0.00526069
2022-01-11	-0.00169499	-0.00737754	-0.00391436	-0.0029236	-0.00149602	-0.00116161	-0.00346338	-0.00318751	-0.000634602	-0.00529913
2022-01-12	-0.0015805	-0.00698795	-0.00376411	-0.00265251	-0.00134181	-0.00115224	-0.00342556	-0.0029919	-0.00136876	-0.00497114
2022-01-13	-0.00175624	-0.0068488	-0.00372259	-0.00269475	-0.0016076	-0.00121783	-0.00343641	-0.0029055	-0.00197248	-0.00483882
2022-01-14	-0.00229335	-0.00712351	-0.00406474	-0.00315965	-0.00203138	-0.0019594	-0.004898	-0.00305872	-0.00243089	-0.00462065
2022-01-17	-0.00134226	-0.00681437	-0.00233408	-0.00133567	-0.000959384	-0.000112918	-0.00363773	-0.00228004	-0.000757132	-0.00602104
2022-01-18	-0.00130112	-0.00688585	-0.00378965	-0.002077	-0.00116723	-0.000184522	-0.00352434	-0.00218749	-0.00111245	-0.00591522
2022-01-19	-0.00104486	-0.00697507	-0.00312837	-0.00214086	-0.000960479	0.000248676	-0.00315264	-0.00257097	-0.000611007	-0.00636215
2022-01-20	-0.00105516	-0.00668791	-0.00312043	-0.00200259	-0.00094009	0.000481458	-0.00293123	-0.00235196	-0.000587226	-0.0060996
2022-01-21	-0.000342012	-0.00453855	-0.00147168	-0.000881685	-0.000230169	0.000578903	-0.00243837	-0.001201	0.000435629	-0.00415654
2022-01-24	-0.00040236	-0.00446228	-0.0019527	-0.00119871	-0.000349467	0.000332167	-0.00222829	-0.00133039	0.000239306	-0.00392741
2022-01-25	-0.000450877	-0.00434655	-0.00198024	-0.00114579	-0.000338214	0.000118455	-0.00230496	-0.00120746	0.000303193	-0.00376529
2022-01-26	-0.00158471	-0.00621953	-0.00641996	-0.00339909	-0.00155443	-0.00167863	-0.00342049	-0.00478737	-0.000739975	-0.00628253
2022-01-27	-0.001529	-0.00573177	-0.0060555	-0.00326214	-0.00185061	-0.00143888	-0.00321513	-0.00465339	-0.000669468	-0.0060036
2022-01-28	-0.00236011	-0.00583436	-0.00791672	-0.00558632	-0.00312824	-0.00198344	-0.00364285	-0.00473575	-0.00283225	-0.00549215
2022-02-07	-0.00206441	-0.00501125	-0.00698176	-0.00522533	-0.00256044	-0.00174884	-0.00313834	-0.00404164	-0.00216751	-0.00632799
2022-02-08	-0.00269693	-0.00342755	-0.00499741	-0.0034701	-0.00191402	-0.00124175	-0.000987856	-0.0042458	-0.000867466	-0.00900813
2022-02-09	-0.00224799	-0.00300445	-0.00497418	-0.00283911	-0.00138095	-0.000896231	-0.00048494	-0.00525336	-0.000146043	-0.0111882
2022-02-10	-0.00269999	-0.00287359	-0.00562445	-0.0030289	-0.00134967	-0.00100048	-0.0025745	-0.00547075	-0.000663519	-0.0108089
2022-02-11	-0.00259886	-0.00304057	-0.0053814	-0.00283374	-0.00147821	-0.000926886	-0.00236499	-0.00514081	-0.00059622	-0.0108231
2022-02-14	-0.00227279	-0.00263111	-0.00497006	-0.00259943	-0.00168078	-0.000975015	-0.00206803	-0.00480259	-0.000590138	-0.0104926
2022-02-15	9.27635e-05	-0.00200457	-0.00313415	-0.00145074	-0.000169116	-0.000318397	0.000135994	-0.00343185	0.00174549	-0.0070703
2022-02-16	0.00018002	-0.00211378	-0.00294661	-0.00161932	-0.000597641	-0.000280575	0.000125907	-0.00301269	0.00178118	-0.00737075
2022-02-17	6.47036e-05	-0.00227917	-0.00286663	-0.00153212	-0.000578832	-0.000352018	0.000228981	-0.00266581	0.00169105	-0.00708203
2022-02-18	-0.00048647	-0.00270427	-0.00292236	-0.00150793	-0.000614301	-0.00041007	0.000265026	-0.00241663	0.00160064	-0.00685127
2022-02-21	-0.000341715	-0.0053909	-0.00307022	-0.00140517	-0.000440578	-0.000562405	0.000384368	-0.00193497	0.00178924	-0.00745592
2022-02-22	-0.000265858	-0.00531876	-0.00328971	-0.00139373	-0.000379911	-0.000553995	0.000429926	-0.00165965	0.00179195	-0.00734971
2022-02-23	4.95464e-05	-0.00477879	-0.00404125	-0.00149356	-0.000282766	-0.000951127	-0.000157471	-0.00154116	0.000781432	-0.00665683
2022-02-24	-0.000348251	-0.00486862	-0.00422206	-0.00247783	-0.000979064	-0.00110173	-0.000122308	-0.00146761	-8.29799e-05	-0.00677836
2022-02-25	-0.00021462	-0.00480141	-0.00614546	-0.00331608	-0.000749173	-0.00169792	-0.00120258	-0.000277806	-0.00121761	-0.00512328
2022-02-28	-0.000407957	-0.00463766	-0.00593631	-0.00325902	-0.000921543	-0.00223366	-0.00125703	-0.00251018	-0.0013087	-0.00578366
2022-03-01	-0.000693597	-0.0045458	-0.00572595	-0.00316352	-0.000958807	-0.00216562	-0.00113507	-0.00244527	-0.00132578	-0.00600276
2022-03-02	-0.000603057	-0.00438898	-0.00571587	-0.00290599	-0.000812146	-0.00201398	-0.00257682	-0.00195079	-0.00129876	-0.00595536
2022-03-03	-0.000493884	-0.00420352	-0.00553553	-0.00300351	-0.000815043	-0.00195407	-0.00248516	-0.00166767	-0.00136963	-0.00614876
2022-03-04	-0.000417576	-0.00483789	-0.00534237	-0.00306027	-0.000793737	-0.0018474	-0.00304435	-0.00205142	-0.00160884	-0.00720495
2022-03-07	-0.000892201	-0.00452191	-0.00501219	-0.00302085	-0.00130735	-0.00156737	-0.00251544	-0.00154596	-0.00186188	-0.00680934
2022-03-08	-0.000160389	-0.00267643	-0.00571046	-0.00542102	-0.00233298	-0.0028435	-0.00548634	-0.000506264	-0.00468858	-0.00513356
2022-03-09	-0.00371103	-0.00416497	-0.00564731	-0.00463205	-0.00242579	-0.00551273	-0.00505687	-0.00368692	-0.00637745	-0.00729506
2022-03-10	-0.00368336	-0.00551651	-0.00448164	-0.00355576	-0.00118403	-0.00569532	-0.00356664	-0.00210712	-0.00485992	-0.00582477
2022-03-11	-0.00450931	-0.00551474	-0.00430482	-0.0035799	-0.00281763	-0.00811433	-0.00462187	-0.00308184	-0.00496922	-0.00559903
2022-03-14	-0.00391353	-0.0050162	-0.00421788	-0.00324946	-0.00231084	-0.00940926	-0.00434738	-0.00301555	-0.00432098	-0.00516349
2022-03-15	-0.00484617	-0.00448789	-0.0049976	-0.00451587	-0.00349815	-0.00805109	-0.00812397	-0.00478902	-0.00634675	-0.00597635
2022-03-16	-0.00715784	-0.0119929	-0.006856	-0.00370174	-0.0027011	-0.00813033	-0.0095377	-0.0118963	-0.00741844	-0.0123358
2022-03-17	-0.00454447	-0.00867626	-0.00579198	-0.00259773	-0.00233967	-0.00465396	-0.00573457	-0.0100362	-0.00631659	-0.00843641
2022-03-18	-0.00458448	-0.0109577	-0.00637398	-0.00319633	-0.00236283	-0.0063056	-0.0068723	-0.00916663	-0.00710515	-0.00840471
2022-03-21	-0.00339391	-0.0130406	-0.00508555	-0.00206222	-0.00100479	-0.00527659	-0.005247	-0.00824485	-0.00545419	-0.0091654
2022-03-22	-0.00268372	-0.0118625	-0.00425624	-0.00143727	-0.000312086	-0.00480327	-0.00414182	-0.0070535	-0.00436245	-0.00865971
2022-03-23	-0.00210864	-0.0133942	-0.0037252	-0.0011224	3.89591e-05	-0.00498518	-0.00334109	-0.0061512	-0.00358622	-0.00923611
2022-03-24	-0.00186456	-0.0133918	-0.00382709	-0.00103387	9.34731e-05	-0.00503432	-0.00301814	-0.00560836	-0.0031942	-0.00893588
2022-03-25	-0.00166804	-0.013212	-0.00444585	-0.00196563	-0.00029311	-0.00535868	-0.00313418	-0.0057024	-0.00323595	-0.00869261
2022-03-28	-0.00163784	-0.0125477	-0.00433418	-0.00214325	-0.00121976	-0.00629717	-0.00321084	-0.00588112	-0.00345698	-0.00835557
2022-03-29	-0.00155283	-0.0127286	-0.00411484	-0.00213554	-0.00124154	-0.00596406	-0.00333498	-0.00560977	-0.00327586	-0.00914908
2022-03-30	-0.00134593	-0.0127716	-0.00425145	-0.00291028	-0.00110154	-0.00564679	-0.00294906	-0.00509965	-0.00327909	-0.00889822
2022-03-31	-0.000515427	-0.0164471	-0.00344125	-0.00279312	-0.00214563	-0.00510537	-0.0033387	-0.0033497	-0.00409379	-0.00744168
2022-04-01	-0.00101732	-0.0160052	-0.00327996	-0.00304338	-0.00255417	-0.00476614	-0.00310416	-0.00311204	-0.00387899	-0.00739746
2022-04-06	-0.000324203	-0.0162551	-0.00281002	-0.00227414	-0.00168273	-0.00395389	-0.0027577	-0.00209362	-0.00348625	-0.00653078
2022-04-07	-4.98146e-05	-0.0168096	-0.00243858	-0.00232178	-0.00135665	-0.00353046	-0.00233516	-0.00178571	-0.00287994	-0.00609764
2022-04-08	0.000336174	-0.0183012	-0.00335664	-0.00301398	-0.00172516	-0.00382025	-0.00199441	-0.00180389	-0.00297322	-0.00537891
2022-04-11	0.000348857	-0.018553	-0.00330982	-0.00264336	-0.00119851	-0.0035785	-0.00152504	-0.00118543	-0.00232653	-0.00510778
2022-04-12	-0.00198521	-0.019441	-0.0053274	-0.00665614	-0.00416017	-0.00333379	-0.000841893	-0.00179215	-0.00497448	-0.0043986
2022-04-13	-0.0013877	-0.0185056	-0.00561368	-0.00661893	-0.00420916	-0.00381831	-0.00382985	-0.00111702	-0.00672175	-0.00396192
2022-04-14	-0.00116351	-0.0179925	-0.00731184	-0.0074171	-0.00453558	-0.00508407	-0.00357816	-0.00129587	-0.0067642	-0.00485501
2022-04-15	-0.00140574	-0.0194459	-0.00695878	-0.00746695	-0.00413487	-0.00502403	-0.00635677	-0.00098676	-0.00749727	-0.00641838
2022-04-18	-0.00192509	-0.0185507	-0.00689444	-0.00699117	-0.00422969	-0.004684	-0.00575288	-0.000766378	-0.00681776	-0.00661981
2022-04-19	0.000243751	-0.0180504	-0.00445613	-0.00462377	-0.00179057	-0.00284549	-0.00310373	0.00139263	-0.00379679	-0.00647899
2022-04-20	0.000176946	-0.0172224	-0.00419904	-0.0047014	-0.00153288	-0.00311575	-0.00275421	0.00113722	-0.00349755	-0.0069167
2022-04-21	-0.00220757	-0.0204328	-0.00381534	-0.00437731	-0.00281553	-0.00336408	-0.00209966	0.00121688	-0.00268994	-0.00958799
2022-04-22	-0.00653509	-0.0208929	-0.00569725	-0.00514226	-0.00558349	-0.00465021	-0.00313709	-0.00155307	-0.00474948	-0.00994818
2022-04-25	-0.00579207	-0.019909	-0.0051625	-0.00477294	-0.00484987	-0.00402785	-0.00261833	-0.0031055	-0.0041886	-0.00970336
2022-04-26	-0.015021	-0.021202	-0.0114856	-0.0131827	-0.0127927	-0.00800344	-0.00487109	-0.00489976	-0.00827001	-0.0112946
2022-04-27	-0.0150659	-0.0191054	-0.0106967	-0.0137848	-0.0121042	-0.00641619	-0.00344734	-0.00486887	-0.00806559	-0.0125221
2022-04-28	-0.0189293	-0.0184561	-0.0123263	-0.017007	-0.0167283	-0.00681926	-0.00458024	-0.00685759	-0.00859002	-0.0135373
2022-04-29	-0.0179549	-0.0189106	-0.0120092	-0.0163019	-0.0157822	-0.00643952	-0.00417831	-0.00638258	-0.00803666	-0.0147506
2022-05-05	-0.0190072	-0.0197782	-0.0153102	-0.0188663	-0.0173415	-0.00758879	-0.00314625	-0.00575956	-0.0122872	-0.013764
2022-05-06	-0.0180384	-0.0189164	-0.0144649	-0.0178622	-0.016188	-0.00714405	-0.0028028	-0.00540034	-0.0122408	-0.0131735
2022-05-09	-0.0167774	-0.0219537	-0.01295	-0.0163661	-0.014428	-0.005797	-0.0033955	-0.00484459	-0.0111948	-0.0120134
2022-05-10	-0.0158192	-0.0211393	-0.0123299	-0.0155405	-0.0135077	-0.00531731	-0.00300366	-0.00435488	-0.0107774	-0.0116581
2022-05-11	-0.0149291	-0.0202274	-0.0119153	-0.0156879	-0.013532	-0.00497327	-0.00294546	-0.00562737	-0.0102463	-0.0115167
2022-05-12	-0.0144051	-0.0196734	-0.0113856	-0.0155953	-0.0133365	-0.00512525	-0.00268498	-0.00519358	-0.0105541	-0.011574
2022-05-13	-0.0136199	-0.0191946	-0.0107879	-0.014747	-0.0125047	-0.00492181	-0.00235786	-0.00468973	-0.00982184	-0.0114162
2022-05-16	-0.0127575	-0.0215756	-0.0100689	-0.0136816	-0.0117148	-0.00441009	-0.00192657	-0.00450779	-0.010437	-0.0117886
2022-05-17	-0.0116682	-0.0204934	-0.0093257	-0.0129217	-0.0107584	-0.00485509	-0.00148251	-0.00403272	-0.00955424	-0.0114164
2022-05-18	-0.0112925	-0.0194457	-0.0086887	-0.0127998	-0.0105274	-0.00441691	-0.00108518	-0.00342692	-0.00928487	-0.0111566
2022-05-19	-0.0106791	-0.0187445	-0.00825928	-0.0121416	-0.00984406	-0.00429439	-0.00101294	-0.00313959	-0.00865184	-0.0110073
2022-05-20	-0.0100311	-0.0183258	-0.00779966	-0.0114412	-0.00951582	-0.003947	-0.00122287	-0.00313995	-0.00803505	-0.0105702
2022-05-23	-0.00968956	-0.0161672	-0.00701006	-0.0102592	-0.00853811	-0.00428517	-0.00284106	-0.00219892	-0.00721021	-0.0118186
2022-05-24	-0.00967797	-0.0161459	-0.00672715	-0.00977258	-0.00801123	-0.00399347	-0.002627	-0.00202958	-0.00673584	-0.0114371
2022-05-25	-0.0117965	-0.0159466	-0.00948193	-0.0131263	-0.010572	-0.00846967	-0.00321696	-0.0032097	-0.00742571	-0.0104673
2022-05-26	-0.0113618	-0.0154372	-0.0101009	-0.0126954	-0.0105027	-0.008152	-0.00306593	-0.00557417	-0.00744166	-0.0109819
2022-05-27	-0.0108565	-0.0149662	-0.0102505	-0.0120838	-0.0100344	-0.00759672	-0.00273952	-0.00528907	-0.0068849	-0.0114349
2022-05-30	-0.0102383	-0.0143667	-0.00978135	-0.0114699	-0.0094033	-0.00719166	-0.00247793	-0.00489364	-0.00639077	-0.0113806
2022-05-31	-0.00970583	-0.0140318	-0.00927292	-0.0108682	-0.00881581	-0.00666281	-0.00311338	-0.00451397	-0.00666522	-0.0110097
2022-06-01	-0.00912775	-0.0131976	-0.00938534	-0.011893	-0.00870131	-0.00720868	-0.0051739	-0.00474386	-0.00620037	-0.0103861
2022-06-02	-0.00872253	-0.0126434	-0.00892482	-0.011304	-0.00820274	-0.00690605	-0.00515651	-0.00438495	-0.0059629	-0.0100033
2022-06-06	-0.00834906	-0.0125099	-0.00860502	-0.0113308	-0.00817606	-0.00675889	-0.00493885	-0.00412433	-0.00572047	-0.0105629
2022-06-07	-0.0105157	-0.0117117	-0.00873693	-0.0126917	-0.00927727	-0.0079028	-0.00475555	-0.00373852	-0.00603102	-0.0113204
2022-06-08	-0.00974337	-0.0115745	-0.00815139	-0.0117624	-0.00849397	-0.00843007	-0.00492435	-0.00328161	-0.00550251	-0.0108605
2022-06-09	-0.00941304	-0.0108538	-0.00756712	-0.0109478	-0.00762979	-0.00804679	-0.00497956	-0.00338807	-0.00529136	-0.0132562
2022-06-10	-0.00855894	-0.0103155	-0.00705358	-0.0101039	-0.00703488	-0.0075958	-0.00448332	-0.00314894	-0.00547463	-0.0127513
2022-06-13	-0.00913251	-0.00926522	-0.00681688	-0.0102958	-0.00768362	-0.00723673	-0.00410241	-0.00380035	-0.00727138	-0.0122553
2022-06-14	-0.00662386	-0.00977414	-0.00527176	-0.0086796	-0.00551283	-0.00602671	-0.00278748	-0.00434733	-0.00534734	-0.0110659
2022-06-15	-0.00369901	-0.00773992	-0.00261111	-0.00493721	-0.00241793	-0.00305753	-0.000903612	-0.00182517	-0.00351525	-0.0100055
2022-06-16	-0.00140977	-0.00655758	-0.00121812	-0.00417145	-0.000510209	-0.00133714	0.00131104	0.000758147	-0.00120699	-0.00695091
2022-06-17	6.16619e-05	-0.00435506	-0.000258782	-0.0023708	0.000734024	-4.83776e-05	0.0027774	0.00271293	0.000527866	-0.00804745
2022-06-20	-0.00048748	-0.00424902	-0.000257133	-0.00229736	0.000104086	-0.000638754	0.00212565	0.00268298	4.22057e-05	-0.00779868
2022-06-21	-0.000341337	-0.00463059	-0.000180522	-0.00208467	-0.000156331	-0.000746044	0.00172628	0.00218359	-0.00035389	-0.0111822
2022-06-22	-0.000899131	-0.0044046	-0.000136854	-0.00194504	-0.000129339	-0.000662619	0.00165469	0.00232397	-0.000205725	-0.010735
2022-06-23	-0.000688976	-0.00454635	-0.000973564	-0.00317719	0.000139976	-0.000476619	0.00194073	0.00205526	-0.000130242	-0.01051
2022-06-24	-0.000450928	-0.00416379	-0.000776174	-0.00384297	-0.000523238	7.44201e-05	0.00258701	0.00292395	-0.00187444	-0.00995783
2022-06-27	-0.000600732	-0.00411937	-0.000873235	-0.00389792	-0.00097655	-0.000427565	0.00187008	0.00292262	-0.00224952	-0.00968895
2022-06-28	-0.00108933	-0.00385618	-0.000851689	-0.00380126	-0.000866887	-0.000542055	0.00017188	0.00300836	-0.00247546	-0.0107422
2022-06-29	-0.00134253	-0.00365204	-0.00107504	-0.00463275	-0.00119024	-0.000441535	0.00024705	0.00218173	-0.00264899	-0.0110693
2022-06-30	-0.00294101	-0.00509966	-0.00133962	-0.00506787	-0.00275333	-0.000360351	-0.000590754	0.00185724	-0.00506295	-0.0108026
2022-07-01	-0.00307375	-0.00512359	-0.00136575	-0.0050932	-0.00296136	-0.00108015	-0.00229712	0.00203791	-0.00499965	-0.0102383
2022-07-04	-0.00291316	-0.00492175	-0.00142988	-0.00488514	-0.00273777	-0.00095269	-0.00202835	0.00114245	-0.00482455	-0.00973695
2022-07-05	-0.00311673	-0.0047962	-0.0014025	-0.00493002	-0.00284284	-0.00296638	-0.00244322	-0.00046196	-0.00458881	-0.00941607
2022-07-06	-0.00301575	-0.00490063	-0.00168537	-0.00503375	-0.00267058	-0.00285043	-0.00236813	-0.000458286	-0.004749	-0.0098613
2022-07-07	-0.00393193	-0.00583861	-0.00149429	-0.00427985	-0.00243971	-0.00318941	-0.00328843	-0.000117605	-0.00408225	-0.0135582
2022-07-08	-0.00378813	-0.00557132	-0.00147155	-0.0040978	-0.00294986	-0.00345898	-0.00303269	-0.000496242	-0.00428734	-0.013055
2022-07-11	-0.00393552	-0.00531441	-0.00151847	-0.00392917	-0.00315584	-0.00327186	-0.00280316	-0.000360632	-0.00436409	-0.0128925
2022-07-12	-0.0052275	-0.00547951	-0.0020646	-0.00494732	-0.00362906	-0.00308712	-0.00284699	-0.000310779	-0.00465781	-0.0136814
2022-07-13	-0.00520008	-0.00529971	-0.00233286	-0.00560218	-0.00373422	-0.00428401	-0.0031527	-0.00021716	-0.00480882	-0.0132066
2022-07-14	-0.00401471	-0.00432616	-0.00170622	-0.00484353	-0.00265765	-0.00357391	-0.00210445	-0.000217263	-0.00359671	-0.0121241
2022-07-15	-0.00282202	-0.00417212	-0.000994775	-0.00345149	-0.00153528	-0.00225522	-0.0012548	-0.000930058	-0.00230469	-0.0105551
2022-07-18	-0.0020262	-0.00834111	-0.000538152	-0.00256768	-0.00155798	-0.0027377	0.000207431	-6.55595e-05	-0.00074624	-0.00887078
2022-07-19	-0.00216367	-0.00924286	-0.00123715	-0.00230044	-0.00147994	-0.0020522	0.000973983	-0.00163674	-0.000732377	-0.0104354
2022-07-20	-0.00207439	-0.00885976	-0.00178978	-0.00248309	-0.00146983	-0.00193723	0.000986173	-0.00171353	-0.000614535	-0.0100348
2022-07-21	-0.00217582	-0.00848754	-0.00194184	-0.00254312	-0.00157186	-0.00212235	0.000922161	-0.00151994	-0.000576534	-0.00968477
2022-07-22	-0.00236814	-0.00793157	-0.00143954	-0.00192471	-0.00141103	-0.00165482	0.00119052	-0.00248534	-0.000191258	-0.0102864
2022-07-25	-0.00223713	-0.00756899	-0.00147624	-0.00198648	-0.00132137	-0.00173369	0.00101392	-0.00223472	-0.00013855	-0.00991919
2022-07-26	-0.00230272	-0.00738071	-0.00185821	-0.00218988	-0.00187303	-0.00162485	0.000968387	-0.00303351	-0.000238135	-0.00956308
2022-07-27	-0.00263034	-0.0103083	-0.00205718	-0.00224685	-0.00199075	-0.00142232	0.000870847	-0.00267997	-0.000466087	-0.00992206
2022-07-28	-0.00239849	-0.0098702	-0.00194053	-0.00214307	-0.00194213	-0.00143528	0.00063676	-0.00236355	-0.000402182	-0.00947399
2022-07-29	-0.00230898	-0.00951875	-0.00190191	-0.00291832	-0.00184234	-0.00141437	0.000585208	-0.00214908	-0.000388611	-0.00934156
2022-08-01	-0.00192624	-0.00954457	-0.00175095	-0.00329443	-0.00166573	-0.00245422	1.48481e-05	-0.00160942	-5.39422e-05	-0.00973254
2022-08-02	-0.00155291	-0.00923722	-0.00146032	-0.00289787	-0.00142224	-0.00203855	0.000252544	-0.00137541	-7.70101e-05	-0.00903772
2022-08-03	-0.00405421	-0.00994242	-0.00361163	-0.00383156	-0.00239857	-0.0037961	0.000575895	-0.0048895	-0.00151188	-0.00930025
2022-08-04	-0.00376929	-0.0104689	-0.00324583	-0.00337688	-0.00282844	-0.00323191	0.000627159	-0.00483818	-0.00249681	-0.00893181
2022-08-05	-0.00354939	-0.00989147	-0.00334624	-0.0036167	-0.00236994	-0.00390009	-1.76663e-05	-0.00525318	-0.00199355	-0.00823099
2022-08-08	-0.00358051	-0.00941794	-0.00453856	-0.00705226	-0.00178384	-0.00448956	0.000367843	-0.00410058	-0.00116344	-0.00711604
2022-08-09	-0.00378249	-0.00896943	-0.00431058	-0.00669086	-0.00175367	-0.00416643	0.000340085	-0.00407035	-0.00114069	-0.00741366
2022-08-10	-0.0035574	-0.00855745	-0.00406958	-0.00632894	-0.00182804	-0.00404605	0.000222184	-0.00370783	-0.000965153	-0.00778842
2022-08-11	-0.00322397	-0.00819177	-0.00387763	-0.00614129	-0.00163008	-0.00423162	-0.000436917	-0.00333849	-0.00103914	-0.00760516
2022-08-12	-0.000196327	-0.00530329	-0.00237324	-0.00531356	0.000536246	-0.00339423	0.00172319	-0.000660475	0.00135511	-0.00497072
2022-08-15	-0.000155127	-0.0052026	-0.00238414	-0.00548817	0.000223101	-0.00314814	0.00155136	-0.0009006	0.00124066	-0.00555662
2022-08-16	-0.0001135	-0.0047025	-0.001957	-0.00504383	-0.000158569	-0.00302719	0.00164895	-0.00085264	0.00153759	-0.00511069
2022-08-17	-9.8872e-05	-0.00503951	-0.0019141	-0.00491218	-0.000383422	-0.00298341	0.00156203	-0.0008511	0.0014307	-0.00495491
2022-08-18	0.00011471	-0.00524946	-0.00171677	-0.00458238	-8.83276e-05	-0.00235128	0.00197653	-0.000705083	0.00164504	-0.00442529
2022-08-19	0.00028964	-0.00507933	-0.00134605	-0.00403665	0.000139179	-0.00263812	0.00101092	-0.00117387	0.00191494	-0.0043457
2022-08-22	-0.000373849	-0.00518174	-0.00144415	-0.00467132	-0.000884417	-0.00260193	0.000904914	-0.00401621	0.000965914	-0.0046747
2022-08-23	-0.00155723	-0.00501479	-0.00156615	-0.00451137	-0.000932453	-0.0024656	0.000692733	-0.00375874	0.000495723	-0.00487777
2022-08-24	-0.0014525	-0.00508693	-0.00167071	-0.00435698	-0.000868327	-0.00267051	0.00049247	-0.00385176	0.000557033	-0.0052488
2022-08-25	-0.00338432	-0.00577657	-0.00339479	-0.0072515	-0.0031426	-0.00322903	0.000292456	-0.00484443	-0.00240455	-0.00515392
2022-08-26	-0.00231518	-0.00470928	-0.00219244	-0.00548829	-0.00202763	-0.002156	0.00023446	-0.004331	-0.00144716	-0.00837415
2022-08-29	-0.00217548	-0.00466449	-0.00213544	-0.0054527	-0.00205745	-0.00193018	-8.8349e-05	-0.00409043	-0.0012971	-0.00867944
2022-08-30	-0.00189994	-0.00425088	-0.00188382	-0.0050958	-0.00179297	-0.001636	-0.000142958	-0.003535	-0.00100758	-0.00821473
2022-08-31	-0.00194334	-0.00441528	-0.00220469	-0.00490367	-0.00178562	-0.00146516	-0.000108551	-0.00385482	-0.000909723	-0.00916374
2022-09-01	-0.00178232	-0.0035333	-0.00198119	-0.00378587	-0.00115039	-0.000849696	0.000447854	-0.00318785	-0.00104577	-0.00794585
2022-09-02	-0.00181698	-0.00342317	-0.00192723	-0.00381817	-0.00132365	-0.000552307	-0.000106867	-0.00305889	-0.000924527	-0.00743956
2022-09-05	-0.00176525	-0.00336943	-0.00263349	-0.00388804	-0.00133109	-0.000517621	-0.000432567	-0.00301808	-0.000859573	-0.00724464
2022-09-06	-0.00177631	-0.00382039	-0.00252971	-0.00365451	-0.00144183	-0.000812058	-0.00115743	-0.00371035	-0.000832988	-0.00920039
2022-09-07	-0.00277419	-0.00513126	-0.00262786	-0.0036768	-0.00190196	-0.000723776	-0.00114597	-0.0042815	-0.00133752	-0.00920464
2022-09-08	-0.0025709	-0.00481362	-0.00260681	-0.00338682	-0.00171288	-0.000627624	-0.00167856	-0.00399917	-0.00122837	-0.00881908
2022-09-09	-0.00252964	-0.00462615	-0.00262437	-0.00340586	-0.00171196	-0.000711956	-0.00163799	-0.00375799	-0.00119024	-0.0086346
2022-09-13	-0.00232827	-0.0064476	-0.00174459	-0.00268565	-0.0012563	-0.00122931	-0.00082214	-0.00247697	-0.000815497	-0.00772481
2022-09-14	-0.00218815	-0.00688275	-0.00167338	-0.00267297	-0.00122402	-0.0013302	-0.00161158	-0.00263752	-0.000968082	-0.00734738
2022-09-15	-0.00239423	-0.00625944	-0.00181216	-0.00263603	-0.0015751	-0.000980463	-0.00146929	-0.0027884	-0.00121588	-0.00709449
2022-09-16	-0.00277289	-0.00698318	-0.00207024	-0.00249338	-0.00164635	-0.00106915	-0.00123117	-0.00280919	-0.00183539	-0.00669379
2022-09-19	-0.00268788	-0.00718786	-0.00069269	-0.00124541	-0.00183608	-0.000734517	0.00126799	-0.00343509	-0.00042633	-0.00835814
2022-09-20	-0.00261507	-0.00688037	-0.00111596	-0.0016728	-0.00178305	-0.0011932	0.00102585	-0.00342205	-0.000336237	-0.00808007
2022-09-21	-0.00271298	-0.0069843	-0.00105265	-0.00157395	-0.00169931	-0.000896603	0.000973897	-0.00306126	-0.00051072	-0.00765363
2022-09-22	-0.00259825	-0.0071831	-0.00104485	-0.00160149	-0.00163049	-0.00193077	0.000193719	-0.0033487	-0.000655737	-0.00767869
2022-09-23	-0.00244205	-0.00759505	-0.00108587	-0.00158536	-0.00154508	-0.00270406	-0.000365741	-0.00309734	-0.00102542	-0.0077449
2022-09-26	-0.00268357	-0.0073074	-0.00148192	-0.00192024	-0.00152608	-0.00265193	-0.000282293	-0.00315697	-0.00140836	-0.00763981
2022-09-27	-0.00335695	-0.00646436	-0.00140164	-0.00191787	-0.0010893	-0.00179987	0.000661958	-0.00334225	-0.000673007	-0.00924735
2022-09-28	-0.00332027	-0.00630161	-0.00271323	-0.0025833	-0.00133262	-0.00710381	-0.00267552	-0.00318007	-0.00123032	-0.00883028
2022-09-29	-0.00615894	-0.00699605	-0.0039192	-0.00384108	-0.00295522	-0.00679187	-0.00251326	-0.00400866	-0.00229288	-0.00858573
2022-09-30	-0.005275	-0.00769372	-0.00367927	-0.00342113	-0.00244759	-0.00585873	-0.00189708	-0.00337607	-0.00201235	-0.00768693
2022-10-10	-0.00500605	-0.00799155	-0.00359996	-0.00342423	-0.00271785	-0.00550957	-0.00173198	-0.00306267	-0.00258173	-0.00741274
2022-10-11	-0.00548832	-0.00713056	-0.00400983	-0.00610343	-0.00326439	-0.00620337	-0.00335425	-0.00233309	-0.0037887	-0.00661719
2022-10-12	-0.00553998	-0.00757288	-0.00400812	-0.00591635	-0.00335438	-0.00604456	-0.00314329	-0.00412769	-0.00363942	-0.00644207
2022-10-13	-0.00565447	-0.00781494	-0.00573515	-0.00895989	-0.00527941	-0.00548486	-0.00236019	-0.0038378	-0.00439319	-0.00597926
2022-10-14	-0.00517325	-0.00799064	-0.00499626	-0.00784537	-0.00468251	-0.00505345	-0.00179175	-0.00325885	-0.00389161	-0.00752329
2022-10-17	-0.00596161	-0.00715715	-0.00495677	-0.00857881	-0.00570224	-0.0128719	-0.00203632	-0.00283143	-0.00457785	-0.00726504
2022-10-18	-0.00571528	-0.00687808	-0.00506558	-0.00900897	-0.00550658	-0.0124454	-0.00194134	-0.00268201	-0.00430907	-0.00706224
2022-10-19	-0.00540079	-0.00691348	-0.00482862	-0.00872935	-0.00516299	-0.0119302	-0.00182869	-0.00244081	-0.00401026	-0.00682049
2022-10-20	-0.00529422	-0.0062494	-0.00465573	-0.00817953	-0.00455662	-0.0120078	-0.00457762	-0.00253667	-0.00483058	-0.00640312
2022-10-21	-0.00522985	-0.00612561	-0.00447294	-0.00802759	-0.0049082	-0.0113738	-0.00429318	-0.00261887	-0.00503024	-0.00641737
2022-10-24	-0.00506222	-0.00584552	-0.00431229	-0.00779911	-0.00463167	-0.010765	-0.00433151	-0.00266765	-0.00477895	-0.00618542
2022-10-25	-0.00240596	-0.00672444	-0.0029295	-0.00498492	-0.00285987	-0.0106645	-0.00923249	-0.00125341	-0.00389553	-0.0047027
2022-10-26	-0.00216326	-0.00668265	-0.00280079	-0.00497765	-0.00266598	-0.010978	-0.00844364	-0.00096857	-0.00354519	-0.00470056
2022-10-27	-0.00226753	-0.00661284	-0.00352138	-0.00577407	-0.0027168	-0.0129089	-0.00790155	-0.000857529	-0.00340465	-0.00474375
2022-10-28	-0.00214634	-0.00659768	-0.00341165	-0.00563384	-0.00276528	-0.01231	-0.00902444	-0.00221536	-0.0032109	-0.00465821
2022-10-31	-0.00574037	-0.00925268	-0.00483068	-0.0068103	-0.00529333	-0.0125599	-0.0105349	-0.00441109	-0.0064025	-0.00411926
2022-11-01	-0.00552118	-0.0106961	-0.00515436	-0.00663491	-0.00493186	-0.0117729	-0.00999871	-0.00411522	-0.00599576	-0.00627112
2022-11-02	-0.00621263	-0.00839994	-0.00380761	-0.00595728	-0.00591385	-0.0119905	-0.0161483	-0.00261716	-0.00869412	-0.0046978
2022-11-03	-0.00609505	-0.00867036	-0.0043247	-0.00584271	-0.00596113	-0.0116976	-0.01577	-0.00239479	-0.00986172	-0.00489213
2022-11-04	-0.00549034	-0.00841326	-0.00420634	-0.00539862	-0.00533551	-0.0109924	-0.0147278	-0.00204115	-0.00898679	-0.00460255
2022-11-07	-0.00647076	-0.00763757	-0.003185	-0.00454811	-0.00581325	-0.00969242	-0.0152909	-0.00137883	-0.010431	-0.00490016
2022-11-08	-0.00664923	-0.00759599	-0.00310649	-0.00438257	-0.00544736	-0.00917294	-0.0143819	-0.00118546	-0.00980096	-0.00534519
2022-11-09	-0.00627268	-0.00728724	-0.0029908	-0.00425454	-0.00515831	-0.0088241	-0.0139232	-0.00102005	-0.00935129	-0.00521791
2022-11-10	-0.00588305	-0.00746367	-0.00320807	-0.00428268	-0.00508879	-0.00832304	-0.0134327	-0.000812097	-0.00887899	-0.0053581
2022-11-11	-0.00592647	-0.00712581	-0.00322213	-0.00429544	-0.00522808	-0.00781319	-0.012813	-0.000643542	-0.00839608	-0.00516508
2022-11-14	-0.00328488	-0.0127818	-0.000542857	-0.00216758	-0.00225549	-0.00389604	-0.00891588	0.00222339	-0.00546989	-0.00335224
2022-11-15	-0.00232743	-0.012161	0.00010963	-0.00165147	-0.0019324	-0.00539529	-0.00705	0.00251699	-0.00406734	-0.00312536
2022-11-16	-0.00232883	-0.0110664	5.27631e-05	-0.00434741	-0.00215149	-0.00469295	-0.00671284	0.00256777	-0.00420002	-0.00266807
2022-11-17	-0.00211898	-0.0110903	0.000185736	-0.00415908	-0.0020414	-0.00423814	-0.00580894	0.00256762	-0.00377668	-0.00240064
2022-11-18	-0.00217422	-0.0106469	-0.000282844	-0.00447438	-0.00198028	-0.00403795	-0.00538879	0.00236262	-0.00368019	-0.0032736
2022-11-21	-0.00219251	-0.0101548	-0.000121926	-0.0048835	-0.00162623	-0.00371764	-0.00475111	0.00251741	-0.00332235	-0.00315445
2022-11-22	-0.00173181	-0.00946425	-0.000251822	-0.00447951	-0.00124749	-0.00326673	-0.00494822	0.00261572	-0.00282863	-0.00291119
2022-11-23	-0.00109477	-0.00837282	0.000154013	-0.00375237	-0.000814328	-0.00312705	-0.00382136	0.00305931	-0.0021261	-0.00258036
2022-11-24	-0.00102376	-0.00802243	-0.000113174	-0.00374627	-0.000977873	-0.00344459	-0.00365087	0.00226216	-0.00194909	-0.00269634
2022-11-25	-0.00109329	-0.00820952	-0.000371094	-0.00378264	-0.000898529	-0.00334558	-0.00344621	0.00225436	-0.00175736	-0.00265637
2022-11-28	-0.00010473	-0.0110575	0.000339242	-0.00265009	-0.000202885	-0.00234754	-0.0019576	0.00307199	-0.000560122	-0.00255641
2022-11-29	0.000526664	-0.00940207	0.000910969	-0.0024528	0.000479782	-0.00213182	-0.000753522	0.00292296	0.000421678	-0.0022132
2022-11-30	0.00488018	-0.015003	0.00459996	0.000498055	0.00431931	-0.000636298	0.00197285	0.0039044	0.00392536	0.00158634
2022-12-01	0.0047287	-0.0147396	0.00432454	0.000463805	0.00418729	-0.000623762	0.00204537	0.00383238	0.00298461	0.00128593
2022-12-02	0.00406217	-0.0141534	0.00299976	-0.000117505	0.00386375	-0.000534807	-0.000518763	0.00375997	0.00255449	0.00102972
2022-12-05	0.00397341	-0.0142397	0.00273508	-0.000120764	0.00380058	-0.000387064	-0.000330178	0.00376292	0.00252349	0.000995131
2022-12-06	0.00623233	-0.0101473	0.00406188	0.00171944	0.00589359	0.00153779	0.00217492	0.00605158	0.00501606	0.00280455
2022-12-07	0.00598634	-0.0097516	0.00343404	0.00146282	0.00569553	0.00129769	0.000805946	0.00504778	0.00468622	0.00267441
2022-12-08	0.0059919	-0.00958827	0.00351506	0.0015011	0.00559284	0.000976167	0.00111744	0.00506429	0.00444401	0.00219466
2022-12-09	0.00578986	-0.00970282	0.00326561	0.000950179	0.00540673	0.00102801	0.00103169	0.00479251	0.00437813	0.00205939
2022-12-12	0.00528742	-0.00998756	0.00301182	0.00101206	0.00524549	0.00112013	0.000221485	0.00432934	0.00442576	0.00212708
2022-12-13	0.0052239	-0.0108222	0.00370846	0.00107705	0.00620975	0.00100973	0.00117137	0.00503691	0.00537749	0.00201752
2022-12-14	0.00509475	-0.0104276	0.00329957	0.000433907	0.00514015	0.000968153	0.000809144	0.00499244	0.00519908	0.00195586
2022-12-15	0.00493398	-0.0100315	0.00318864	0.00043398	0.00474564	0.000588015	-1.16546e-05	0.00479646	0.00507223	0.00181961
2022-12-16	0.00503343	-0.00921814	0.0032084	0.000259466	0.00405026	0.000741916	2.65893e-05	0.00486091	0.00486492	0.00155208
2022-12-19	0.00454891	-0.00908111	0.00246895	-5.52707e-05	0.00316676	0.000702294	0.000282312	0.00490387	0.00446318	0.00160716
2022-12-20	0.00480836	-0.00738817	0.00240874	-0.000147656	0.00398158	-0.00138334	0.000842189	0.00461826	0.00521294	0.00109977
2022-12-21	0.00468233	-0.00949958	0.00237826	-9.38382e-05	0.00410172	-0.00172566	-0.00184165	0.00466788	0.00479394	0.00129699
2022-12-22	0.00449499	-0.00913024	0.00221652	-0.00025271	0.00343724	-0.00156579	-0.00201484	0.00420635	0.00454972	0.00118324
2022-12-23	0.0027036	-0.0087267	0.00203418	-0.000302855	0.0022288	-0.00141994	-0.00247268	0.00319128	0.00444043	0.000359086
2022-12-26	0.00240827	-0.00835505	0.00147633	-0.000331417	0.0019694	-0.00143094	-0.00224414	0.00312698	0.00377091	0.000323588
2022-12-27	0.00163078	-0.00834909	0.00112053	-0.000762027	0.000191706	-0.00123781	-0.00208673	0.00211255	0.00284585	0.000262469
2022-12-28	0.0017667	-0.00732386	0.00154693	-0.000485863	0.000457643	-0.000586287	-0.00195549	0.00260571	0.00336025	0.000194997
2022-12-29	0.00149735	-0.0069394	0.00130187	-0.000670482	0.000285034	-0.000482158	-0.00180563	0.00119681	0.00192704	0.000181885
2022-12-30	0.00143574	-0.00803439	0.00126308	-0.000638785	0.000324747	-0.000874831	-0.00176618	0.00118681	0.00190302	-0.000818746
2023-01-03	0.0015316	-0.00755011	0.000963617	-0.000575125	0.000423704	-0.000688089	-0.00169486	0.000946297	0.00195254	-0.000695426
2023-01-04	0.000426882	-0.00751825	-0.00201987	-0.00148795	4.29852e-05	-0.000828427	-0.00216114	5.77522e-05	0.00177154	-0.00094125
2023-01-05	0.00090555	-0.00976429	-0.00184065	-0.00105206	0.000336614	-0.000367155	-0.00119008	0.000594717	0.00231333	-0.000755306
2023-01-06	0.000773096	-0.00918354	-0.00188804	-0.00114887	-4.92325e-05	-0.00097339	-0.00364428	0.000710194	0.00105027	-0.000650954
2023-01-09	0.000397294	-0.00913747	-0.00223371	-0.00116385	-0.000229976	-0.00102686	-0.00342184	0.00067247	0.00104736	-0.000833836
2023-01-10	0.000206882	-0.0084067	-0.00203233	-0.00111731	-5.0528e-05	-0.000908464	-0.0040418	0.00052746	0.00127877	-0.00070397
2023-01-11	0.000507035	-0.00763605	-0.00167407	-0.000885783	0.000189233	-0.000666322	-0.00323471	0.000746268	0.00106572	-0.000568182
2023-01-12	0.000584384	-0.00736707	-0.00163234	-0.00088574	9.53232e-05	-0.00053962	-0.00286419	0.00080316	0.00103349	-0.00262291
2023-01-13	0.000622323	-0.00753643	-0.00167501	-0.000904317	8.59075e-05	-0.000464646	-0.00268531	0.000879108	0.00108302	-0.00250906
2023-01-16	0.00129899	-0.00637737	-0.00111156	-0.000550877	0.000556443	-0.00115479	-0.00410447	0.00134469	0.00140888	-0.00173444
2023-01-17	0.00119039	-0.00580585	-0.000854303	-0.00145747	0.000694399	-0.00232195	-0.00479324	0.0016043	0.00145472	-0.00140314
2023-01-18	0.00114615	-0.00557768	-0.000951566	-0.00161266	0.000666351	-0.00235292	-0.00468533	0.00150065	0.00143785	-0.00140353
2023-01-19	0.00102024	-0.00545084	-0.00120522	-0.00165677	0.000641774	-0.00229035	-0.004673	0.00148568	0.0013401	-0.00150238
2023-01-20	0.00103082	-0.00511472	-0.00115114	-0.00259988	0.000756443	-0.00297678	-0.0040704	0.00150407	0.00148707	-0.00139395
2023-01-30	-0.000139526	-0.0050452	-0.00169327	-0.00257506	0.000252848	-0.00278968	-0.00381215	0.000788966	0.00141159	-0.00197859
2023-01-31	-0.000366908	-0.0049679	-0.00167288	-0.00269686	-0.000125188	-0.00279141	-0.00386751	0.00080731	0.000776836	-0.00224138
2023-02-01	-0.000215597	-0.00473294	-0.00141983	-0.00326479	4.40129e-05	-0.00327607	-0.00434238	0.000950488	0.00105728	-0.00189206
2023-02-02	-0.00112045	-0.00428125	-0.00200804	-0.0041229	-1.80532e-05	-0.00330177	-0.00405968	0.00110593	8.85818e-05	-0.00168942
2023-02-03	-0.000627741	-0.00359771	-0.00157502	-0.00340662	0.000244425	-0.00249097	-0.00312732	0.00135769	0.000556522	-0.00127142
2023-02-06	-0.000565601	-0.00376235	-0.00135253	-0.00286759	0.000295009	-0.00226956	-0.00300075	0.00157675	0.000499416	-0.00128784
2023-02-07	-0.000465604	-0.00372431	-0.000847018	-0.00237971	0.000814494	-0.00204528	-0.00276723	0.00179663	0.000363973	-0.000721258
2023-02-08	-0.000457986	-0.00405692	-0.00109619	-0.00229859	0.000786318	-0.00189752	-0.00253353	0.00136829	6.00144e-05	-0.000722297
2023-02-09	-0.000409084	-0.00381923	-0.00169353	-0.00249788	0.000770399	-0.00168271	-0.00255443	0.00139556	3.52357e-05	-0.000762053
2023-02-10	-0.000403405	-0.00361121	-0.00292704	-0.0042704	0.000521853	-0.00165341	-0.00350745	0.00161276	-4.01353e-05	-0.000570484
2023-02-13	-0.000542417	-0.00348166	-0.00279845	-0.00430604	0.00036496	-0.00147983	-0.00321254	0.00123968	-3.30042e-05	-0.000844461
2023-02-14	-0.000742363	-0.00334345	-0.00292074	-0.0041938	-0.000228941	-0.00158134	-0.00435112	0.00125851	-0.000601821	-0.000843913
2023-02-15	-0.000983917	-0.0031932	-0.00284928	-0.004008	-0.000169615	-0.00151946	-0.00403369	0.00124769	-0.000490355	-0.000849124
2023-02-16	-0.000751141	-0.00353373	-0.00245707	-0.00313604	0.000147777	-0.00159958	-0.00346494	0.0015158	-0.000169436	-0.000788802
2023-02-17	-0.00236906	-0.00379134	-0.00250952	-0.00371666	-0.00122735	-0.00172225	-0.00326355	0.000643993	-0.000783512	-0.00121342
2023-02-20	-0.00174192	-0.0033163	-0.00427423	-0.00601025	-0.0014683	-0.00111765	-0.00274687	0.000951539	-0.0004521	-0.00105013
2023-02-21	0.000361635	-0.000975307	-0.00534996	-0.00482613	0.000971722	0.00141486	-0.000500988	0.00335751	0.00102068	6.20913e-05
2023-02-22	-0.000215707	-0.00108569	-0.00514286	-0.00464285	0.000819625	0.00138358	-0.000485022	0.00317197	0.000824299	-0.000752735
2023-02-23	-0.000112366	-0.000901217	-0.00492219	-0.00424488	0.00103051	0.00156777	-0.000161429	0.00331323	0.00112679	-0.000533228
2023-02-24	-7.90395e-05	-0.000865366	-0.00517851	-0.00420304	0.000977914	0.00130513	-0.000302906	0.00323222	0.00105178	-0.000624528
2023-02-27	0.000233009	-0.000704287	-0.00443524	-0.00360483	0.00129924	0.00158536	-0.00023059	0.0035767	0.00116177	-0.000254425
2023-02-28	0.000383519	-0.000524545	-0.00433476	-0.00390673	0.00136729	0.00141075	-0.000113188	0.0036509	0.00100898	-0.000157752
2023-03-01	0.000501914	-0.000622543	-0.00494543	-0.00410122	0.00136564	0.000548553	3.08435e-05	0.00306326	0.00111311	-8.62218e-05
2023-03-02	0.00108322	-9.51327e-05	-0.00753518	-0.00484923	0.00200122	0.0011639	0.000604998	0.003617	0.00161948	0.000450935
2023-03-03	0.000966493	-0.000420466	-0.0075311	-0.00468348	0.00180199	0.000698073	0.000538753	0.00352052	0.00128562	0.000335716
2023-03-06	0.00104419	-0.000332387	-0.00700631	-0.00441898	0.0018244	0.000826311	0.000546915	0.00314754	0.001449	0.000293531
2023-03-07	0.00192263	-0.000244269	-0.00557515	-0.00326742	0.00218221	0.00122414	0.00136155	0.00342973	0.00242537	0.00056973
2023-03-08	0.00126986	-0.00130958	-0.00709333	-0.0048678	0.00128662	0.00045315	-0.000168894	0.00332412	0.000730384	0.000276438
2023-03-09	0.00128268	-0.00120461	-0.00714672	-0.00473185	0.00132196	0.000516525	-0.000183947	0.00332895	0.000849757	9.89297e-05
2023-03-10	0.00134016	-0.000999913	-0.00665183	-0.00436042	0.00139905	0.000610895	-0.000241226	0.00336468	0.000864956	0.00018292
2023-03-13	0.000590695	-0.00153252	-0.00658434	-0.00410298	0.00137972	0.00103308	-0.000207585	0.00357848	-0.00197409	-0.000613416
2023-03-14	0.000665461	-0.00143393	-0.00799912	-0.00464286	0.00141637	0.00110021	-0.000938334	0.00353633	-0.0017309	-0.00162348
2023-03-15	0.00066846	-0.00117066	-0.00756848	-0.00400767	0.00109874	0.00130087	-0.000473266	0.0036737	-0.00178315	-0.00197746
2023-03-16	0.000754261	-0.00157115	-0.00689341	-0.00358808	0.00111353	0.0014088	-0.000384567	0.00299288	-0.00129941	-0.00179384
2023-03-17	-0.00168793	-0.00179206	-0.00675714	-0.0037802	-0.00122568	0.00140579	-0.000518315	0.00268417	-0.0015671	-0.00415498
2023-03-20	-0.00142173	-0.0017136	-0.0095494	-0.00537547	-0.000888683	0.000417128	-0.000577181	0.00285701	-0.00114592	-0.00460851
2023-03-21	-0.00119601	-0.00166094	-0.00919343	-0.00499074	-0.000686233	-0.00015799	-0.00101576	0.00220462	-0.000873012	-0.00448355
2023-03-22	-0.00146907	-0.00159649	-0.00923458	-0.00491581	-0.00125066	-0.00136552	-0.00221386	0.00220032	-0.00304051	-0.00435519
2023-03-23	-0.0013569	-0.00186254	-0.0103627	-0.00536472	-0.00112617	-0.00127218	-0.00205022	0.0022137	-0.00276956	-0.00434702
2023-03-24	-0.000902765	-0.00144444	-0.0101707	-0.00749949	-0.000661912	-0.000935484	-0.00178006	0.00245227	-0.00210818	-0.00408605
2023-03-27	-0.000719693	-0.00121394	-0.00934358	-0.00679645	-0.000486112	-0.00113665	-0.00149076	0.00243124	-0.00174654	-0.00429627
2023-03-28	-0.000707932	-0.00213382	-0.00886502	-0.00645656	-0.000394624	-0.00114582	-0.001432	0.00158352	-0.00155036	-0.00409822
2023-03-29	-0.000794644	-0.00248923	-0.00887663	-0.00715979	-0.000625419	-0.00114028	-0.00180203	0.00158404	-0.0014637	-0.00402951
2023-03-30	-0.000798301	-0.00234896	-0.00843319	-0.00663407	-0.000505451	-0.00114712	-0.00161455	0.00168665	-0.00123716	-0.00407252
2023-03-31	-0.000721398	-0.00216499	-0.0080034	-0.00617497	-0.000523433	-0.00103152	-0.00191487	0.00153527	-0.00215584	-0.00570843
2023-04-03	-0.000836764	-0.00208559	-0.00859115	-0.00622319	-0.000509142	-0.000986607	-0.00184793	0.00153593	-0.00202319	-0.00553731
2023-04-04	0.000186475	-0.00288567	-0.0115894	-0.00985047	0.00036017	-0.000372069	-0.000814696	0.00206358	-0.000865685	-0.00444281
2023-04-06	-9.61535e-05	-0.00285322	-0.0111694	-0.00955612	0.000140523	-0.000476424	-0.00101315	0.00210609	-0.00121366	-0.00441684
2023-04-07	7.33882e-07	-0.00260991	-0.0108862	-0.00864152	0.000285297	-0.000393973	-0.0015856	0.00219487	-0.00106081	-0.0044004
2023-04-10	0.000121307	-0.00608641	-0.0118066	-0.00842769	0.000400805	-0.00131686	-0.00136242	0.00220427	-0.00120922	-0.0040732
2023-04-11	8.65581e-05	-0.00601904	-0.0126865	-0.00990942	0.000221415	-0.00126313	-0.00163306	0.000547117	-0.00127307	-0.0039516
2023-04-12	-0.00025696	-0.00613125	-0.0125706	-0.00953821	0.000130547	-0.00121241	-0.00201033	0.000551113	-0.00124248	-0.00384217
2023-04-13	-0.000228188	-0.00584255	-0.0143482	-0.0100906	0.000110209	-0.00114854	-0.00254262	0.000629091	-0.0012181	-0.00417509
2023-04-14	-0.000487666	-0.00564236	-0.0145899	-0.0110497	-4.93722e-05	-0.00146677	-0.00247191	0.000581598	-0.00131286	-0.00404154
2023-04-17	-0.00124559	-0.00538382	-0.0138618	-0.0110909	-0.000369474	-0.00138754	-0.00240679	2.42144e-06	-0.0011813	-0.00393129
2023-04-18	0.000453516	-0.00255212	-0.00718025	-0.00569168	0.00161551	-0.0002837	-0.00130503	0.00182085	0.000143037	-0.00483768
2023-04-19	0.000559586	-0.00233804	-0.007501	-0.00520479	0.00171275	-0.000306023	-0.00114333	0.00163704	0.00034879	-0.00470257
2023-04-20	0.000468587	-0.0031317	-0.0072202	-0.00499766	0.00135059	-0.000427276	-0.00114595	0.00173769	0.000141654	-0.004537
2023-04-21	-0.000551957	-0.00311464	-0.00804759	-0.00535718	0.000706702	-0.000697074	-0.0014415	0.00172021	-4.25093e-05	-0.00439555
2023-04-24	-0.000656107	-0.00220402	-0.0117262	-0.0116436	0.00231181	0.000125793	6.16545e-05	0.00324292	0.000442645	-0.0027265
2023-04-25	-0.00113562	-0.0026984	-0.0106493	-0.0114698	0.00176315	0.000283549	-0.000552714	0.00334572	0.000837645	-0.00256632
2023-04-26	-0.00204654	-0.00257582	-0.00982388	-0.0104027	0.000111108	-0.000256209	-0.000598399	0.00342087	0.000168334	-0.00219267
2023-04-27	-0.00194704	-0.00242391	-0.00994785	-0.0112789	-0.00104685	-0.00023499	-0.000425424	0.00181542	0.000168262	-0.00200512
2023-04-28	-0.00126847	-0.00180617	-0.00819267	-0.00963297	-0.000691442	-0.000666233	8.20188e-05	0.0022378	0.000622741	-0.00127846
2023-05-04	-0.000515878	-0.00126986	-0.012238	-0.0104206	-0.000185297	-0.000222815	0.000555065	0.00280319	0.00141257	-0.00144376
2023-05-05	0.000970381	0.000219868	-0.011196	-0.00709149	0.00111748	0.000542207	0.00160397	0.00286049	0.00238259	0.000413818
2023-05-08	0.000691485	-0.00125853	-0.0102334	-0.00642006	0.000912359	5.32665e-05	0.00178574	0.00305456	0.0017845	0.000430961
2023-05-09	0.00248221	0.000815396	-0.00843493	-0.00493662	0.00260649	0.000801258	0.00228471	0.00525593	0.00302603	-0.00127964
2023-05-10	0.00218432	0.000855401	-0.00882327	-0.00482352	0.00184524	0.000617514	0.00228957	0.00489423	0.0026952	-0.00142773
2023-05-11	0.00321394	0.00206644	-0.00734144	-0.00345555	0.00265892	0.00113846	0.00347382	0.00658707	0.00178196	-0.000394862
2023-05-12	0.00309981	0.0019949	-0.00707829	-0.00335315	0.00258454	0.00114131	0.00337961	0.00548423	0.00176951	-0.00041222
2023-05-15	0.00227421	0.00198197	-0.00787284	-0.00328516	0.00225325	0.00128547	0.00351579	0.0049638	0.00199124	-0.000499578
2023-05-16	0.00210685	0.00251604	-0.00672433	-0.00270065	0.00211737	0.00169863	0.00407749	0.00527002	0.00250796	0.000159835
2023-05-17	0.0020129	0.00210235	-0.00747673	-0.00277234	0.00210312	0.00147109	0.00387531	0.00521597	0.00222645	0.000214348
2023-05-18	0.00212217	0.00213903	-0.00699661	-0.00253849	0.00198938	0.00157592	0.00381334	0.00495834	0.00233273	0.00034984
2023-05-19	0.00199372	0.00192449	-0.00801579	-0.00283881	0.00186601	0.00145758	0.00314771	0.00476851	0.00233222	0.00018874
2023-05-22	0.0023773	0.00190589	-0.00782773	-0.00227509	0.00223598	0.00100948	0.00250832	0.00496394	0.00239195	0.000366369
2023-05-23	0.00223364	0.00175028	-0.00764825	-0.00231433	0.00215307	0.00100998	0.00132388	0.00262868	0.00187275	0.000152703
2023-05-24	0.00281231	0.00228746	-0.0076933	-0.00217353	0.00255922	0.00111838	0.0017665	0.00262825	0.00246618	0.000810595
2023-05-25	0.00367206	0.0014418	-0.00621479	-0.00136021	0.00340192	0.0017831	0.0023003	0.00344062	0.00309942	0.00153788
2023-05-26	0.00315751	0.00138281	-0.00600144	-0.00133555	0.00322604	0.00168939	0.00199089	0.00280246	0.00297746	0.0011485
2023-05-29	0.00309726	0.00124137	-0.00616886	-0.00182992	0.00291071	0.001476	0.0019948	0.00275604	0.0029652	0.000309508
2023-05-30	0.00278541	0.000921539	-0.00611451	-0.0017858	0.00244276	0.00147399	0.00171241	0.000772023	0.0024298	8.19564e-06
2023-05-31	0.00264476	0.000432479	-0.00672315	-0.00211034	0.00227191	0.00135192	0.00142388	0.000832417	0.00235648	-5.43445e-05
2023-06-01	0.0026116	0.000465522	-0.00624284	-0.00194943	0.00222908	0.00129875	0.000653677	0.000738787	0.0023662	-0.00167192
2023-06-02	0.00242535	0.000346038	-0.00629728	-0.00207561	0.00214448	0.0012419	0.000564875	0.00013158	0.00225261	-0.00165937
2023-06-05	0.000394174	-0.00274976	-0.00572192	-0.00173185	0.00231517	0.0014587	5.92209e-05	0.000576968	0.000987748	-0.00147193
2023-06-06	0.000289103	-0.00270863	-0.00579204	-0.00173792	0.00185372	0.00143211	-0.000573715	0.000629217	0.000894322	-0.00151685
2023-06-07	-0.000243758	-0.00255981	-0.00630992	-0.00326277	0.00105432	0.000391331	-0.00055187	-0.000937422	0.000550016	-0.00144683
2023-06-08	-0.000281853	-0.002764	-0.00629399	-0.00334295	0.000818153	0.000290033	-0.000563866	-0.000748137	0.000638722	-0.00135696
2023-06-09	0.000334972	-0.00296992	-0.00503898	-0.00243293	0.00136243	0.000371784	-0.000273077	-0.000275119	0.00122336	-0.000704868
2023-06-12	0.000385959	-0.00329183	-0.00524155	-0.00238926	0.00118808	0.000281729	-0.000198749	-0.000675702	0.00119142	-0.000656631
2023-06-13	0.000605895	-0.00289772	-0.00492977	-0.0021125	0.0012121	0.000391805	-0.000995878	-0.0013366	-0.00056753	-0.000385456
2023-06-14	0.000614305	-0.0027646	-0.00515972	-0.00288003	0.00120221	0.000344286	-0.000911249	-0.00122011	-0.000524604	-0.000778095
2023-06-15	0.000900575	-0.00248537	-0.00437467	-0.00249598	0.00147051	0.000466557	-0.000841316	-0.00113034	-0.00025074	-0.000375447
2023-06-16	0.00067568	-0.00245855	-0.0041648	-0.00221164	-0.000555602	0.000313668	-0.00110935	-0.00100189	-0.000737252	-0.000250865
2023-06-19	0.000594297	-0.00236338	-0.00457826	-0.00267811	-0.000908659	0.000326448	-0.00116262	-0.000971909	-0.000679421	-0.000294969
2023-06-20	0.000885534	-0.00264913	-0.00309927	-0.00145326	-0.000243635	0.000727594	-0.00137462	-0.000215413	-0.000172835	0.000352419
2023-06-21	0.000726959	-0.00348392	-0.00292325	-0.00133412	-0.00010365	0.000725942	-0.00145798	-7.712e-05	-0.00010465	-2.93646e-06
2023-06-26	0.000260619	-0.00354451	-0.00609027	-0.0033262	-0.000274926	-8.50996e-05	-0.00163872	0.000191697	-4.59244e-05	-8.41124e-05
2023-06-27	0.00114513	-0.00342391	-0.0094774	-0.00582991	0.000502909	0.000549302	-0.00172481	-7.83647e-05	0.000362212	0.000776151
2023-06-28	0.000130458	-0.00686406	-0.00935957	-0.00557062	0.000103989	0.000609	-0.00146214	8.67927e-05	-1.06627e-05	-0.000331141
2023-06-29	0.000123568	-0.00664008	-0.00954612	-0.00566523	8.76402e-05	0.000606359	-0.00137009	-0.000150454	3.41004e-05	-0.00085646
2023-06-30	0.000153316	-0.00689546	-0.008984	-0.0052895	0.000192499	0.000624161	-0.0014817	-0.000174223	0.000172518	-0.00140401
2023-07-03	-0.000374519	-0.00654917	-0.00865768	-0.00539539	-3.21539e-05	0.000596825	-0.00112246	-3.61204e-05	0.000320822	-0.00157832
2023-07-04	0.000539396	-0.00504745	-0.00620223	-0.00413898	0.00112717	0.00148696	-0.00112016	0.000521488	0.00114835	-0.00175734
2023-07-05	0.000629882	-0.00514496	-0.00594492	-0.00393325	0.00118983	0.00142924	-0.000921467	0.00048009	0.000595849	-0.00162271
2023-07-06	0.000567655	-0.00475764	-0.00626741	-0.00411509	0.0010853	0.00145944	-0.00170788	0.000601957	0.000324826	-0.00149998
2023-07-07	0.000204645	-0.0045481	-0.00596034	-0.0038458	0.00102186	0.00076551	-0.00155697	0.00070625	0.00047115	-0.00134147
2023-07-10	0.000146703	-0.00436392	-0.00582164	-0.00384849	0.00071862	0.000774695	-0.00142969	0.000602815	0.000334704	-0.00138647
2023-07-11	-5.42765e-05	-0.00421842	-0.00570234	-0.00380195	0.000230934	0.000748592	-0.00138537	0.00050147	0.000353966	-0.00138492
2023-07-12	-0.00012087	-0.00390252	-0.00556698	-0.00426286	0.00029153	0.000734146	-0.00114839	0.000521244	-0.000539396	-0.00126234
2023-07-13	-8.41515e-05	-0.00482612	-0.00674626	-0.0051486	6.516e-05	0.000357726	-0.00102976	0.000586702	-0.000559248	-0.00140065
2023-07-14	-0.000145675	-0.00432232	-0.00795885	-0.00588494	0.000334573	0.000110589	-0.00258316	0.000899431	-4.52483e-05	-0.00151609
2023-07-17	-0.000189902	-0.00418665	-0.00822875	-0.00584134	0.000164592	3.80911e-07	-0.00254954	0.000624069	-0.000398903	-0.00153313
2023-07-18	0.000102866	-0.00361428	-0.0076659	-0.00531951	0.000601912	0.000306063	-0.00213184	0.000898169	-7.50637e-05	-0.00247603
2023-07-19	1.44206e-05	-0.00349796	-0.00800792	-0.00528114	0.000646275	0.000347524	-0.001994	0.000851495	-0.000101971	-0.00240763
2023-07-20	6.47306e-05	-0.00396078	-0.00770025	-0.00500173	0.000463858	0.000305868	-0.00180356	0.000885392	-4.1917e-05	-0.00235585
2023-07-21	9.88869e-05	-0.00376249	-0.0088043	-0.00608136	0.00016815	0.000253545	-0.00165157	0.000618252	-0.000476739	-0.00234644
2023-07-24	4.33326e-05	-0.00425667	-0.00855928	-0.00598061	-2.65259e-05	-6.98352e-05	-0.00256088	0.000639454	-0.000545412	-0.0024455
2023-07-25	-0.000487299	-0.00418582	-0.0081237	-0.00568793	-1.37091e-05	-0.000199668	-0.00284485	0.000625286	-0.000544181	-0.00251125
2023-07-26	0.00361303	-0.00913225	-0.00399349	-0.00252843	0.00474331	0.00348182	0.000180429	0.000915465	0.00144793	0.00245231
2023-07-27	0.00330658	-0.00959676	-0.00445397	-0.00280217	0.0044405	0.00311877	0.000241728	0.000970055	0.000888357	0.00227237
2023-07-28	0.00292158	-0.00927423	-0.00442395	-0.00295685	0.00408709	0.00299916	0.000168556	0.000944408	0.000934904	0.00204202
2023-07-31	0.00859879	-0.00543139	-0.00120154	0.000653801	0.00969516	0.00730186	0.00538151	0.00350977	0.00592395	0.00718088
2023-08-01	0.00789162	-0.00618199	-0.00120913	0.000561939	0.00847248	0.0046968	0.00512657	0.00359704	0.00507418	0.00693532
2023-08-02	0.00751216	-0.00594157	-0.00113357	0.000550074	0.00813631	0.00454152	0.00469034	0.0025795	0.00464242	0.00625714
2023-08-03	0.00724212	-0.00566925	-0.00103619	0.000604229	0.00793794	0.00386203	0.00449812	0.00272211	0.00469486	0.00470519
2023-08-04	0.00772505	-0.00488815	-0.000450045	0.00128441	0.0088061	0.00424925	0.00546898	0.00334304	0.00553585	0.00539865
2023-08-07	0.00743246	-0.0047441	-0.00142496	0.000960654	0.00845927	0.0038884	0.00531075	0.00313376	0.00543262	0.00520317
2023-08-08	0.00711704	-0.00706087	-0.00133664	0.000956804	0.00804762	0.00135807	0.00496599	0.00302237	0.00534052	0.00506477
2023-08-09	0.00680976	-0.00725612	-0.00131683	0.000800313	0.00749953	0.00123024	0.00482963	0.00306527	0.00507782	0.00475024
2023-08-10	0.00627292	-0.00695533	-0.00207366	0.000338457	0.00685197	0.000832145	0.00459768	0.00269771	0.0044712	0.0044017
2023-08-11	0.0060817	-0.00655937	-0.00196658	0.000353093	0.00657314	0.000913881	0.00448381	0.00278191	0.00424105	0.00283711
2023-08-14	0.00721592	-0.00365003	-0.00118122	0.000896366	0.00745134	0.00244531	0.00521663	0.00474026	0.0057348	0.00366806
2023-08-15	0.00728146	-0.00352701	-0.00135515	0.0010575	0.00754669	0.00250098	0.004973	0.00453538	0.00580343	0.00383452
2023-08-16	0.00685563	-0.00297541	-0.00128452	0.000665723	0.0064968	0.00265871	0.00503121	0.00471771	0.00562073	0.00399293
2023-08-17	0.00619422	-0.0035889	-0.00173076	-0.000533452	0.00565366	0.00256614	0.00479978	0.00441397	0.00503406	0.00349996
2023-08-18	0.0057786	-0.00337875	-0.00171611	-0.000582192	0.00446046	0.00255471	0.00375149	0.00433922	0.00377186	0.0033854
2023-08-21	0.00449354	-0.00414203	-0.00269985	-0.00136518	0.003855	0.000921736	0.00181525	0.00422886	0.00212181	0.00316336
2023-08-22	0.00560181	-0.00351377	-0.00184298	-0.000477296	0.00463111	0.00182075	0.00317192	0.00538986	0.003314	0.00409231
2023-08-23	0.00571347	-0.00300895	-0.00315945	-0.00115753	0.0048256	0.00179801	0.00333651	0.00535271	0.0035973	0.00372237
2023-08-24	0.0043562	-0.00346879	-0.00358785	-0.00244165	0.00315304	0.00146239	0.0029498	0.0051134	0.00291939	0.00354098
2023-08-25	0.00397704	-0.00353805	-0.00353371	-0.00239256	0.00302455	0.000833652	0.00127454	0.00430564	0.0024292	0.0031446
2023-08-28	0.00351596	-0.0036073	-0.00414025	-0.00351653	0.00247666	0.000728889	0.00127678	0.00414563	0.00154031	0.00300911
2023-08-29	0.00415388	-0.00716428	-0.00414269	-0.00297242	0.00311804	0.00129791	0.00202037	0.00466539	0.00220435	0.00241461
2023-08-30	0.00311853	-0.00800329	-0.00424517	-0.00391409	0.000673888	8.95727e-05	0.00139978	0.00458325	-0.000317984	0.00244507
2023-08-31	0.00352812	-0.00702136	-0.00350499	-0.00316	0.00125811	0.000479144	0.00191601	0.00502209	0.000203171	0.00288223
2023-09-01	0.00334009	-0.0117108	-0.00354532	-0.00298246	0.0011574	0.000582804	0.00194491	0.0048945	0.000283997	0.00284666
2023-09-04	0.00267173	-0.0109958	-0.00322732	-0.00267725	0.00136433	0.00064988	0.0016249	0.00470325	0.000213423	0.000889437
2023-09-05	0.00104268	-0.00981508	-0.00325907	-0.00277885	0.00160244	0.00104721	0.00103726	0.0052645	0.000320548	-0.00091714
2023-09-06	0.00141893	-0.0103241	-0.00349719	-0.00263323	0.00198555	0.00129998	0.00122596	0.00460477	0.000606743	-0.000462716
2023-09-07	0.00139769	-0.0108829	-0.00341082	-0.00271846	0.00193723	0.00096982	0.00121237	0.00418851	0.00065898	-0.000513539
2023-09-08	0.000602877	-0.0105591	-0.00367424	-0.00346296	0.000601346	0.000517774	0.000618863	0.00374786	0.000166866	-0.0004566
2023-09-11	0.00051426	-0.0101973	-0.00360672	-0.00339248	0.000611108	0.00052309	0.000492837	0.00316725	0.000193813	-0.000962587
2023-09-12	0.000393247	-0.00964419	-0.00402604	-0.00340235	0.000650237	-0.000947897	0.000284554	0.00319465	-0.000240064	-0.000976155
2023-09-13	0.000515588	-0.00921164	-0.00388485	-0.00329716	0.000762168	-0.000799448	0.000410715	0.0030467	-0.000179757	-0.000902662
2023-09-14	0.000513542	-0.00876812	-0.00426301	-0.00392266	0.000466772	-0.000873042	0.000469747	0.00299979	-0.000597378	-0.00110943
2023-09-15	0.000600177	-0.00840075	-0.00405641	-0.00368483	0.000348513	-0.000746878	0.000395828	0.00278021	-0.00081593	-0.00244053
2023-09-18	0.000649758	-0.00798884	-0.00417996	-0.00356518	0.00033135	-0.00120337	0.000230247	0.00229401	-0.000672831	-0.00243335
2023-09-19	0.000624213	-0.00782866	-0.00407586	-0.00348383	0.000248023	-0.00139039	-8.49245e-05	0.0022367	-0.00147046	-0.0023703
2023-09-20	0.000561099	-0.00750756	-0.00400384	-0.00343279	2.71164e-05	-0.00129818	-0.000123573	0.00223447	-0.00145104	-0.00250057
2023-09-21	0.000332492	-0.0072228	-0.00394567	-0.00346116	-0.000268946	-0.00127877	-0.000135556	0.00187997	-0.00143735	-0.00253406
2023-09-22	9.7164e-05	-0.00679334	-0.00371908	-0.00330879	-0.00028475	-0.00151958	-0.00118273	0.00189269	-0.00170482	-0.00246931
2023-09-25	0.00136283	-0.00552918	-0.00700668	-0.00543894	-2.01659e-05	-0.00088778	-0.00102505	0.00279986	-0.00114582	-0.00108209
2023-09-26	0.00153503	-0.00614399	-0.00668695	-0.00527769	0.000332724	-0.000818348	-0.000600073	0.00306979	-0.000644159	-0.000740145
2023-09-27	0.00105897	-0.00591042	-0.00639655	-0.00508837	0.000268364	-0.000817091	-0.000773193	0.00303502	-0.000778437	-0.00084721
2023-09-28	0.00102053	-0.00570478	-0.00612982	-0.00490989	-8.77976e-05	-0.00135513	-0.000702244	0.00298128	-0.000669473	-0.000846208
2023-10-09	0.000976274	-0.00548355	-0.00589621	-0.0048784	-0.000101929	-0.00131794	-0.00114717	0.00288474	-0.000677935	-0.000981203
2023-10-10	0.0010244	-0.00659518	-0.00550569	-0.00441894	-1.26315e-05	-0.00113833	-0.00122442	0.00266719	-0.000445799	-0.000835152
2023-10-11	0.000989312	-0.00636425	-0.00522712	-0.00420486	-0.000514433	-0.00169299	-0.00111779	0.00257397	-0.000474678	-0.00149991
2023-10-12	0.000797433	-0.0061202	-0.00510097	-0.0043218	-0.000491424	-0.00216113	-0.00107472	0.00237395	-0.000497996	-0.0019075
2023-10-13	0.000270358	-0.00520658	-0.00395787	-0.00356734	-0.000115907	-0.00184916	-0.000239849	0.00291229	-0.000444719	-0.0012038
2023-10-16	-0.00039788	-0.00513988	-0.00403185	-0.00345881	-0.000945443	-0.00171097	-0.00112638	0.00281492	-0.00050984	-0.00116284
2023-10-17	-0.000691119	-0.00557935	-0.00408063	-0.00397132	-0.0013981	-0.0019862	-0.00179381	0.00274753	-0.00042826	-0.00179352
2023-10-18	-0.000428966	-0.00516324	-0.00385512	-0.00370485	-0.0010726	-0.00169811	-0.00148883	0.00277886	-0.000162543	-0.00173537
2023-10-19	-0.00143704	-0.0056017	-0.00463306	-0.00407096	-0.00197819	-0.00245085	-0.0014913	0.0014397	-8.45585e-05	-0.00183651
2023-10-20	-0.000920329	-0.00448382	-0.00428565	-0.00326564	-0.00118953	-0.00302887	-0.0039598	0.00194039	-0.00126512	-0.00195688
2023-10-23	-0.000863986	-0.00435681	-0.00558762	-0.00426878	-0.00114395	-0.0032935	-0.00377947	0.00195235	-0.00153039	-0.00197411
2023-10-24	-0.00348798	-0.00496264	-0.00648747	-0.00497951	-0.00275461	-0.00305555	-0.00316507	1.6558e-05	-0.00176183	-0.00216362
2023-10-25	-0.00407659	-0.00589569	-0.00629023	-0.00496542	-0.00272192	-0.00311995	-0.0030751	-0.000433072	-0.00163717	-0.00231415
2023-10-26	-0.00460131	-0.0056715	-0.00607431	-0.00501014	-0.0030424	-0.00307002	-0.00430734	-0.000302508	-0.00198763	-0.00226432
2023-10-27	-0.00424611	-0.00554306	-0.00588398	-0.00491135	-0.00276932	-0.00307211	-0.00408604	-0.00163949	-0.00202284	-0.00215998
2023-10-30	-0.00491392	-0.0056078	-0.00566461	-0.00485674	-0.00381165	-0.00518245	-0.00513377	-0.00184424	-0.00273418	-0.00212884
2023-10-31	-0.00408634	-0.00500761	-0.00473853	-0.00364474	-0.00295216	-0.00398311	-0.00420266	-0.00115127	-0.00197074	-0.00252599
2023-11-01	-0.00383746	-0.00481116	-0.00457274	-0.00350637	-0.00294182	-0.00383886	-0.0039818	-0.000956755	-0.00244212	-0.00258758
2023-11-02	-0.00369391	-0.00483954	-0.00444287	-0.00358624	-0.00281057	-0.00375191	-0.00398978	-0.000812806	-0.00228716	-0.00253248
2023-11-03	-0.00384457	-0.00478381	-0.0043273	-0.00370499	-0.00318012	-0.00368337	-0.00408776	-0.00070204	-0.00224107	-0.00248184
2023-11-06	-0.00371762	-0.00457732	-0.00453054	-0.00456003	-0.00365561	-0.0035596	-0.00418412	-0.000550979	-0.00251187	-0.00240809
2023-11-07	-0.0026878	-0.0062392	-0.00680533	-0.00682093	-0.00460711	-0.00466733	-0.00278655	0.000412771	-0.00241157	-0.00171065
2023-11-08	-0.00255795	-0.00599495	-0.00682291	-0.00657717	-0.0043437	-0.00451158	-0.00267751	0.000456109	-0.00223431	-0.00173415
2023-11-09	-0.00250923	-0.00553701	-0.00608759	-0.00591745	-0.00373107	-0.00381984	-0.00234816	0.000694185	-0.00175275	-0.00163431
2023-11-10	-0.00238864	-0.00539464	-0.0059823	-0.00589009	-0.00349678	-0.00396325	-0.00223673	0.000649422	-0.00180413	-0.00221767
2023-11-13	-0.00214099	-0.00550249	-0.0061147	-0.00562836	-0.00328475	-0.00355844	-0.00218219	0.000730505	-0.00192523	-0.00202439
2023-11-14	-0.00211271	-0.005237	-0.00605447	-0.00533223	-0.00314752	-0.00357147	-0.00216955	0.000798097	-0.00179164	-0.00196906
2023-11-15	-0.00182878	-0.00552112	-0.0059856	-0.00543136	-0.00277178	-0.0033295	-0.00193801	0.000941849	-0.00173283	-0.00183576
2023-11-16	-0.00234031	-0.0051879	-0.00557805	-0.00515962	-0.00281121	-0.00324629	-0.00189109	0.000980675	-0.00234527	-0.00190807
2023-11-17	-0.00259762	-0.00496525	-0.00535906	-0.00542005	-0.00335225	-0.00357578	-0.00209054	0.00104707	-0.00219847	-0.00181276
2023-11-20	-0.00247706	-0.00487576	-0.00520267	-0.0052063	-0.00315553	-0.00342713	-0.00203519	0.00107848	-0.00224903	-0.00182342
2023-11-21	-0.00241804	-0.00469001	-0.00513359	-0.00507126	-0.003227	-0.00357871	-0.00219676	0.00109053	-0.00216222	-0.00179077
2023-11-22	-0.00230628	-0.00579796	-0.00496137	-0.00501222	-0.00311728	-0.00340799	-0.00236473	0.00108786	-0.00203927	-0.00176128
2023-11-23	-0.00297293	-0.00548567	-0.00489083	-0.00563316	-0.00392795	-0.00357126	-0.00228009	0.00110617	-0.00272722	-0.00166899
2023-11-24	-0.00302285	-0.00661233	-0.00472093	-0.00572589	-0.0039986	-0.00362124	-0.00219251	0.00102947	-0.00364444	-0.00181642
2023-11-27	-0.00312717	-0.00622468	-0.00549559	-0.00670817	-0.004464	-0.00323203	-0.00196725	0.00105156	-0.00423054	-0.00170072
2023-11-28	-0.00263191	-0.0071244	-0.00509891	-0.00542657	-0.0036467	-0.00327948	-0.00195183	0.00139329	-0.00333637	-0.00132254
2023-11-29	-0.00246164	-0.00717254	-0.00493832	-0.00514067	-0.00339469	-0.00314944	-0.00182807	0.00141028	-0.00342156	-0.00128641
2023-11-30	-0.00171735	-0.00870249	-0.00448906	-0.00453056	-0.00290992	-0.00299201	-0.00111912	0.00191633	-0.00301837	-0.000838384
2023-12-01	-0.0016962	-0.00825916	-0.00425619	-0.00425089	-0.0026649	-0.00304431	-0.00121795	0.00127005	-0.00283366	-0.000841424
2023-12-04	-0.00162904	-0.0080765	-0.00625423	-0.00445969	-0.00251504	-0.00287528	-0.00170809	0.0012532	-0.00282055	-0.000862704
2023-12-05	-0.00148723	-0.00823451	-0.00588499	-0.0043819	-0.00234412	-0.00359009	-0.00189705	0.00133964	-0.002632	-0.000837662
2023-12-06	-0.0019742	-0.00855563	-0.00775143	-0.0073262	-0.00302828	-0.00316126	-0.00230289	0.00195476	-0.00305622	-0.00149571
2023-12-07	-0.00209914	-0.00833365	-0.0073403	-0.00696046	-0.00283299	-0.00290233	-0.00228407	0.0019604	-0.00278069	-0.0014523
2023-12-08	-0.00209017	-0.00798706	-0.00744667	-0.00670528	-0.00267136	-0.00277006	-0.00215121	0.00193981	-0.0025394	-0.0014329
2023-12-11	-0.00208081	-0.00852643	-0.00701651	-0.00631015	-0.00260544	-0.00252721	-0.00208912	0.00165904	-0.00277714	-0.00135272
2023-12-12	-0.0015971	-0.007484	-0.00756285	-0.00661102	-0.00256075	-0.00230817	-0.00149564	0.00162669	-0.00297321	-0.00159601
2023-12-13	-0.00139145	-0.00922857	-0.00706516	-0.00620575	-0.0022467	-0.00202115	-0.00143151	0.00160518	-0.00268811	-0.00156627
2023-12-14	-0.00154914	-0.0095619	-0.00694802	-0.00602641	-0.002049	-0.00129696	-0.0041083	0.00231714	-0.00220419	-0.00167378
2023-12-15	-0.00140277	-0.00913187	-0.00668962	-0.00594893	-0.00191966	-0.00130946	-0.00432994	0.00227744	-0.00202116	-0.00157865
2023-12-18	-0.00133194	-0.0088732	-0.00649115	-0.00591719	-0.0018994	-0.00198566	-0.004063	0.00137009	-0.0019114	-0.00167298
2023-12-19	-0.00204914	-0.00882511	-0.00673362	-0.00611476	-0.0028451	-0.00188085	-0.00388279	0.00132699	-0.00193688	-0.00164783
2023-12-20	-0.00196543	-0.00885498	-0.00655481	-0.00601703	-0.00270301	-0.00190513	-0.00368573	0.00113712	-0.00183301	-0.00164436
2023-12-21	-0.00130195	-0.00876163	-0.00823035	-0.00674256	-0.00252307	-0.00159025	-0.00371204	0.00168881	-0.00315975	-0.00103785
2023-12-22	-0.001391	-0.00871759	-0.00823421	-0.00662333	-0.00318288	-0.00150955	-0.00405536	0.00170953	-0.00367387	-0.00100679
2023-12-25	-0.00149338	-0.00863521	-0.0103291	-0.0067692	-0.00303029	-0.00171091	-0.00383559	0.0016713	-0.00346187	-0.00127477
2023-12-26	-0.00142176	-0.00852943	-0.0100232	-0.00649453	-0.00283514	-0.00161739	-0.00368226	0.00165346	-0.00324373	-0.00135841
2023-12-27	-0.00131509	-0.00891196	-0.0103599	-0.0076307	-0.00309759	-0.00176466	-0.00360703	0.00172499	-0.0036592	-0.00146129
2023-12-28	-0.00127264	-0.00851037	-0.00998516	-0.00778323	-0.00284084	-0.00176673	-0.00373274	0.0015283	-0.00338782	-0.00189626
2023-12-29	-0.00283991	-0.00921113	-0.00922459	-0.00814799	-0.00626899	-0.0013348	-0.00585858	0.00219836	-0.00268677	-0.000921171
2024-01-02	-0.00277003	-0.00872645	-0.00994205	-0.00881311	-0.00607394	-0.00164682	-0.00543146	0.00220596	-0.00306031	-0.00098109
2024-01-03	-0.00189001	-0.00911002	-0.00943713	-0.00905939	-0.00500128	-0.00117062	-0.00570816	0.000442774	-0.00272902	-0.000929369
2024-01-04	-0.00175278	-0.00878499	-0.00894678	-0.0088901	-0.00461165	-0.0010266	-0.00530018	0.000187797	-0.00267045	-0.00109887
2024-01-05	-0.00187955	-0.00897136	-0.00865842	-0.00894467	-0.00471452	-0.00106907	-0.00591758	0.000245335	-0.00241845	-0.00106044
2024-01-08	-0.00214203	-0.00854409	-0.0087069	-0.00870438	-0.0050496	-0.00211484	-0.00572742	0.000212525	-0.00234205	-0.00102255
2024-01-09	-0.00280127	-0.00886359	-0.00882738	-0.0104191	-0.00534048	-0.00293734	-0.00626076	0.000321812	-0.00297686	-0.00096615
2024-01-10	-0.00269066	-0.00860718	-0.00849479	-0.0100177	-0.00521086	-0.00279463	-0.0058825	0.000329764	-0.00317772	-0.00100564
2024-01-11	-0.00241092	-0.00807252	-0.00931443	-0.0102862	-0.0046819	-0.0027707	-0.00518306	0.000443718	-0.00270362	-0.00108908
2024-01-12	-0.00253267	-0.00790031	-0.010317	-0.0109527	-0.0052962	-0.00286317	-0.00509303	0.00042225	-0.00312918	-0.00114563
2024-01-15	-0.00241688	-0.00761055	-0.0104166	-0.0111014	-0.00497333	-0.00315133	-0.00479081	4.00329e-05	-0.00305738	-0.00113909
2024-01-16	-0.00244597	-0.00736384	-0.00997283	-0.0105319	-0.00467638	-0.00296411	-0.0045348	9.77917e-05	-0.00285988	-0.00120814
2024-01-17	-0.00156884	-0.00613667	-0.00838844	-0.00862203	-0.00362899	-0.00205185	-0.00356998	0.000354329	-0.00205033	-0.00092846
2024-01-18	-0.00415574	-0.00785238	-0.00923611	-0.0102241	-0.00593113	-0.00441765	-0.00620289	0.000203502	-0.00413325	-0.00117352
2024-01-19	-0.00361557	-0.00722836	-0.00973226	-0.0100989	-0.00539361	-0.00398377	-0.00598099	8.75993e-05	-0.00355703	-0.00102227
2024-01-22	-0.00353166	-0.00693231	-0.00933813	-0.00994889	-0.0057517	-0.00382244	-0.00558901	-1.2035e-05	-0.00354564	-0.00123658
2024-01-23	-0.00988952	-0.0119419	-0.0135269	-0.0143382	-0.0108799	-0.00901733	-0.00852168	-0.00281961	-0.00925198	-0.00237631
2024-01-24	-0.00949525	-0.0119296	-0.0142666	-0.0142131	-0.0102771	-0.00855319	-0.00769619	-0.00290588	-0.00860927	-0.00264077
2024-01-25	-0.00652049	-0.0121563	-0.010702	-0.00938937	-0.00665174	-0.00520791	-0.00383884	-0.00253739	-0.00557553	-0.00271943
2024-01-26	-0.00799359	-0.0167987	-0.0130309	-0.0102512	-0.00810395	-0.00554194	-0.00386383	-0.00415255	-0.00512164	-0.0062811
2024-01-29	-0.00734355	-0.0178726	-0.0121201	-0.00971505	-0.00734886	-0.00547523	-0.0033649	-0.00382653	-0.0045597	-0.006267
2024-01-30	-0.00766125	-0.0177508	-0.0134337	-0.0106754	-0.00859671	-0.00614338	-0.00317728	-0.00354351	-0.00489173	-0.00610078
2024-01-31	-0.00843602	-0.0192111	-0.0142466	-0.012087	-0.00957225	-0.00713225	-0.00499385	-0.00320402	-0.00549891	-0.00569765
2024-02-01	-0.00976697	-0.0206932	-0.0149951	-0.0137378	-0.0104313	-0.00926283	-0.00558399	-0.00296405	-0.00697293	-0.00550977
2024-02-02	-0.00924766	-0.0208161	-0.014062	-0.0127252	-0.00988647	-0.00853735	-0.00499991	-0.00333556	-0.00634049	-0.00591306
2024-02-05	-0.0106516	-0.0198091	-0.0141437	-0.0147752	-0.0114458	-0.0105074	-0.00489506	-0.00315379	-0.00736284	-0.00563639
2024-02-06	-0.0120654	-0.0234762	-0.015883	-0.0155576	-0.0130805	-0.0101317	-0.00462872	-0.00346978	-0.00866228	-0.00546913
2024-02-07	-0.015325	-0.0205838	-0.0183667	-0.0210325	-0.015965	-0.0202943	-0.00752619	-0.00249045	-0.00988441	-0.00304748
2024-02-08	-0.016364	-0.0197934	-0.0178715	-0.0208485	-0.0159597	-0.0210351	-0.00821688	-0.00263999	-0.010633	-0.00386403
2024-02-19	-0.0167161	-0.0221637	-0.0184342	-0.0218504	-0.0167821	-0.0202092	-0.0078556	-0.00273081	-0.0112501	-0.00377109
2024-02-20	-0.0158819	-0.0211916	-0.0221101	-0.0220761	-0.015875	-0.0188885	-0.00715647	-0.00405276	-0.010734	-0.00619227
2024-02-21	-0.0149618	-0.0203417	-0.0211666	-0.0207491	-0.0147841	-0.0179369	-0.00644813	-0.00363965	-0.00993251	-0.00589368
2024-02-22	-0.0123815	-0.0188735	-0.0174621	-0.0173923	-0.0122009	-0.0146126	-0.00707885	-0.00176437	-0.00837949	-0.00436666
2024-02-23	-0.0119644	-0.0180713	-0.0177728	-0.0174703	-0.0117499	-0.0138203	-0.00662174	-0.00182347	-0.00798319	-0.00681359
2024-02-26	-0.0115093	-0.0174613	-0.0174246	-0.0170002	-0.011354	-0.0130425	-0.00613546	-0.00168192	-0.00789475	-0.00666827
2024-02-27	-0.0091842	-0.0154589	-0.0149745	-0.0137839	-0.00843081	-0.0101565	-0.00424155	-0.00186792	-0.00552109	-0.00625239
2024-02-28	-0.00912813	-0.0154379	-0.017083	-0.0155017	-0.00859393	-0.00996149	-0.00394241	-0.00165446	-0.00659462	-0.00600342
2024-02-29	-0.00991641	-0.0162882	-0.0198845	-0.0187207	-0.0104918	-0.0103953	-0.00425156	-0.00127382	-0.00918375	-0.0058334
2024-03-01	-0.0109324	-0.016166	-0.0213636	-0.0213549	-0.0123623	-0.010803	-0.00474017	-0.00118093	-0.0105087	-0.00550498
2024-03-04	-0.0104712	-0.0155753	-0.021069	-0.0213129	-0.0118083	-0.0102308	-0.00443314	-0.00108532	-0.0101175	-0.00538613
2024-03-05	-0.0094298	-0.0158809	-0.0191585	-0.0194278	-0.0104477	-0.00895919	-0.00388343	-0.00147244	-0.00896681	-0.00523609
2024-03-06	-0.00852238	-0.014854	-0.0177194	-0.0179851	-0.00937785	-0.00801705	-0.00357135	-0.00122664	-0.00807248	-0.00485114
2024-03-07	-0.00792623	-0.0143281	-0.016923	-0.0172353	-0.00869802	-0.00768126	-0.00364242	-0.00108515	-0.007468	-0.00460155
2024-03-08	-0.00768487	-0.0138903	-0.0168081	-0.0170395	-0.00851691	-0.00843478	-0.00343587	-0.000996562	-0.00712266	-0.00461296
2024-03-11	-0.00737221	-0.0134	-0.0166471	-0.0166281	-0.00824777	-0.00801825	-0.0032998	-0.00129387	-0.00674278	-0.00448268
2024-03-12	-0.00735172	-0.0139631	-0.0160761	-0.016381	-0.00944484	-0.00895477	-0.00462974	-0.0010703	-0.00708616	-0.00483395
2024-03-13	-0.00708666	-0.0153848	-0.0155095	-0.0156931	-0.00894575	-0.00884341	-0.00659002	-0.00311689	-0.0068435	-0.00591487
2024-03-14	-0.00580922	-0.0154259	-0.0132919	-0.0135494	-0.00760255	-0.00783227	-0.005844	-0.00222042	-0.00544078	-0.00526139
2024-03-15	-0.00541626	-0.0147184	-0.0130671	-0.0135256	-0.0072251	-0.00730328	-0.00549074	-0.00198928	-0.00509742	-0.00503938
2024-03-18	-0.00642349	-0.0139929	-0.0129077	-0.0130748	-0.00682696	-0.00682945	-0.00525897	-0.00194039	-0.00488888	-0.00476918
2024-03-19	-0.00610505	-0.0132177	-0.0133533	-0.0137553	-0.00760524	-0.00692304	-0.00481796	-0.00190592	-0.00485419	-0.00443443
2024-03-20	-0.00517042	-0.0122938	-0.0122656	-0.0124695	-0.00703786	-0.00680479	-0.00364915	-0.00171529	-0.00427593	-0.00378946
2024-03-21	-0.00480541	-0.0117409	-0.0122972	-0.0121342	-0.00668128	-0.00635749	-0.00333623	-0.00155427	-0.0039611	-0.00376262
2024-03-22	-0.00442486	-0.0112708	-0.0117495	-0.0113454	-0.00608007	-0.00577863	-0.00329311	-0.00129922	-0.00357208	-0.00356009
2024-03-25	-0.00482913	-0.0110096	-0.0101294	-0.0106039	-0.00627691	-0.00613446	-0.00410532	-0.000791632	-0.00305038	-0.00326587
[truncated: 127 more rows]

## Sheet: monthly
date	finance to material	finance to real estate	finance to communication	finance to information technology	finance to industry	finance to medicine&health	finance to primary consumption	finance to public utility	finance to optional consumption	finance to energy
201601	-0.0152041	-0.0102036	-0.013744	-0.0161812	-0.0151275	-0.0137284	-0.00724655	-0.00751478	-0.0137569	-0.0114259
201602	-0.0150348	-0.00957125	-0.0135784	-0.0174746	-0.0164934	-0.0102373	-0.00431435	-0.00759852	-0.0126019	-0.0125265
201603	-0.0134796	-0.00882092	-0.00993964	-0.0147931	-0.0126129	-0.00737942	-0.00192501	-0.00374668	-0.0100908	-0.0093386
201604	-0.0067595	-0.00415566	-0.00570037	-0.0105469	-0.00697697	-0.00542236	-0.000689494	0.000407167	-0.00533849	-0.00506152
201605	-0.0102182	-0.00479076	-0.00923795	-0.0120861	-0.0091369	-0.00730147	-0.00666952	-0.0025894	-0.00745803	-0.00794139
201606	-0.00791073	-0.00285525	-0.00810705	-0.0136827	-0.00631906	-0.00582189	-0.00518536	0.000224219	-0.00600356	-0.00539311
201607	-0.00548636	-0.00159455	-0.00568481	-0.00857926	-0.00392355	-0.00444837	-0.00495724	0.000237867	-0.0036561	-0.00762388
201608	-0.00291031	-0.00729614	-0.00428967	-0.00575728	-0.00255599	-0.00134035	-0.00202086	0.0015872	-0.00215533	-0.00420468
201609	-0.00236024	-0.00745946	-0.00341481	-0.00454892	-0.00212199	-0.00064673	-0.00145652	0.00166119	-0.0016411	-0.00263133
201610	-0.00324154	-0.0047004	-0.00556111	-0.00601209	-0.00345335	-0.0018217	-0.00285258	0.000729676	-0.00195573	-0.00432336
201611	-0.00169112	-0.00173256	-0.00272136	-0.00323348	-0.00230212	0.000335782	-0.00111728	0.000906929	0.000174489	-0.00491935
201612	-0.0027957	-0.00346024	-0.0036061	-0.00378648	-0.00343231	-0.000872768	-0.00223239	0.000658978	-0.00243526	-0.00444005
201701	-0.00201701	-0.00206454	-0.00298781	-0.00254209	-0.00216291	-0.000938268	-0.0021582	0.000765068	-0.00182269	-0.00271362
201702	-0.00244695	-0.00164937	-0.00293692	-0.0028437	-0.00181815	-0.000931796	-0.00243266	0.000691762	-0.00161488	-0.00301227
201703	-0.00201805	-0.00184265	-0.00283439	-0.00349049	-0.00143986	-0.000596924	-0.00261391	0.00101402	-0.0010553	-0.0037612
201704	-0.00394264	-0.0035677	-0.00375791	-0.0047572	-0.0033674	-0.000969308	-0.00186926	-0.00111405	-0.00155541	-0.00299939
201705	-0.00263989	-0.00242701	-0.0018405	-0.00225699	-0.00184041	-0.000310534	-0.00132365	-0.00107962	-0.000514274	-0.00235681
201706	-0.000838426	-0.000969666	-0.000674764	-0.000969169	-0.000326801	0.00082333	-0.000290714	0.00106283	0.000345307	5.38107e-05
201707	-0.00178883	-0.00173517	-0.00121624	-0.00134504	-0.000342382	-6.70177e-05	-0.00115459	0.00102532	-0.000140143	-0.000702422
201708	-0.00326441	-0.000317531	-0.000800023	-0.0018686	0.000395708	0.000677869	-0.00078502	0.00208283	0.00117819	-0.00160451
201709	-0.00230467	-0.000716361	-0.000730155	-0.00187119	0.00100209	0.0016668	0.000229845	0.0024968	0.00194193	-0.00219142
201710	-0.00185968	-0.00238162	-0.00277115	-0.00247133	-0.000535008	-0.000774804	-0.00233694	0.000845379	-0.000879178	-0.00161943
201711	-0.000729447	-0.00128722	-0.00197403	-0.00131098	-0.000269779	-0.000441119	-0.00249765	0.00125344	-0.000711708	-0.000903146
201712	-0.00022067	-0.00191689	-0.0030213	-0.00200522	0.00044596	-0.000127152	-0.00283298	0.00328577	9.65167e-05	-0.000129892
201801	-0.000616978	-0.00445704	-0.00251631	-0.00214546	0.000569454	0.000439011	-0.00191695	0.00251859	0.000893982	-0.00111685
201802	-0.00128427	-0.00660086	-0.00191408	-0.00256556	0.000321074	0.000156581	-0.000959703	0.00366596	0.000632647	-0.00309869
201803	-0.00250079	-0.00462606	-0.00409454	-0.00553247	0.000366044	-0.00128646	-5.29809e-05	0.00437149	0.000807684	-0.00340573
201804	-0.00247905	-0.00388748	-0.00513998	-0.00620963	0.000702493	-0.00138297	-0.000541228	0.00529235	0.000866936	-0.00128477
201805	-0.00125458	-0.00216845	-0.00360375	-0.00543675	0.000924848	-0.00220367	-0.00254682	0.00436952	0.000206318	-0.0035953
201806	-0.00573137	-0.00564524	-0.00981921	-0.0101086	-0.00394679	-0.00558366	-0.00531193	-0.000187939	-0.00313881	-0.00634091
201807	-0.00332836	-0.00791349	-0.00923806	-0.0101656	-0.000889196	-0.00401574	-0.00243946	0.00348682	-0.00110523	-0.00122096
201808	-0.00137693	-0.00549333	-0.00689181	-0.00830547	-0.000274924	-0.00517254	-0.00340733	0.00495872	-0.00179329	-0.000245363
201809	-0.00171416	-0.00370625	-0.00624244	-0.00683901	0.000362112	-0.00427247	-0.00326796	0.00573832	-0.00083018	5.59062e-05
201810	-0.00335962	-0.00752816	-0.010265	-0.00985621	-0.00220058	-0.00417435	-0.00508028	0.00535951	-0.00120995	-0.00141817
201811	-0.00119316	-0.00406036	-0.00536198	-0.0068006	-0.000182503	-0.00282376	-0.00629134	0.00468631	-0.0011894	0.000423276
201812	-0.00313779	-0.00553852	-0.0112857	-0.00848608	-0.00200769	-0.00634552	-0.00346662	0.00257595	-0.00369686	-0.000838311
201901	7.76599e-05	-0.00159496	-0.00525411	-0.00439614	0.000662833	-0.00488802	-0.00204142	0.00481905	0.000347535	0.000450758
201902	0.000491271	0.00191508	-0.00745689	-0.0070811	0.00162811	-0.00250218	-0.000546643	0.00597161	0.000642431	0.00450145
201903	0.00240227	0.00114021	-0.00436234	-0.00446028	0.00298171	0.00276707	0.00340538	0.0079567	0.00453896	0.00778614
201904	-0.00226343	-0.00349908	-0.00482278	-0.00457944	0.00157616	0.00044012	-0.000132822	0.00675187	0.000632088	0.00176507
201905	-0.00774269	-0.00636693	-0.0155722	-0.0134745	-0.00633365	-0.00389364	-0.00606624	0.00363488	-0.00626425	-0.00272114
201906	-0.0048791	-0.00335019	-0.0112653	-0.011005	-0.00415279	-0.00407989	-0.00699691	0.00343188	-0.00297484	-0.00195289
201907	-0.00248805	-0.00137988	-0.00897267	-0.0104473	-0.0017917	-0.0019363	-0.00405152	0.00385402	-0.00149603	-0.000271559
201908	-0.000323887	-0.0033317	-0.00787434	-0.00900127	-0.00107105	-0.000258106	-0.000797653	0.00328674	-0.000641559	-0.000208085
201909	-0.000538719	-0.00324053	-0.0101961	-0.00971812	-0.00118797	-0.000858906	-0.00108141	0.0033955	-0.000232272	-0.000413273
201910	-0.000699013	-0.00304255	-0.00777373	-0.00856137	-0.000926466	-0.00127988	-0.00126041	0.00347761	0.000549554	9.40598e-05
201911	-0.00132764	-0.00293172	-0.00527704	-0.00665141	-0.000900071	-0.00209528	-0.00121566	0.00295534	-0.00170842	-0.000654984
201912	-0.000829312	-0.00326416	-0.00350943	-0.00525998	8.92197e-05	-0.00203985	-0.00094849	0.00315426	-0.000111212	-0.00121297
202001	-0.000315144	-0.00317203	-0.00463741	-0.00718463	0.000539784	-0.00120021	-0.000746659	0.00451028	-0.000443007	-0.000406947
202002	-0.00695126	-0.00789728	-0.0120159	-0.0144936	-0.00566193	-0.000198213	-0.00438496	0.000535404	-0.00765197	-0.000707953
202003	-0.00516862	-0.00473194	-0.0171814	-0.0180518	-0.00488248	0.000824205	-0.00286454	0.00849864	-0.00585045	0.00332082
202004	-0.00400379	-0.00445211	-0.0146909	-0.0154715	-0.00360945	-0.00277223	-0.00521368	0.00746197	-0.00487672	-0.000351544
202005	-0.00218809	-0.00185146	-0.0100845	-0.0106216	-0.00191386	-0.00250205	-0.00330169	0.00460271	-0.0023723	-0.001766
202006	-0.00102489	-0.00185	-0.00837987	-0.00940603	-0.000643142	-0.0033534	-0.00301951	0.00429258	-0.00236067	-0.00120719
202007	0.00633961	0.00186828	0.00149642	0.000182559	0.0090004	0.000554647	0.00344593	0.016222	0.00830835	0.00573265
202008	0.00206481	0.00395454	-0.000786963	-0.00367491	0.00394565	-0.00119263	0.00159097	0.0108642	0.00249442	0.00667619
202009	0.00077564	0.00396139	-0.00145203	-0.00423781	0.00062318	-0.00299105	-0.00186881	0.0065293	0.000790293	0.00436663
202010	-0.00162091	0.00119801	-0.00181945	-0.00465944	-0.00277205	-0.00358482	-0.00285399	0.00436381	0.000146141	0.000856292
202011	-0.0024395	0.000740658	-0.00453993	-0.00403665	-0.000421775	-0.0031179	-0.00348228	0.00426678	-0.00139413	-0.00089946
202012	-0.000668485	0.00253868	-0.000853833	-0.00113687	0.00121272	-0.000940931	-0.000789056	0.00377639	0.000980159	-0.00257241
202101	-0.0021542	0.00169843	-0.001731	-0.00162994	-0.00265895	-1.69355e-05	-0.00400591	0.00133695	0.000989955	-0.00204733
202102	-0.00624526	-0.00138188	-0.00280946	-0.00410884	-0.00384165	-0.00449513	-0.00505798	0.0015925	-0.0030222	-0.00451039
202103	-0.00762396	-0.00242227	-0.000510173	-0.00294108	-0.00326092	-0.00612196	-0.00865307	-0.00122428	-0.00206425	-0.00464719
202104	-0.00630457	-0.00109238	-0.0017079	-0.00374353	-0.00372943	-0.00502243	-0.00604281	-0.00486138	-0.00330266	-0.00367452
202105	-0.00172931	0.00153688	0.00029899	-0.00130623	0.0015509	-0.00247678	-0.00312529	0.000281677	0.000236847	-0.00342968
202106	-0.000761241	0.00225229	-0.000445416	-0.00177625	0.000780179	-0.00207347	-0.00163301	0.00135661	0.00191433	-0.001553
202107	-0.0026294	0.000697414	-0.00128154	-0.0017026	-0.000818394	-0.0050271	-0.00299945	0.00181329	0.000804001	-0.00220892
202108	-0.0030731	-0.000197667	-0.000527483	-0.0010364	-0.00191914	-0.00614484	-0.00871984	0.00260596	0.000607913	-0.000707608
202109	-0.00288295	-0.000843802	0.00146932	9.38951e-05	0.000232021	-0.00255406	-0.00303265	-0.00244901	0.00371781	-0.00386434
202110	-0.00576951	-0.00418468	-0.000296127	-0.00142756	-0.00108259	-0.00133854	-0.00469146	-0.0062089	0.000617782	-0.0079403
202111	-0.00458269	-0.00813007	-0.000914835	-0.00175586	-0.00111726	-0.00109322	-0.00157497	-0.00409304	0.000428088	-0.00978229
202112	-0.00253801	-0.0080559	-0.00294816	-0.00345545	-0.00157686	-0.00138487	-0.00278012	-0.00482446	-0.000955951	-0.00860426
202201	-0.001741	-0.00656085	-0.00417651	-0.00288575	-0.00163197	-0.000889678	-0.00358817	-0.0034512	-0.00109681	-0.00552348
202202	-0.00101618	-0.0036804	-0.004469	-0.00246576	-0.00100481	-0.000953195	-0.000799241	-0.00311708	0.0002213	-0.00788569
202203	-0.00247747	-0.00873469	-0.00492153	-0.00292207	-0.00147157	-0.00507548	-0.00420958	-0.00481076	-0.00407855	-0.00760107
202204	-0.00471888	-0.0186338	-0.00616574	-0.00696532	-0.00546139	-0.00459343	-0.00330874	-0.00209787	-0.00527395	-0.007974
202205	-0.0127553	-0.0182384	-0.0103111	-0.0135751	-0.0115303	-0.00574434	-0.00248149	-0.00430664	-0.0090442	-0.0115571
202206	-0.00447978	-0.0075819	-0.00386022	-0.0067255	-0.00377421	-0.00356079	-0.0012564	-0.000532016	-0.00342645	-0.0104739
202207	-0.00303453	-0.00682161	-0.00160223	-0.00354272	-0.00227497	-0.00233833	-0.000917365	-0.000965313	-0.00246468	-0.0107551
202208	-0.00192425	-0.00669121	-0.0025389	-0.00497127	-0.00134364	-0.00295875	0.000595484	-0.00306996	-0.00027674	-0.00690903
202209	-0.0027881	-0.00599448	-0.00201992	-0.00273651	-0.00162478	-0.00195569	-0.00068839	-0.00329306	-0.00108691	-0.0080407
202210	-0.00464059	-0.00709626	-0.00425845	-0.00692209	-0.00412926	-0.00994445	-0.00478295	-0.00263147	-0.00414315	-0.00606579
202211	-0.00311772	-0.00957831	-0.00129713	-0.0039839	-0.0027367	-0.00611621	-0.00825995	0.000847199	-0.00499034	-0.003566
202212	0.00419615	-0.0098017	0.00268038	0.000242483	0.00363528	-0.00010375	-0.00029634	0.00400654	0.00403608	0.00128211
202301	0.00069595	-0.00702747	-0.00141702	-0.00139816	0.000267944	-0.0014463	-0.00343402	0.000935818	0.00136957	-0.00137114
202302	-0.000541261	-0.0028651	-0.0030046	-0.00379539	0.000367165	-0.000948498	-0.00243798	0.00191619	0.000314248	-0.000838363
202303	1.3637e-05	-0.0013634	-0.00788349	-0.00507697	0.000426829	0.000146733	-0.000692364	0.00278304	-0.000700338	-0.00226637
202304	-0.000467384	-0.00359919	-0.010652	-0.00895037	0.000450226	-0.000657184	-0.00127143	0.00175761	-0.000514199	-0.00379232
202305	0.00227082	0.00127256	-0.00784119	-0.00349106	0.00215352	0.00112361	0.00244116	0.00384704	0.00234011	2.89578e-05
202306	0.000636594	-0.00313515	-0.00598128	-0.00298849	0.000782541	0.000618317	-0.000820699	-0.000331888	0.00037898	-0.000706014
202307	0.000923609	-0.00517047	-0.00647579	-0.00434298	0.00147635	0.00125282	-0.00112235	0.000803197	0.000448415	-0.00080374
202308	0.00590736	-0.00503672	-0.00217706	-0.000586232	0.00562649	0.00207523	0.00377848	0.00402157	0.00384726	0.00401517
202309	0.00101264	-0.00855697	-0.00432977	-0.00364597	0.00060165	-0.000417267	0.000266042	0.00325079	-0.000468158	-0.00104142
202310	-0.00153493	-0.00545782	-0.00513535	-0.00426468	-0.00158919	-0.00257713	-0.00249491	0.00127835	-0.00109625	-0.00179081
202311	-0.00269967	-0.00569442	-0.00534522	-0.00527226	-0.00345345	-0.00360621	-0.00247724	0.000675094	-0.00247761	-0.00185754
202312	-0.00168474	-0.00862904	-0.00763724	-0.00635368	-0.00279355	-0.00213677	-0.00310147	0.00167678	-0.00277527	-0.00136247
202401	-0.0043611	-0.0103803	-0.0105025	-0.0103311	-0.0062621	-0.00390255	-0.00530133	-0.000791197	-0.00399636	-0.00218591
202402	-0.0123376	-0.019364	-0.0174423	-0.0175481	-0.0124688	-0.0139195	-0.00597217	-0.00256952	-0.00848863	-0.00541564
202403	-0.00652286	-0.0133042	-0.0144927	-0.0147333	-0.00811803	-0.00741536	-0.00431102	-0.00129082	-0.0057828	-0.00427367
202404	-0.00570671	-0.010135	-0.0112624	-0.0118347	-0.00764324	-0.0045086	-0.00469054	-0.00102158	-0.00426782	-0.00259914
202405	-0.00566806	-0.0196312	-0.00814408	-0.00974169	-0.00539418	-0.0031977	-0.00237305	-0.00115807	-0.00271801	-0.00181725
202406	-0.00522523	-0.0174932	-0.0060596	-0.0052751	-0.00296296	-0.00190846	-0.00311882	-0.00112273	-0.00114772	-0.00236409
202407	-0.00419387	-0.0146321	-0.00607815	-0.00535418	-0.00294223	-0.0029048	-0.00377232	-0.00165639	-0.00262186	-0.00290127
202408	-0.00491142	-0.00989311	-0.00565494	-0.00810793	-0.00299371	-0.00480318	-0.00435516	-0.000503834	-0.0045434	-0.00368328
202409	-0.00189762	-0.0079536	-0.0032046	-0.00404081	-0.000827827	-0.00119589	-0.0045147	8.29015e-05	-0.00110698	-0.00381145
