# Supplementary material for: Does the registration system reform reduce the finance sector’s risk spillover effect in China’s stock market—Causal inference based on dual machine learning
Source: PLoS One. 2025 Jun 18;20(6):e0326607. doi: 10.1371/journal.pone.0326607 (PMC12176203; doi:10.1371/journal.pone.0326607)
Supplement: S1 Data — set: Daily closing price and logarithmic return of the 11 CSI indexes. S2 dataset: Daily and monthly net ∆CoVaR. S3 dataset: Panel data for DML. (ZIP) [file pone.0326607.s001.zip › data/S3 dataset.xlsx]

## Sheet: panel data
time	sector	id	cyclical sector	strategic emerging sector	supply chain	spillover effect	reform	turnover	capital stock	turnover rate	market value	pb	pe	m2 growth	interest rate	hs300 return	EPU
201601	finance to material	1	1	0	2	-0.0152041	0	0.656905	0.948731	0.37281	0.940367	0.475428	0.936901	0.14	0.049	-0.236199	4.84795
201602	finance to material	1	1	0	2	-0.0150348	0	0.545479	0.94876	0.426076	0.938018	0.495458	0.950009	0.133	0.049	-0.0235687	4.68264
201603	finance to material	1	1	0	2	-0.0134796	0	0.662926	0.948621	0.390293	0.936155	0.52428	0.941569	0.134	0.049	0.111877	5.04489
201604	finance to material	1	1	0	2	-0.0067595	0	0.50293	0.948428	0.555811	0.934773	0.543186	1	0.128	0.049	-0.0192459	5.10739
201605	finance to material	1	1	0	2	-0.0102182	0	0.406974	0.946425	0.536713	0.937093	0.526162	1	0.118	0.049	0.00405125	4.76683
201606	finance to material	1	1	0	2	-0.00791073	0	0.369084	0.946518	0.493598	0.934466	0.549393	1	0.118	0.049	-0.00494627	4.87868
201607	finance to material	1	1	0	2	-0.00548636	0	0.358644	0.9463	0.53575	0.933776	0.557029	1	0.102	0.049	0.0157319	4.72206
201608	finance to material	1	1	0	2	-0.00291031	0	0.606314	0.944986	0.195662	0.933861	0.541315	1	0.114	0.049	0.0379313	4.75639
201609	finance to material	1	1	0	2	-0.00236024	0	0.446043	0.942721	0.505056	0.930655	0.549673	1	0.115	0.049	-0.0226444	4.99427
201610	finance to material	1	1	0	2	-0.00324154	0	0.426655	0.941869	0.209725	0.928421	0.560575	1	0.116	0.049	0.0251906	4.67104
201611	finance to material	1	1	0	2	-0.00169112	0	0.563602	0.940877	0.274451	0.928223	0.558291	1	0.114	0.049	0.0587061	4.89108
201612	finance to material	1	1	0	2	-0.0027957	0	0.553191	0.940973	0.335374	0.927221	0.567304	1	0.113	0.049	-0.0665893	4.87189
201701	finance to material	1	1	0	2	-0.00201701	0	0.419989	0.940624	0.456643	0.92852	0.554568	1	0.107	0.049	0.0232555	5.72371
201702	finance to material	1	1	0	2	-0.00244695	0	0.412038	0.939876	0.0351902	0.926065	0.5706	1	0.104	0.049	0.0189603	5.17275
201703	finance to material	1	1	0	2	-0.00201805	0	0.362019	0.940304	0.22096	0.927213	0.56389	0.959027	0.101	0.049	0.000936537	5.85522
201704	finance to material	1	1	0	2	-0.00394264	0	0.315814	0.940712	0.0938684	0.928976	0.539631	0.947435	0.098	0.049	-0.00472535	5.16016
201705	finance to material	1	1	0	2	-0.00263989	0	0.64285	0.940193	0.110835	0.937482	0.487124	1	0.091	0.049	0.0153282	4.87333
201706	finance to material	1	1	0	2	-0.000838426	0	0.685407	0.939521	0.229297	0.934562	0.510193	1	0.091	0.049	0.0485908	5.42785
201707	finance to material	1	1	0	2	-0.00178883	0	0.537025	0.938871	0.380885	0.929625	0.544662	1	0.089	0.049	0.0191981	5.4304
201708	finance to material	1	1	0	2	-0.00326441	0	0.438134	0.938907	0.342887	0.929954	0.538206	1	0.086	0.049	0.0222813	5.10403
201709	finance to material	1	1	0	2	-0.00230467	0	0.340828	0.939086	0.493422	0.928473	0.550227	1	0.09	0.049	0.00376271	5.32974
201710	finance to material	1	1	0	2	-0.00185968	0	0.5958	0.939139	0.514716	0.932005	0.517199	1	0.089	0.049	0.0434116	4.95958
201711	finance to material	1	1	0	2	-0.000729447	0	0.73555	0.939843	0.442351	0.933795	0.510589	1	0.091	0.049	-0.000154403	5.32806
201712	finance to material	1	1	0	2	-0.00022067	0	0.674165	0.939955	0.527702	0.935195	0.504134	1	0.081	0.049	0.00616046	5.12208
201801	finance to material	1	1	0	2	-0.000616978	0	0.774562	0.939504	0.360733	0.940515	0.454937	1	0.086	0.049	0.0590158	5.58003
201802	finance to material	1	1	0	2	-0.00128427	0	0.752308	0.938793	0.334287	0.935499	0.487052	1	0.088	0.049	-0.0608069	5.00798
201803	finance to material	1	1	0	2	-0.00250079	0	0.585635	0.938159	0.374408	0.933528	0.496751	1	0.082	0.049	-0.0315961	5.53787
201804	finance to material	1	1	0	2	-0.00247905	0	0.623269	0.938083	0.52019	0.934197	0.480145	1	0.083	0.049	-0.0370034	5.48786
201805	finance to material	1	1	0	2	-0.00125458	0	0.564293	0.937363	0.667536	0.933406	0.486908	1	0.083	0.049	0.0120382	5.35091
201806	finance to material	1	1	0	2	-0.00573137	0	0.608577	0.93586	0.549736	0.933063	0.481415	1	0.08	0.049	-0.0797296	5.31365
201807	finance to material	1	1	0	2	-0.00332836	0	0.537692	0.936659	0.378504	0.933642	0.474408	1	0.085	0.049	0.0018986	5.98059
201808	finance to material	1	1	0	2	-0.00137693	0	0.558305	0.93576	0.500967	0.936922	0.446169	1	0.082	0.049	-0.0534713	5.59648
201809	finance to material	1	1	0	2	-0.00171416	0	0.652429	0.934962	0.399675	0.939514	0.416652	1	0.083	0.049	0.0308176	5.74967
201810	finance to material	1	1	0	2	-0.00335962	0	0.76694	0.933846	0.184259	0.943428	0.362717	1	0.08	0.049	-0.086526	5.83881
201811	finance to material	1	1	0	2	-0.00119316	0	0.70927	0.934609	0.135141	0.943257	0.367512	1	0.08	0.049	0.00596431	6.08276
201812	finance to material	1	1	0	2	-0.00313779	0	0.685641	0.934596	0.125517	0.942817	0.37365	1	0.081	0.049	-0.0524226	5.51532
201901	finance to material	1	1	0	2	7.76599e-05	0	0.709089	0.933221	0.177369	0.94519	0.331776	1	0.084	0.049	0.0615038	5.66331
201902	finance to material	1	1	0	2	0.000491271	0	0.756173	0.933144	0.30306	0.941865	0.37068	1	0.08	0.049	0.136359	5.48058
201903	finance to material	1	1	0	2	0.00240227	0	0.74148	0.93234	0.222628	0.937898	0.402689	1	0.086	0.049	0.0538392	6.01896
201904	finance to material	1	1	0	2	-0.00226343	0	0.663169	0.931758	0.126844	0.940675	0.386472	1	0.085	0.049	0.010499	5.76649
201905	finance to material	1	1	0	2	-0.00774269	0	0.677417	0.930868	0.0210366	0.938857	0.403386	1	0.085	0.049	-0.0751837	5.90018
201906	finance to material	1	1	0	2	-0.0048791	0	0.702962	0.930306	0.0169194	0.941714	0.377735	1	0.085	0.049	0.0525374	6.47554
201907	finance to material	1	1	0	2	-0.00248805	0	0.707572	0.929822	0.156443	0.942298	0.367293	1	0.081	0.049	0.00255102	5.92933
201908	finance to material	1	1	0	2	-0.000323887	1	0.69544	0.928548	0.0810542	0.939595	0.383245	1	0.082	0.0485	-0.00937082	5.98138
201909	finance to material	1	1	0	2	-0.000538719	1	0.72245	0.927749	0.132736	0.940006	0.374352	1	0.084	0.0485	0.00392479	5.85046
201910	finance to material	1	1	0	2	-0.000699013	1	0.765914	0.927494	0.29526	0.942871	0.344355	1	0.084	0.0485	0.0187568	5.45573
201911	finance to material	1	1	0	2	-0.00132764	1	0.701121	0.92803	0.124531	0.940648	0.372873	1	0.082	0.048	-0.0150562	5.98187
201912	finance to material	1	1	0	2	-0.000829312	1	0.754811	0.930224	0.222051	0.938839	0.406091	1	0.087	0.048	0.0676354	5.82281
202001	finance to material	1	1	0	2	-0.000315144	1	0.693733	0.930493	0.0978384	0.938723	0.409926	1	0.084	0.048	-0.0228838	5.52275
202002	finance to material	1	1	0	2	-0.00695126	1	0.680029	0.930017	0.144984	0.935544	0.437556	1	0.088	0.0475	-0.0160761	5.27661
202003	finance to material	1	1	0	2	-0.00516862	1	0.708142	0.93022	0.078349	0.936042	0.437494	0.957531	0.101	0.0475	-0.0666092	5.39091
202004	finance to material	1	1	0	2	-0.00400379	1	0.60381	0.930104	0.288236	0.936143	0.456581	0.88102	0.111	0.0465	0.0596124	5.79547
202005	finance to material	1	1	0	2	-0.00218809	1	0.530935	0.930496	0.369186	0.934105	0.47186	0.880862	0.111	0.0465	-0.0117113	6.21727
202006	finance to material	1	1	0	2	-0.00102489	1	0.693927	0.930394	0.131824	0.932953	0.480713	0.882141	0.111	0.0465	0.0739824	6.04415
202007	finance to material	1	1	0	2	0.00633961	1	0.819593	0.929918	0.10772	0.924806	0.536008	0.885012	0.107	0.0465	0.120041	5.78279
202008	finance to material	1	1	0	2	0.00206481	1	0.739921	0.930472	0.261573	0.92564	0.527178	0.857119	0.104	0.0465	0.0254805	6.11287
202009	finance to material	1	1	0	2	0.00077564	1	0.749267	0.931088	0.438932	0.930466	0.502791	0.852682	0.109	0.0465	-0.048676	6.20132
202010	finance to material	1	1	0	2	-0.00162091	1	0.764706	0.930928	0.506929	0.929816	0.496204	0.766566	0.105	0.0465	0.0232568	5.98342
202011	finance to material	1	1	0	2	-0.0024395	1	0.657891	0.931042	0.418699	0.92668	0.521552	0.788871	0.107	0.0465	0.0548873	6.49501
202012	finance to material	1	1	0	2	-0.000668485	1	0.729436	0.931186	0.0322455	0.923669	0.544244	0.77441	0.101	0.0465	0.0493706	6.08478
202101	finance to material	1	1	0	2	-0.0021542	1	0.719341	0.931333	0.281754	0.918939	0.572589	0.753824	0.094	0.0465	0.0266366	5.93584
202102	finance to material	1	1	0	2	-0.00624526	1	0.591779	0.931096	0.421651	0.914443	0.595669	0.773872	0.101	0.0465	-0.00284481	5.46978
202103	finance to material	1	1	0	2	-0.00762396	1	0.552122	0.931432	0.503343	0.919136	0.576531	0.737414	0.094	0.0465	-0.0555553	5.71142
202104	finance to material	1	1	0	2	-0.00630457	1	0.53382	0.932131	0.521522	0.91239	0.60075	0.703816	0.081	0.0465	0.0147721	5.6686
202105	finance to material	1	1	0	2	-0.00172931	1	0.579941	0.931479	0.26389	0.912595	0.598073	0.699194	0.083	0.0465	0.03981	5.37925
202106	finance to material	1	1	0	2	-0.000761241	1	0.558866	0.930513	0.319471	0.907146	0.618484	0.710768	0.086	0.0465	-0.0203744	5.39255
202107	finance to material	1	1	0	2	-0.0026294	1	0.279526	0.930697	0.508706	0.882232	0.700244	0.795505	0.083	0.0465	-0.082331	5.42901
202108	finance to material	1	1	0	2	-0.0030731	1	0.281628	0.930132	0.559221	0.864112	0.731608	0.834805	0.082	0.0465	-0.00115623	5.68639
202109	finance to material	1	1	0	2	-0.00288295	1	0.298175	0.930702	0.552022	0.880624	0.697962	0.836884	0.083	0.0465	0.0125669	5.61659
202110	finance to material	1	1	0	2	-0.00576951	1	0.277411	0.930403	0.598777	0.884194	0.629788	0.847214	0.087	0.0465	0.00867255	5.51534
202111	finance to material	1	1	0	2	-0.00458269	1	0.212738	0.930547	0.680734	0.878303	0.695732	0.844192	0.085	0.0465	-0.0157576	5.79627
202112	finance to material	1	1	0	2	-0.00253801	1	0.431515	0.930324	0.40769	0.880969	0.689129	0.844932	0.09	0.0465	0.0221751	5.84065
202201	finance to material	1	1	0	2	-0.001741	1	0.503793	0.93007	0.232055	0.890233	0.661403	0.839535	0.098	0.046	-0.0792914	5.76542
202202	finance to material	1	1	0	2	-0.00101618	1	0.395509	0.930249	0.247569	0.878741	0.694567	0.860015	0.092	0.046	0.00390883	5.11848
202203	finance to material	1	1	0	2	-0.00247747	1	0.431053	0.9308	0.356079	0.89015	0.667103	0.84588	0.097	0.046	-0.081608	5.88334
202204	finance to material	1	1	0	2	-0.00471888	1	0.571839	0.930876	0.274208	0.896946	0.630301	0.903983	0.105	0.046	-0.0501039	5.82054
202205	finance to material	1	1	0	2	-0.0127553	1	0.420118	0.930676	0.476391	0.887037	0.666909	0.912592	0.111	0.0445	0.0185696	5.95778
202206	finance to material	1	1	0	2	-0.00447978	1	0.508462	0.930652	0.407459	0.885937	0.671724	0.918698	0.114	0.0445	0.091825	5.7933
202207	finance to material	1	1	0	2	-0.00303453	1	0.174306	0.930471	0.649386	0.876906	0.69606	0.9618	0.12	0.0445	-0.0728004	5.88604
202208	finance to material	1	1	0	2	-0.00192425	1	0.252115	0.930455	0.634493	0.883052	0.677867	0.965434	0.122	0.043	-0.0221278	5.56406
202209	finance to material	1	1	0	2	-0.0027881	1	0.421631	0.930563	0.487316	0.889184	0.660909	0.958621	0.121	0.043	-0.0695268	5.49124
202210	finance to material	1	1	0	2	-0.00464059	1	0.486609	0.930582	0.472838	0.886946	0.667704	0.968123	0.118	0.043	-0.0810393	5.55702
202211	finance to material	1	1	0	2	-0.00311772	1	0.570072	0.93031	0.349573	0.890234	0.657754	0.969994	0.124	0.043	0.093615	6.10611
202212	finance to material	1	1	0	2	0.00419615	1	0.575698	0.929771	0.38646	0.894631	0.641131	0.965486	0.118	0.043	0.00481505	5.73817
202301	finance to material	1	1	0	2	0.00069595	1	0.654401	0.929817	0.0757537	0.887742	0.663589	0.967673	0.126	0.043	0.0710829	5.61827
202302	finance to material	1	1	0	2	-0.000541261	1	0.532394	0.929267	0.312119	0.884156	0.671876	0.970328	0.129	0.043	-0.0212495	5.89794
202303	finance to material	1	1	0	2	1.3637e-05	1	0.618739	0.929698	0.345609	0.890766	0.655463	0.96638	0.127	0.043	-0.00456457	6.248
202304	finance to material	1	1	0	2	-0.000467384	1	0.698824	0.930024	0.281212	0.902723	0.609333	0.958468	0.124	0.043	-0.00540592	5.9728
202305	finance to material	1	1	0	2	0.00227082	1	0.831129	0.929931	0.0639172	0.907634	0.595922	0.976017	0.116	0.043	-0.0589218	5.45529
202306	finance to material	1	1	0	2	0.000636594	1	0.679785	0.930011	0.352496	0.904977	0.608863	0.976126	0.113	0.042	0.0114929	5.67129
202307	finance to material	1	1	0	2	0.000923609	1	0.697991	0.929957	0.308737	0.905601	0.606737	0.977672	0.107	0.042	0.0438346	5.45424
202308	finance to material	1	1	0	2	0.00590736	1	0.879559	0.929862	0.311249	0.906861	0.602518	0.990245	0.106	0.042	-0.0641262	5.42561
202309	finance to material	1	1	0	2	0.00101264	1	0.743607	0.930024	0.296494	0.908685	0.596089	0.989919	0.103	0.042	-0.0203234	5.5194
202310	finance to material	1	1	0	2	-0.00153493	1	0.742141	0.930244	0.142029	0.908267	0.598565	0.938897	0.103	0.042	-0.0322284	5.08128
202311	finance to material	1	1	0	2	-0.00269967	1	0.743467	0.930374	0.38817	0.908755	0.597001	0.938027	0.1	0.042	-0.0215897	5.43523
202312	finance to material	1	1	0	2	-0.00168474	1	0.687143	0.930099	0.520975	0.907687	0.602561	0.937002	0.097	0.042	-0.0187937	5.74555
202401	finance to material	1	1	0	2	-0.0043611	1	0.737125	0.930067	0.393749	0.92206	0.529341	0.924078	0.087	0.042	-0.064947	5.87766
202402	finance to material	1	1	0	2	-0.0123376	1	0.786451	0.930014	0.286514	0.919137	0.546115	0.929767	0.087	0.0395	0.0894107	5.1406
202403	finance to material	1	1	0	2	-0.00652286	1	0.666715	0.930231	0.506615	0.912517	0.587872	0.927841	0.083	0.0395	0.00606835	5.49243
202404	finance to material	1	1	0	2	-0.00570671	1	0.547408	0.930202	0.639894	0.913467	0.588564	0.825601	0.072	0.0395	0.0187379	5.11644
202405	finance to material	1	1	0	2	-0.00566806	1	0.604414	0.930108	0.612417	0.914684	0.582653	0.814936	0.07	0.0395	-0.00681197	5.32924
202406	finance to material	1	1	0	2	-0.00522523	1	0.68109	0.930068	0.501466	0.920649	0.551764	0.784666	0.062	0.0395	-0.0335944	4.82266
202407	finance to material	1	1	0	2	-0.00419387	1	0.700502	0.930245	0.487374	0.924472	0.529584	0.773628	0.063	0.0385	-0.00567016	5.62964
202408	finance to material	1	1	0	2	-0.00491142	1	0.74382	0.930442	0.307388	0.927739	0.512498	0.73423	0.063	0.0385	-0.0356811	5.33745
202409	finance to material	1	1	0	2	-0.00189762	1	0.80455	0.930575	0.09698	0.925531	0.527877	0.754858	0.068	0.0385	0.190352	5.41011
201601	finance to real estate	2	1	0	4	-0.0102036	0	0.477768	0.235857	0.182872	0.874319	0.567208	0.68012	0.14	0.049	-0.236199	4.84795
201602	finance to real estate	2	1	0	4	-0.00957125	0	0.365464	0.226927	0.220872	0.869016	0.582307	0.690639	0.133	0.049	-0.0235687	4.68264
201603	finance to real estate	2	1	0	4	-0.00882092	0	0.523728	0.170244	0.18243	0.874052	0.54594	0.671223	0.134	0.049	0.111877	5.04489
201604	finance to real estate	2	1	0	4	-0.00415566	0	0.466162	0.191314	0.234562	0.87429	0.525356	0.655303	0.128	0.049	-0.0192459	5.10739
201605	finance to real estate	2	1	0	4	-0.00479076	0	0.455988	0.203532	0.0967198	0.878809	0.504143	0.638065	0.118	0.049	0.00405125	4.76683
201606	finance to real estate	2	1	0	4	-0.00285525	0	0.539195	0.197897	0.0617143	0.875827	0.516056	0.64676	0.118	0.049	-0.00494627	4.87868
201607	finance to real estate	2	1	0	4	-0.00159455	0	0.35713	0.224793	0.127359	0.879993	0.499514	0.63326	0.102	0.049	0.0157319	4.72206
201608	finance to real estate	2	1	0	4	-0.00729614	0	0.104541	0.111971	0.117046	0.869843	0.522777	0.630014	0.114	0.049	0.0379313	4.75639
201609	finance to real estate	2	1	0	4	-0.00745946	0	0.124386	0.0846124	0.0805408	0.862006	0.533664	0.638264	0.115	0.049	-0.0226444	4.99427
201610	finance to real estate	2	1	0	4	-0.0047004	0	0.222378	0.0739987	0.332227	0.863628	0.515546	0.608338	0.116	0.049	0.0251906	4.67104
201611	finance to real estate	2	1	0	4	-0.00173256	0	0.48246	0.0117464	0.371301	0.862788	0.511589	0.60503	0.114	0.049	0.0587061	4.89108
201612	finance to real estate	2	1	0	4	-0.00346024	0	0.401517	0.0823272	0.130645	0.866105	0.493847	0.590683	0.113	0.049	-0.0665893	4.87189
201701	finance to real estate	2	1	0	4	-0.00206454	0	0.331101	0.066422	0.075774	0.869822	0.464687	0.566609	0.107	0.049	0.0232555	5.72371
201702	finance to real estate	2	1	0	4	-0.00164937	0	0.479383	0.0440728	0.606376	0.869456	0.464959	0.547907	0.104	0.049	0.0189603	5.17275
201703	finance to real estate	2	1	0	4	-0.00184265	0	0.422134	0.0613598	0.558729	0.870585	0.446258	0.511831	0.101	0.049	0.000936537	5.85522
201704	finance to real estate	2	1	0	4	-0.0035677	0	0.158204	0.0601857	0.21755	0.868575	0.436432	0.489607	0.098	0.049	-0.00472535	5.16016
201705	finance to real estate	2	1	0	4	-0.00242701	0	0.457847	0.0816285	0.515902	0.876364	0.408564	0.428951	0.091	0.049	0.0153282	4.87333
201706	finance to real estate	2	1	0	4	-0.000969666	0	0.493051	0.0340012	0.240085	0.871467	0.425104	0.444936	0.091	0.049	0.0485908	5.42785
201707	finance to real estate	2	1	0	4	-0.00173517	0	0.626274	0.0498942	0.368582	0.87907	0.389544	0.412129	0.089	0.049	0.0191981	5.4304
201708	finance to real estate	2	1	0	4	-0.000317531	0	0.650824	0.0463612	0.400499	0.884016	0.372367	0.372446	0.086	0.049	0.0222813	5.10403
201709	finance to real estate	2	1	0	4	-0.000716361	0	0.435457	0.0437994	0.120758	0.881545	0.385468	0.385539	0.09	0.049	0.00376271	5.32974
201710	finance to real estate	2	1	0	4	-0.00238162	0	0.6149	0.0187684	0.0354291	0.88028	0.391859	0.370685	0.089	0.049	0.0434116	4.95958
201711	finance to real estate	2	1	0	4	-0.00128722	0	0.678619	0.016981	0.388208	0.880394	0.391291	0.370084	0.091	0.049	-0.000154403	5.32806
201712	finance to real estate	2	1	0	4	-0.00191689	0	0.651319	0.0277485	0.361791	0.881353	0.387646	0.36628	0.081	0.049	0.00616046	5.12208
201801	finance to real estate	2	1	0	4	-0.00445704	0	0.538834	0.114937	0.0911059	0.876933	0.402958	0.345671	0.086	0.049	0.0590158	5.58003
201802	finance to real estate	2	1	0	4	-0.00660086	0	0.619596	0.00127241	0.149938	0.880489	0.384777	0.330087	0.088	0.049	-0.0608069	5.00798
201803	finance to real estate	2	1	0	4	-0.00462606	0	0.521697	0.0122493	0.0497041	0.874792	0.395693	0.328723	0.082	0.049	-0.0315961	5.53787
201804	finance to real estate	2	1	0	4	-0.00388748	0	0.561134	0.0756605	0.0345579	0.879664	0.349862	0.266653	0.083	0.049	-0.0370034	5.48786
201805	finance to real estate	2	1	0	4	-0.00216845	0	0.56507	0.116154	0.227919	0.880832	0.346758	0.270377	0.083	0.049	0.0120382	5.35091
201806	finance to real estate	2	1	0	4	-0.00564524	0	0.547012	0.158331	0.177707	0.878317	0.34749	0.270663	0.08	0.049	-0.0797296	5.31365
201807	finance to real estate	2	1	0	4	-0.00791349	0	0.595926	0.189165	0.499568	0.885744	0.306758	0.215913	0.085	0.049	0.0018986	5.98059
201808	finance to real estate	2	1	0	4	-0.00549333	0	0.603989	0.227243	0.243393	0.888423	0.304298	0.172147	0.082	0.049	-0.0534713	5.59648
201809	finance to real estate	2	1	0	4	-0.00370625	0	0.576633	0.210598	0.309813	0.891562	0.271861	0.133973	0.083	0.049	0.0308176	5.74967
201810	finance to real estate	2	1	0	4	-0.00752816	0	0.734035	0.240243	0.515707	0.894042	0.245386	0.0653075	0.08	0.049	-0.086526	5.83881
201811	finance to real estate	2	1	0	4	-0.00406036	0	0.566624	0.205222	0.445796	0.885496	0.301429	0.133124	0.08	0.049	0.00596431	6.08276
201812	finance to real estate	2	1	0	4	-0.00553852	0	0.523677	0.244841	0.25694	0.885517	0.301763	0.133305	0.081	0.049	-0.0524226	5.51532
201901	finance to real estate	2	1	0	4	-0.00159496	0	0.648737	0.183717	0.598816	0.884915	0.286342	0.0879806	0.084	0.049	0.0615038	5.66331
201902	finance to real estate	2	1	0	4	0.00191508	0	0.6877	0.0802868	0.618403	0.884013	0.291886	0.101074	0.08	0.049	0.136359	5.48058
201903	finance to real estate	2	1	0	4	0.00114021	0	0.603667	0.0405311	0.517896	0.870972	0.340971	0.141591	0.086	0.049	0.0538392	6.01896
201904	finance to real estate	2	1	0	4	-0.00349908	0	0.588044	0.0170594	0.377733	0.876442	0.298925	0.118296	0.085	0.049	0.010499	5.76649
201905	finance to real estate	2	1	0	4	-0.00636693	0	0.637288	0.0545716	0.535949	0.877965	0.290162	0.107295	0.085	0.049	-0.0751837	5.90018
201906	finance to real estate	2	1	0	4	-0.00335019	0	0.743696	0.044636	0.629887	0.882643	0.261887	0.0717071	0.085	0.049	0.0525374	6.47554
201907	finance to real estate	2	1	0	4	-0.00137988	0	0.622016	0.0431223	0.55499	0.881051	0.265857	0.0544411	0.081	0.049	0.00255102	5.92933
201908	finance to real estate	2	1	0	4	-0.0033317	1	0.700855	0.0922351	0.605378	0.881719	0.254216	0.0325367	0.082	0.0485	-0.00937082	5.98138
201909	finance to real estate	2	1	0	4	-0.00324053	1	0.719173	0.0752403	0.62757	0.881433	0.250665	0.0300838	0.084	0.0485	0.00392479	5.85046
201910	finance to real estate	2	1	0	4	-0.00304255	1	0.641007	0.0510935	0.660747	0.882486	0.253559	0.0544079	0.084	0.0485	0.0187568	5.45573
201911	finance to real estate	2	1	0	4	-0.00293172	1	0.622003	0.0707078	0.609993	0.881109	0.260031	0.0630322	0.082	0.048	-0.0150562	5.98187
201912	finance to real estate	2	1	0	4	-0.00326416	1	0.71229	0.0106199	0.607348	0.87895	0.29557	0.109407	0.087	0.048	0.0676354	5.82281
202001	finance to real estate	2	1	0	4	-0.00317203	1	0.706389	0.0797605	0.513207	0.882663	0.273449	0.0602062	0.084	0.048	-0.0228838	5.52275
202002	finance to real estate	2	1	0	4	-0.00789728	1	0.730327	0.10253	0.535951	0.879249	0.289845	0.0704618	0.088	0.0475	-0.0160761	5.27661
202003	finance to real estate	2	1	0	4	-0.00473194	1	0.700822	0.148897	0.402853	0.879353	0.283194	0.0669691	0.101	0.0475	-0.0666092	5.39091
202004	finance to real estate	2	1	0	4	-0.00445211	1	0.679718	0.119481	0.324258	0.879025	0.278511	0.129221	0.111	0.0465	0.0596124	5.79547
202005	finance to real estate	2	1	0	4	-0.00185146	1	0.528041	0.143872	0.111291	0.878734	0.27998	0.13078	0.111	0.0465	-0.0117113	6.21727
202006	finance to real estate	2	1	0	4	-0.00185	1	0.618616	0.101148	0.201413	0.875283	0.295055	0.148354	0.111	0.0465	0.0739824	6.04415
202007	finance to real estate	2	1	0	4	0.00186828	1	0.768706	0.0302074	0.409938	0.873819	0.297824	0.154636	0.107	0.0465	0.120041	5.78279
202008	finance to real estate	2	1	0	4	0.00395454	1	0.749533	0.0169928	0.301013	0.876121	0.283608	0.0946325	0.104	0.0465	0.0254805	6.11287
202009	finance to real estate	2	1	0	4	0.00396139	1	0.71958	0.0706256	0.193966	0.879786	0.26172	0.0669739	0.109	0.0465	-0.048676	6.20132
202010	finance to real estate	2	1	0	4	0.00119801	1	0.797419	0.10713	0.361598	0.884741	0.217211	0.0138751	0.105	0.0465	0.0232568	5.98342
202011	finance to real estate	2	1	0	4	0.000740658	1	0.78849	0.0581535	0.563843	0.888345	0.195569	0.026066	0.107	0.0465	0.0548873	6.49501
202012	finance to real estate	2	1	0	4	0.00253868	1	0.827971	0.130573	0.596745	0.8927	0.170404	0.0558089	0.101	0.0465	0.0493706	6.08478
202101	finance to real estate	2	1	0	4	0.00169843	1	0.815773	0.18755	0.337611	0.898878	0.119729	0.096921	0.094	0.0465	0.0266366	5.93584
202102	finance to real estate	2	1	0	4	-0.00138188	1	0.770171	0.109167	0.303478	0.891297	0.18545	0.0130453	0.101	0.0465	-0.00284481	5.46978
202103	finance to real estate	2	1	0	4	-0.00242227	1	0.742049	0.139766	0.186308	0.893704	0.156135	0.00563078	0.094	0.0465	-0.0555553	5.71142
202104	finance to real estate	2	1	0	4	-0.00109238	1	0.677899	0.155063	0.0104283	0.890786	0.189144	0.128984	0.081	0.0465	0.0147721	5.6686
202105	finance to real estate	2	1	0	4	0.00153688	1	0.695885	0.128515	0.339711	0.893165	0.16427	0.102257	0.083	0.0465	0.03981	5.37925
202106	finance to real estate	2	1	0	4	0.00225229	1	0.708856	0.181427	0.404639	0.893988	0.145271	0.0817836	0.086	0.0465	-0.0203744	5.39255
202107	finance to real estate	2	1	0	4	0.000697414	1	0.740071	0.27679	0.440865	0.89426	0.143347	0.072025	0.083	0.0465	-0.082331	5.42901
202108	finance to real estate	2	1	0	4	-0.000197667	1	0.764241	0.238779	0.390759	0.892258	0.157808	0.154399	0.082	0.0465	-0.00115623	5.68639
202109	finance to real estate	2	1	0	4	-0.000843802	1	0.762599	0.201902	0.326386	0.888226	0.188155	0.184897	0.083	0.0465	0.0125669	5.61659
202110	finance to real estate	2	1	0	4	-0.00418468	1	0.649776	0.275868	0.154725	0.898487	0.113407	0.158387	0.087	0.0465	0.00867255	5.51534
202111	finance to real estate	2	1	0	4	-0.00813007	1	0.637035	0.262591	0.0763162	0.894393	0.161131	0.221114	0.085	0.0465	-0.0157576	5.79627
202112	finance to real estate	2	1	0	4	-0.0080559	1	0.628489	0.189463	0.0157937	0.886534	0.213222	0.26958	0.09	0.0465	0.0221751	5.84065
202201	finance to real estate	2	1	0	4	-0.00656085	1	0.570085	0.192077	0.00724523	0.885073	0.217711	0.287766	0.098	0.046	-0.0792914	5.76542
202202	finance to real estate	2	1	0	4	-0.0036804	1	0.604587	0.196557	0.00618029	0.885629	0.21393	0.333888	0.092	0.046	0.00390883	5.11848
202203	finance to real estate	2	1	0	4	-0.00873469	1	0.372392	0.110842	0.385677	0.871297	0.307483	0.526048	0.097	0.046	-0.081608	5.88334
202204	finance to real estate	2	1	0	4	-0.0186338	1	0.137206	0.175423	0.578425	0.874695	0.28332	0.527617	0.105	0.046	-0.0501039	5.82054
202205	finance to real estate	2	1	0	4	-0.0182384	1	0.117569	0.226744	0.66133	0.880666	0.27578	0.667788	0.111	0.0445	0.0185696	5.95778
202206	finance to real estate	2	1	0	4	-0.0075819	1	0.599638	0.186744	0.263304	0.880977	0.273905	0.666912	0.114	0.0445	0.091825	5.7933
202207	finance to real estate	2	1	0	4	-0.00682161	1	0.435491	0.238873	0.489979	0.878345	0.29044	0.676788	0.12	0.0445	-0.0728004	5.88604
202208	finance to real estate	2	1	0	4	-0.00669121	1	0.513134	0.240553	0.298285	0.879657	0.285817	0.767873	0.122	0.043	-0.0221278	5.56406
202209	finance to real estate	2	1	0	4	-0.00599448	1	0.260638	0.249671	0.576731	0.876791	0.30247	0.77328	0.121	0.043	-0.0695268	5.49124
202210	finance to real estate	2	1	0	4	-0.00709626	1	0.482035	0.3514	0.448221	0.886233	0.261012	0.783487	0.118	0.043	-0.0810393	5.55702
202211	finance to real estate	2	1	0	4	-0.00957831	1	0.337786	0.181278	0.530132	0.872227	0.342032	0.807233	0.124	0.043	0.093615	6.10611
202212	finance to real estate	2	1	0	4	-0.0098017	1	0.159865	0.244298	0.617195	0.882572	0.278712	0.788664	0.118	0.043	0.00481505	5.73817
202301	finance to real estate	2	1	0	4	-0.00702747	1	0.555704	0.215646	0.155987	0.882075	0.281749	0.828133	0.126	0.043	0.0710829	5.61827
202302	finance to real estate	2	1	0	4	-0.0028651	1	0.574795	0.224513	0.0846427	0.881834	0.278008	0.827451	0.129	0.043	-0.0212495	5.89794
202303	finance to real estate	2	1	0	4	-0.0013634	1	0.622259	0.276627	0.0440285	0.888943	0.245759	0.884101	0.127	0.043	-0.00456457	6.248
202304	finance to real estate	2	1	0	4	-0.00359919	1	0.712828	0.291049	0.0288292	0.898247	0.190674	0.930718	0.124	0.043	-0.00540592	5.9728
202305	finance to real estate	2	1	0	4	0.00127256	1	0.814026	0.326637	0.0678312	0.902035	0.184558	0.918978	0.116	0.043	-0.0589218	5.45529
202306	finance to real estate	2	1	0	4	-0.00313515	1	0.602335	0.324586	0.455731	0.89927	0.203985	0.919768	0.113	0.042	0.0114929	5.67129
202307	finance to real estate	2	1	0	4	-0.00517047	1	0.535252	0.234463	0.504553	0.892318	0.258591	0.922639	0.107	0.042	0.0438346	5.45424
202308	finance to real estate	2	1	0	4	-0.00503672	1	0.691481	0.284773	0.243318	0.893854	0.249453	0.923284	0.106	0.042	-0.0641262	5.42561
202309	finance to real estate	2	1	0	4	-0.00855697	1	0.515347	0.323806	0.446735	0.900783	0.197032	0.917917	0.103	0.042	-0.0203234	5.5194
202310	finance to real estate	2	1	0	4	-0.00545782	1	0.613881	0.364894	0.0775423	0.904715	0.169896	0.957088	0.103	0.042	-0.0322284	5.08128
202311	finance to real estate	2	1	0	4	-0.00569442	1	0.579381	0.373575	0.423666	0.904563	0.174145	0.961164	0.1	0.042	-0.0215897	5.43523
202312	finance to real estate	2	1	0	4	-0.00862904	1	0.612873	0.40855	0.443704	0.908367	0.139751	0.959547	0.097	0.042	-0.0187937	5.74555
202401	finance to real estate	2	1	0	4	-0.0103803	1	0.676859	0.451288	0.228336	0.91796	0.0391964	0.99259	0.087	0.042	-0.064947	5.87766
202402	finance to real estate	2	1	0	4	-0.019364	1	0.72989	0.438755	0.236124	0.919837	0.0166724	0.992422	0.087	0.0395	0.0894107	5.1406
202403	finance to real estate	2	1	0	4	-0.0133042	1	0.661308	0.460027	0.375961	0.920883	0.025258	1	0.083	0.0395	0.00606835	5.49243
202404	finance to real estate	2	1	0	4	-0.010135	1	0.715954	0.475039	0.347388	0.926067	0.00788913	1	0.072	0.0395	0.0187379	5.11644
202405	finance to real estate	2	1	0	4	-0.0196312	1	0.334538	0.443503	0.698272	0.921856	0.0612042	1	0.07	0.0395	-0.00681197	5.32924
202406	finance to real estate	2	1	0	4	-0.0174932	1	0.593495	0.518863	0.478734	0.931699	0.0690153	1	0.062	0.0395	-0.0335944	4.82266
202407	finance to real estate	2	1	0	4	-0.0146321	1	0.670574	0.504849	0.490784	0.930965	0.0590124	1	0.063	0.0385	-0.00567016	5.62964
202408	finance to real estate	2	1	0	4	-0.00989311	1	0.68333	0.526845	0.348401	0.93372	0.0903596	1	0.063	0.0385	-0.0356811	5.33745
202409	finance to real estate	2	1	0	4	-0.0079536	1	0.695104	0.355424	0.312122	0.922671	0.0668396	1	0.068	0.0385	0.190352	5.41011
201601	finance to communication	3	0	1	4	-0.013744	0	0.840148	0.962975	0.490958	0.900326	0.752671	0.877425	0.14	0.049	-0.236199	4.84795
201602	finance to communication	3	0	1	4	-0.0135784	0	0.823101	0.963038	0.527695	0.902506	0.747577	0.859958	0.133	0.049	-0.0235687	4.68264
201603	finance to communication	3	0	1	4	-0.00993964	0	0.884181	0.96344	0.503356	0.898066	0.761889	0.864549	0.134	0.049	0.111877	5.04489
201604	finance to communication	3	0	1	4	-0.00570037	0	0.819591	0.962779	0.581227	0.89533	0.751602	0.861001	0.128	0.049	-0.0192459	5.10739
201605	finance to communication	3	0	1	4	-0.00923795	0	0.80612	0.96061	0.534844	0.8953	0.75145	0.856938	0.118	0.049	0.00405125	4.76683
201606	finance to communication	3	0	1	4	-0.00810705	0	0.762366	0.95792	0.508332	0.88963	0.764325	0.864403	0.118	0.049	-0.00494627	4.87868
201607	finance to communication	3	0	1	4	-0.00568481	0	0.736801	0.957366	0.558039	0.891788	0.761061	0.859354	0.102	0.049	0.0157319	4.72206
201608	finance to communication	3	0	1	4	-0.00428967	0	0.829231	0.956854	0.258564	0.889487	0.743343	0.847793	0.114	0.049	0.0379313	4.75639
201609	finance to communication	3	0	1	4	-0.00341481	0	0.72935	0.954615	0.514345	0.886583	0.742311	0.847025	0.115	0.049	-0.0226444	4.99427
201610	finance to communication	3	0	1	4	-0.00556111	0	0.746646	0.95536	0.189167	0.887374	0.739436	0.836627	0.116	0.049	0.0251906	4.67104
201611	finance to communication	3	0	1	4	-0.00272136	0	0.862585	0.955003	0.290755	0.887965	0.738204	0.835678	0.114	0.049	0.0587061	4.89108
201612	finance to communication	3	0	1	4	-0.0036061	0	0.808541	0.955183	0.407762	0.891364	0.732888	0.831156	0.113	0.049	-0.0665893	4.87189
201701	finance to communication	3	0	1	4	-0.00298781	0	0.778612	0.955288	0.462334	0.900638	0.707369	0.81321	0.107	0.049	0.0232555	5.72371
201702	finance to communication	3	0	1	4	-0.00293692	0	0.838015	0.955913	0.116187	0.89903	0.716947	0.818671	0.104	0.049	0.0189603	5.17275
201703	finance to communication	3	0	1	4	-0.00283439	0	0.75783	0.956458	0.297038	0.900295	0.716845	0.83599	0.101	0.049	0.000936537	5.85522
201704	finance to communication	3	0	1	4	-0.00375791	0	0.855547	0.956255	0.0401677	0.905965	0.693331	0.823667	0.098	0.049	-0.00472535	5.16016
201705	finance to communication	3	0	1	4	-0.0018405	0	0.910365	0.956174	0.0905526	0.915333	0.666083	0.798303	0.091	0.049	0.0153282	4.87333
201706	finance to communication	3	0	1	4	-0.000674764	0	0.909645	0.954752	0.238295	0.913546	0.675273	0.803426	0.091	0.049	0.0485908	5.42785
201707	finance to communication	3	0	1	4	-0.00121624	0	0.926197	0.953969	0.182448	0.920481	0.645908	0.783791	0.089	0.049	0.0191981	5.4304
201708	finance to communication	3	0	1	4	-0.000800023	0	0.893905	0.954613	0.264378	0.922624	0.638043	0.7775	0.086	0.049	0.0222813	5.10403
201709	finance to communication	3	0	1	4	-0.000730155	0	0.809102	0.95491	0.576285	0.919964	0.654146	0.786858	0.09	0.049	0.00376271	5.32974
201710	finance to communication	3	0	1	4	-0.00277115	0	0.784875	0.953242	0.685025	0.920492	0.640733	0.787904	0.089	0.049	0.0434116	4.95958
201711	finance to communication	3	0	1	4	-0.00197403	0	0.823337	0.953568	0.602715	0.925619	0.633687	0.77382	0.091	0.049	-0.000154403	5.32806
201712	finance to communication	3	0	1	4	-0.0030213	0	0.832218	0.953588	0.659639	0.925748	0.633232	0.773596	0.081	0.049	0.00616046	5.12208
201801	finance to communication	3	0	1	4	-0.00251631	0	0.91246	0.953297	0.406382	0.935372	0.575236	0.738385	0.086	0.049	0.0590158	5.58003
201802	finance to communication	3	0	1	4	-0.00191408	0	0.924605	0.952898	0.397338	0.929384	0.609388	0.741985	0.088	0.049	-0.0608069	5.00798
201803	finance to communication	3	0	1	4	-0.00409454	0	0.852885	0.952726	0.598757	0.922759	0.621745	0.767298	0.082	0.049	-0.0315961	5.53787
201804	finance to communication	3	0	1	4	-0.00513998	0	0.822815	0.952595	0.723735	0.924872	0.59944	0.762197	0.083	0.049	-0.0370034	5.48786
201805	finance to communication	3	0	1	4	-0.00360375	0	0.839099	0.952225	0.752081	0.924498	0.603921	0.763511	0.083	0.049	0.0120382	5.35091
201806	finance to communication	3	0	1	4	-0.00981921	0	0.873531	0.95026	0.632371	0.928423	0.574808	0.74584	0.08	0.049	-0.0797296	5.31365
201807	finance to communication	3	0	1	4	-0.00923806	0	0.776865	0.950954	0.478749	0.930468	0.56169	0.75579	0.085	0.049	0.0018986	5.98059
201808	finance to communication	3	0	1	4	-0.00689181	0	0.739814	0.950892	0.586732	0.933158	0.551346	0.761365	0.082	0.049	-0.0534713	5.59648
201809	finance to communication	3	0	1	4	-0.00624244	0	0.756735	0.950044	0.576713	0.936625	0.518681	0.744027	0.083	0.049	0.0308176	5.74967
201810	finance to communication	3	0	1	4	-0.010265	0	0.894637	0.949048	0.0740732	0.941599	0.47242	0.70996	0.08	0.049	-0.086526	5.83881
201811	finance to communication	3	0	1	4	-0.00536198	0	0.825103	0.949774	0.122429	0.937469	0.50908	0.728982	0.08	0.049	0.00596431	6.08276
201812	finance to communication	3	0	1	4	-0.0112857	0	0.721955	0.949456	0.547947	0.934542	0.531052	0.741182	0.081	0.049	-0.0524226	5.51532
201901	finance to communication	3	0	1	4	-0.00525411	0	0.712001	0.948494	0.331608	0.939548	0.480374	0.712024	0.084	0.049	0.0615038	5.66331
201902	finance to communication	3	0	1	4	-0.00745689	0	0.769977	0.94847	0.00421136	0.932314	0.535717	0.879607	0.08	0.049	0.136359	5.48058
201903	finance to communication	3	0	1	4	-0.00436234	0	0.804496	0.947691	0.0765685	0.927715	0.565029	0.881412	0.086	0.049	0.0538392	6.01896
201904	finance to communication	3	0	1	4	-0.00482278	0	0.766155	0.947399	0.28455	0.93176	0.563895	0.887467	0.085	0.049	0.010499	5.76649
201905	finance to communication	3	0	1	4	-0.0155722	0	0.733918	0.947044	0.241257	0.932953	0.556047	0.885026	0.085	0.049	-0.0751837	5.90018
201906	finance to communication	3	0	1	4	-0.0112653	0	0.779099	0.945409	0.370569	0.934842	0.538549	0.878856	0.085	0.049	0.0525374	6.47554
201907	finance to communication	3	0	1	4	-0.00897267	0	0.82007	0.945131	0.312888	0.93457	0.545217	0.886122	0.081	0.049	0.00255102	5.92933
201908	finance to communication	3	0	1	4	-0.00787434	1	0.748018	0.944218	0.3925	0.93076	0.556186	0.889946	0.082	0.0485	-0.00937082	5.98138
201909	finance to communication	3	0	1	4	-0.0101961	1	0.686567	0.943782	0.376092	0.929083	0.563365	0.89351	0.084	0.0485	0.00392479	5.85046
201910	finance to communication	3	0	1	4	-0.00777373	1	0.787513	0.943428	0.158278	0.931498	0.554092	0.892118	0.084	0.0485	0.0187568	5.45573
201911	finance to communication	3	0	1	4	-0.00527704	1	0.76991	0.943629	0.271038	0.930902	0.557921	0.891882	0.082	0.048	-0.0150562	5.98187
201912	finance to communication	3	0	1	4	-0.00350943	1	0.817978	0.944898	0.121033	0.928174	0.582712	0.899457	0.087	0.048	0.0676354	5.82281
202001	finance to communication	3	0	1	4	-0.00463741	1	0.785875	0.945375	0.434156	0.922402	0.616363	0.906064	0.084	0.048	-0.0228838	5.52275
202002	finance to communication	3	0	1	4	-0.0120159	1	0.727239	0.945082	0.466234	0.912582	0.658738	0.918418	0.088	0.0475	-0.0160761	5.27661
202003	finance to communication	3	0	1	4	-0.0171814	1	0.670722	0.945072	0.439675	0.917444	0.64331	0.907774	0.101	0.0475	-0.0666092	5.39091
202004	finance to communication	3	0	1	4	-0.0146909	1	0.66928	0.945116	0.482563	0.916065	0.666047	0.952713	0.111	0.0465	0.0596124	5.79547
202005	finance to communication	3	0	1	4	-0.0100845	1	0.637455	0.94525	0.542414	0.914057	0.674984	0.952779	0.111	0.0465	-0.0117113	6.21727
202006	finance to communication	3	0	1	4	-0.00837987	1	0.764808	0.944791	0.456744	0.906215	0.70005	0.956188	0.111	0.0465	0.0739824	6.04415
202007	finance to communication	3	0	1	4	0.00149642	1	0.890814	0.944572	0.059165	0.908117	0.694351	0.954784	0.107	0.0465	0.120041	5.78279
202008	finance to communication	3	0	1	4	-0.000786963	1	0.871779	0.944799	0.255737	0.910878	0.682179	0.945866	0.104	0.0465	0.0254805	6.11287
202009	finance to communication	3	0	1	4	-0.00145203	1	0.877531	0.944943	0.485563	0.917166	0.659087	0.942089	0.109	0.0465	-0.048676	6.20132
202010	finance to communication	3	0	1	4	-0.00181945	1	0.885326	0.944544	0.529093	0.919804	0.644666	0.950465	0.105	0.0465	0.0232568	5.98342
202011	finance to communication	3	0	1	4	-0.00453993	1	0.879716	0.944206	0.200799	0.925884	0.614454	0.934034	0.107	0.0465	0.0548873	6.49501
202012	finance to communication	3	0	1	4	-0.000853833	1	0.913227	0.94474	0.250645	0.928146	0.606871	0.931609	0.101	0.0465	0.0493706	6.08478
202101	finance to communication	3	0	1	4	-0.001731	1	0.897211	0.945509	0.141153	0.930735	0.597749	0.925986	0.094	0.0465	0.0266366	5.93584
202102	finance to communication	3	0	1	4	-0.00280946	1	0.919086	0.945102	0.214345	0.932731	0.584345	0.920977	0.101	0.0465	-0.00284481	5.46978
202103	finance to communication	3	0	1	4	-0.000510173	1	0.916689	0.945504	0.196964	0.935244	0.580454	0.892315	0.094	0.0465	-0.0555553	5.71142
202104	finance to communication	3	0	1	4	-0.0017079	1	0.903712	0.945468	0.447826	0.932374	0.608063	0.861308	0.081	0.0465	0.0147721	5.6686
202105	finance to communication	3	0	1	4	0.00029899	1	0.928236	0.945195	0.14884	0.932264	0.606605	0.860826	0.083	0.0465	0.03981	5.37925
202106	finance to communication	3	0	1	4	-0.000445416	1	0.846019	0.944392	0.385831	0.927899	0.6252	0.867185	0.086	0.0465	-0.0203744	5.39255
202107	finance to communication	3	0	1	4	-0.00128154	1	0.815578	0.944271	0.338921	0.922256	0.65215	0.873891	0.083	0.0465	-0.082331	5.42901
202108	finance to communication	3	0	1	4	-0.000527483	1	0.832531	0.926762	0.335546	0.915174	0.579601	0.820645	0.082	0.0465	-0.00115623	5.68639
202109	finance to communication	3	0	1	4	0.00146932	1	0.907401	0.926772	0.273796	0.916972	0.570471	0.816748	0.083	0.0465	0.0125669	5.61659
202110	finance to communication	3	0	1	4	-0.000296127	1	0.87623	0.927017	0.479985	0.917275	0.555326	0.814431	0.087	0.0465	0.00867255	5.51534
202111	finance to communication	3	0	1	4	-0.000914835	1	0.756993	0.927032	0.722174	0.909389	0.600805	0.841631	0.085	0.0465	-0.0157576	5.79627
202112	finance to communication	3	0	1	4	-0.00294816	1	0.588298	0.926517	0.537332	0.904004	0.621447	0.849361	0.09	0.0465	0.0221751	5.84065
202201	finance to communication	3	0	1	4	-0.00417651	1	0.437521	0.922317	0.556171	0.878804	0.487246	0.700814	0.098	0.046	-0.0792914	5.76542
202202	finance to communication	3	0	1	4	-0.004469	1	0.470157	0.922333	0.567417	0.8753	0.501702	0.711464	0.092	0.046	0.00390883	5.11848
202203	finance to communication	3	0	1	4	-0.00492153	1	0.572579	0.922776	0.533628	0.8757	0.508004	0.704784	0.097	0.046	-0.081608	5.88334
202204	finance to communication	3	0	1	4	-0.00616574	1	0.718137	0.922933	0.290737	0.882082	0.467137	0.664845	0.105	0.046	-0.0501039	5.82054
202205	finance to communication	3	0	1	4	-0.0103111	1	0.657147	0.923368	0.535715	0.8757	0.507378	0.693865	0.111	0.0445	0.0185696	5.95778
202206	finance to communication	3	0	1	4	-0.00386022	1	0.737798	0.92322	0.373159	0.882382	0.479374	0.676452	0.114	0.0445	0.091825	5.7933
202207	finance to communication	3	0	1	4	-0.00160223	1	0.562619	0.923575	0.651876	0.87319	0.519817	0.702662	0.12	0.0445	-0.0728004	5.88604
202208	finance to communication	3	0	1	4	-0.0025389	1	0.514911	0.923764	0.656794	0.871111	0.529437	0.701198	0.122	0.043	-0.0221278	5.56406
202209	finance to communication	3	0	1	4	-0.00201992	1	0.606033	0.924081	0.549307	0.873239	0.527119	0.701394	0.121	0.043	-0.0695268	5.49124
202210	finance to communication	3	0	1	4	-0.00425845	1	0.571606	0.924235	0.574461	0.86238	0.57496	0.726153	0.118	0.043	-0.0810393	5.55702
202211	finance to communication	3	0	1	4	-0.00129713	1	0.54211	0.924244	0.61107	0.867245	0.560583	0.716442	0.124	0.043	0.093615	6.10611
202212	finance to communication	3	0	1	4	0.00268038	1	0.544037	0.923759	0.56396	0.87196	0.540979	0.703716	0.118	0.043	0.00481505	5.73817
202301	finance to communication	3	0	1	4	-0.00141702	1	0.55544	0.923766	0.432056	0.86361	0.569083	0.723022	0.126	0.043	0.0710829	5.61827
202302	finance to communication	3	0	1	4	-0.0030046	1	0.147063	0.92348	0.683456	0.85096	0.604106	0.746172	0.129	0.043	-0.0212495	5.89794
202303	finance to communication	3	0	1	4	-0.00788349	1	0.226463	0.923839	0.795345	0.83018	0.653962	0.776962	0.127	0.043	-0.00456457	6.248
202304	finance to communication	3	0	1	4	-0.010652	1	0.244446	0.924235	0.804964	0.828621	0.657772	0.77879	0.124	0.043	-0.00540592	5.9728
202305	finance to communication	3	0	1	4	-0.00784119	1	0.17316	0.924247	0.724071	0.832337	0.659279	0.783621	0.116	0.043	-0.0589218	5.45529
202306	finance to communication	3	0	1	4	-0.00598128	1	0.466505	0.924255	0.840352	0.827714	0.669376	0.789779	0.113	0.042	0.0114929	5.67129
202307	finance to communication	3	0	1	4	-0.00647579	1	0.0932631	0.924319	0.671322	0.844959	0.632669	0.766277	0.107	0.042	0.0438346	5.45424
202308	finance to communication	3	0	1	4	-0.00217706	1	0.624722	0.924258	0.27095	0.834192	0.653811	0.773381	0.106	0.042	-0.0641262	5.42561
202309	finance to communication	3	0	1	4	-0.00432977	1	0.207565	0.924251	0.707483	0.840949	0.639213	0.763866	0.103	0.042	-0.0203234	5.5194
202310	finance to communication	3	0	1	4	-0.00513535	1	0.165089	0.924326	0.664363	0.847619	0.631427	0.748149	0.103	0.042	-0.0322284	5.08128
202311	finance to communication	3	0	1	4	-0.00534522	1	0.0361933	0.924318	0.759066	0.842035	0.644497	0.757066	0.1	0.042	-0.0215897	5.43523
202312	finance to communication	3	0	1	4	-0.00763724	1	0.183544	0.924005	0.779862	0.835494	0.658598	0.766706	0.097	0.042	-0.0187937	5.74555
202401	finance to communication	3	0	1	4	-0.0105025	1	0.387778	0.924248	0.541574	0.853701	0.617359	0.738416	0.087	0.042	-0.064947	5.87766
202402	finance to communication	3	0	1	4	-0.0174423	1	0.334047	0.924254	0.634934	0.847653	0.632484	0.745173	0.087	0.0395	0.0894107	5.1406
202403	finance to communication	3	0	1	4	-0.0144927	1	0.179365	0.924369	0.792091	0.838691	0.656964	0.755852	0.083	0.0395	0.00606835	5.49243
202404	finance to communication	3	0	1	4	-0.0112624	1	0.309991	0.924365	0.702941	0.848981	0.636658	0.721091	0.072	0.0395	0.0187379	5.11644
202405	finance to communication	3	0	1	4	-0.00814408	1	0.429495	0.924294	0.648497	0.856028	0.618849	0.707426	0.07	0.0395	-0.00681197	5.32924
202406	finance to communication	3	0	1	4	-0.0060596	1	0.35316	0.924151	0.701605	0.85245	0.628196	0.714623	0.062	0.0395	-0.0335944	4.82266
202407	finance to communication	3	0	1	4	-0.00607815	1	0.45346	0.924106	0.687761	0.857348	0.615345	0.704907	0.063	0.0385	-0.00567016	5.62964
202408	finance to communication	3	0	1	4	-0.00565494	1	0.44293	0.924123	0.651397	0.860341	0.607662	0.705107	0.063	0.0385	-0.0356811	5.33745
202409	finance to communication	3	0	1	4	-0.0032046	1	0.630672	0.924343	0.52721	0.860532	0.607859	0.703774	0.068	0.0385	0.190352	5.41011
201601	finance to information technology	4	0	1	4	-0.0161812	0	0.408865	0.971017	0.54857	0.926666	0.768591	0.887836	0.14	0.049	-0.236199	4.84795
201602	finance to information technology	4	0	1	4	-0.0174746	0	0.19343	0.971035	0.578051	0.927827	0.761474	0.885414	0.133	0.049	-0.0235687	4.68264
201603	finance to information technology	4	0	1	4	-0.0147931	0	0.432611	0.971144	0.542336	0.92437	0.775498	0.888364	0.134	0.049	0.111877	5.04489
201604	finance to information technology	4	0	1	4	-0.0105469	0	0.248737	0.970508	0.642492	0.924767	0.76689	0.891335	0.128	0.049	-0.0192459	5.10739
201605	finance to information technology	4	0	1	4	-0.0120861	0	0.0776132	0.968869	0.676818	0.922661	0.773917	0.882776	0.118	0.049	0.00405125	4.76683
201606	finance to information technology	4	0	1	4	-0.0136827	0	0.15818	0.967589	0.676704	0.91608	0.791948	0.892091	0.118	0.049	-0.00494627	4.87868
201607	finance to information technology	4	0	1	4	-0.00857926	0	0.0199634	0.967685	0.605359	0.921569	0.78006	0.882323	0.102	0.049	0.0157319	4.72206
201608	finance to information technology	4	0	1	4	-0.00575728	0	0.367977	0.967401	0.292223	0.921971	0.765687	0.880687	0.114	0.049	0.0379313	4.75639
201609	finance to information technology	4	0	1	4	-0.00454892	0	0.132941	0.966591	0.522895	0.919667	0.766575	0.879803	0.115	0.049	-0.0226444	4.99427
201610	finance to information technology	4	0	1	4	-0.00601209	0	0.192871	0.966182	0.26213	0.917983	0.767768	0.866962	0.116	0.049	0.0251906	4.67104
201611	finance to information technology	4	0	1	4	-0.00323348	0	0.501294	0.965965	0.232078	0.920397	0.761283	0.862804	0.114	0.049	0.0587061	4.89108
201612	finance to information technology	4	0	1	4	-0.00378648	0	0.501953	0.965978	0.286613	0.923344	0.753047	0.857779	0.113	0.049	-0.0665893	4.87189
201701	finance to information technology	4	0	1	4	-0.00254209	0	0.351065	0.965859	0.448735	0.928229	0.735801	0.843512	0.107	0.049	0.0232555	5.72371
201702	finance to information technology	4	0	1	4	-0.0028437	0	0.512768	0.966245	0.0630861	0.926736	0.744296	0.834039	0.104	0.049	0.0189603	5.17275
201703	finance to information technology	4	0	1	4	-0.00349049	0	0.312498	0.966438	0.319727	0.925805	0.747586	0.839954	0.101	0.049	0.000936537	5.85522
201704	finance to information technology	4	0	1	4	-0.0047572	0	0.384828	0.966789	0.115328	0.928281	0.732887	0.829382	0.098	0.049	-0.00472535	5.16016
201705	finance to information technology	4	0	1	4	-0.00225699	0	0.559446	0.966133	0.0905097	0.935754	0.71354	0.826837	0.091	0.049	0.0153282	4.87333
201706	finance to information technology	4	0	1	4	-0.000969169	0	0.59955	0.965157	0.370328	0.932858	0.727444	0.834643	0.091	0.049	0.0485908	5.42785
201707	finance to information technology	4	0	1	4	-0.00134504	0	0.661489	0.965131	0.350482	0.938387	0.706958	0.818468	0.089	0.049	0.0191981	5.4304
201708	finance to information technology	4	0	1	4	-0.0018686	0	0.573507	0.965405	0.392223	0.937017	0.708466	0.812879	0.086	0.049	0.0222813	5.10403
201709	finance to information technology	4	0	1	4	-0.00187119	0	0.386775	0.965486	0.595505	0.934024	0.724281	0.821284	0.09	0.049	0.00376271	5.32974
201710	finance to information technology	4	0	1	4	-0.00247133	0	0.436703	0.964948	0.68353	0.931792	0.728302	0.818657	0.089	0.049	0.0434116	4.95958
201711	finance to information technology	4	0	1	4	-0.00131098	0	0.533779	0.965032	0.611297	0.935093	0.715209	0.809886	0.091	0.049	-0.000154403	5.32806
201712	finance to information technology	4	0	1	4	-0.00200522	0	0.485727	0.965571	0.628662	0.936483	0.714151	0.807454	0.081	0.049	0.00616046	5.12208
201801	finance to information technology	4	0	1	4	-0.00214546	0	0.749969	0.964828	0.40975	0.945583	0.660233	0.769626	0.086	0.049	0.0590158	5.58003
201802	finance to information technology	4	0	1	4	-0.00256556	0	0.759135	0.963683	0.431303	0.932461	0.726942	0.80569	0.088	0.049	-0.0608069	5.00798
201803	finance to information technology	4	0	1	4	-0.00553247	0	0.328156	0.963367	0.630546	0.924964	0.748967	0.823268	0.082	0.049	-0.0315961	5.53787
201804	finance to information technology	4	0	1	4	-0.00620963	0	0.154958	0.963263	0.768025	0.927287	0.727701	0.816104	0.083	0.049	-0.0370034	5.48786
201805	finance to information technology	4	0	1	4	-0.00543675	0	0.295187	0.962434	0.758844	0.927434	0.722789	0.813473	0.083	0.049	0.0120382	5.35091
201806	finance to information technology	4	0	1	4	-0.0101086	0	0.451767	0.959218	0.659142	0.921069	0.734765	0.797628	0.08	0.049	-0.0797296	5.31365
201807	finance to information technology	4	0	1	4	-0.0101656	0	0.279128	0.959605	0.535303	0.925952	0.717707	0.783614	0.085	0.049	0.0018986	5.98059
201808	finance to information technology	4	0	1	4	-0.00830547	0	0.317623	0.959527	0.603661	0.928875	0.698487	0.780796	0.082	0.049	-0.0534713	5.59648
201809	finance to information technology	4	0	1	4	-0.00683901	0	0.401853	0.958839	0.56098	0.933776	0.670082	0.757744	0.083	0.049	0.0308176	5.74967
201810	finance to information technology	4	0	1	4	-0.00985621	0	0.670925	0.958187	0.217727	0.939901	0.63111	0.727201	0.08	0.049	-0.086526	5.83881
201811	finance to information technology	4	0	1	4	-0.0068006	0	0.546964	0.958896	0.0791113	0.937108	0.649664	0.739933	0.08	0.049	0.00596431	6.08276
201812	finance to information technology	4	0	1	4	-0.00848608	0	0.525857	0.958945	0.359592	0.937456	0.648388	0.738768	0.081	0.049	-0.0524226	5.51532
201901	finance to information technology	4	0	1	4	-0.00439614	0	0.535138	0.957967	0.163585	0.939552	0.626214	0.719817	0.084	0.049	0.0615038	5.66331
201902	finance to information technology	4	0	1	4	-0.0070811	0	0.519195	0.958076	0.0783437	0.930676	0.674537	0.801735	0.08	0.049	0.136359	5.48058
201903	finance to information technology	4	0	1	4	-0.00446028	0	0.467491	0.957571	0.10717	0.924628	0.698899	0.821032	0.086	0.049	0.0538392	6.01896
201904	finance to information technology	4	0	1	4	-0.00457944	0	0.518408	0.957163	0.212831	0.929876	0.68727	0.842724	0.085	0.049	0.010499	5.76649
201905	finance to information technology	4	0	1	4	-0.0134745	0	0.406235	0.956893	0.339342	0.931268	0.682563	0.839179	0.085	0.049	-0.0751837	5.90018
201906	finance to information technology	4	0	1	4	-0.011005	0	0.510505	0.956611	0.366929	0.932845	0.675764	0.835342	0.085	0.049	0.0525374	6.47554
201907	finance to information technology	4	0	1	4	-0.0104473	0	0.426694	0.956555	0.492638	0.92625	0.707285	0.847864	0.081	0.049	0.00255102	5.92933
201908	finance to information technology	4	0	1	4	-0.00900127	1	0.242401	0.955996	0.575118	0.917418	0.733607	0.861477	0.082	0.0485	-0.00937082	5.98138
201909	finance to information technology	4	0	1	4	-0.00971812	1	0.0527852	0.956028	0.509218	0.913086	0.746664	0.867708	0.084	0.0485	0.00392479	5.85046
201910	finance to information technology	4	0	1	4	-0.00856137	1	0.159149	0.95608	0.401281	0.915672	0.735316	0.862412	0.084	0.0485	0.0187568	5.45573
201911	finance to information technology	4	0	1	4	-0.00665141	1	0.0773795	0.956477	0.509508	0.911608	0.749799	0.869875	0.082	0.048	-0.0150562	5.98187
201912	finance to information technology	4	0	1	4	-0.00525998	1	0.280359	0.958502	0.38357	0.91102	0.760362	0.875095	0.087	0.048	0.0676354	5.82281
202001	finance to information technology	4	0	1	4	-0.00718463	1	0.177427	0.958814	0.576818	0.894433	0.799152	0.894436	0.084	0.048	-0.0228838	5.52275
202002	finance to information technology	4	0	1	4	-0.0144936	1	0.0822951	0.9587	0.586479	0.882189	0.819849	0.893997	0.088	0.0475	-0.0160761	5.27661
202003	finance to information technology	4	0	1	4	-0.0180518	1	0.260607	0.959104	0.450988	0.898385	0.793776	0.867959	0.101	0.0475	-0.0666092	5.39091
202004	finance to information technology	4	0	1	4	-0.0154715	1	0.0578999	0.959244	0.520282	0.890768	0.807344	0.882035	0.111	0.0465	0.0596124	5.79547
202005	finance to information technology	4	0	1	4	-0.0106216	1	0.177814	0.959016	0.656303	0.889243	0.811522	0.884414	0.111	0.0465	-0.0117113	6.21727
202006	finance to information technology	4	0	1	4	-0.00940603	1	0.198636	0.95833	0.500072	0.873728	0.833785	0.898412	0.111	0.0465	0.0739824	6.04415
202007	finance to information technology	4	0	1	4	0.000182559	1	0.628012	0.958163	0.204778	0.862538	0.845266	0.90634	0.107	0.0465	0.120041	5.78279
202008	finance to information technology	4	0	1	4	-0.00367491	1	0.56282	0.958454	0.408373	0.872018	0.828999	0.886799	0.104	0.0465	0.0254805	6.11287
202009	finance to information technology	4	0	1	4	-0.00423781	1	0.491644	0.959175	0.62031	0.879929	0.821782	0.880937	0.109	0.0465	-0.048676	6.20132
202010	finance to information technology	4	0	1	4	-0.00465944	1	0.555433	0.958989	0.63983	0.878973	0.814094	0.870377	0.105	0.0465	0.0232568	5.98342
202011	finance to information technology	4	0	1	4	-0.00403665	1	0.579524	0.959032	0.429386	0.886185	0.79741	0.862043	0.107	0.0465	0.0548873	6.49501
202012	finance to information technology	4	0	1	4	-0.00113687	1	0.632605	0.959746	0.137903	0.883084	0.806424	0.867695	0.101	0.0465	0.0493706	6.08478
202101	finance to information technology	4	0	1	4	-0.00162994	1	0.606907	0.959813	0.343138	0.882091	0.809011	0.870009	0.094	0.0465	0.0266366	5.93584
202102	finance to information technology	4	0	1	4	-0.00410884	1	0.655821	0.95973	0.324083	0.888638	0.798463	0.857957	0.101	0.0465	-0.00284481	5.46978
202103	finance to information technology	4	0	1	4	-0.00294108	1	0.654831	0.960297	0.394327	0.894144	0.79147	0.843052	0.094	0.0465	-0.0555553	5.71142
202104	finance to information technology	4	0	1	4	-0.00374353	1	0.507615	0.960469	0.566741	0.886631	0.799983	0.835273	0.081	0.0465	0.0147721	5.6686
202105	finance to information technology	4	0	1	4	-0.00130623	1	0.622358	0.959008	0.257072	0.887105	0.797467	0.834553	0.083	0.0465	0.03981	5.37925
202106	finance to information technology	4	0	1	4	-0.00177625	1	0.319907	0.95842	0.57356	0.868706	0.824489	0.856338	0.086	0.0465	-0.0203744	5.39255
202107	finance to information technology	4	0	1	4	-0.0017026	1	0.173998	0.958335	0.608311	0.848315	0.84856	0.875623	0.083	0.0465	-0.082331	5.42901
202108	finance to information technology	4	0	1	4	-0.0010364	1	0.423229	0.958277	0.560277	0.864254	0.828413	0.854931	0.082	0.0465	-0.00115623	5.68639
202109	finance to information technology	4	0	1	4	9.38951e-05	1	0.632799	0.958341	0.353931	0.870125	0.821504	0.849013	0.083	0.0465	0.0125669	5.61659
202110	finance to information technology	4	0	1	4	-0.00142756	1	0.46199	0.958392	0.531785	0.869848	0.816283	0.839444	0.087	0.0465	0.00867255	5.51534
202111	finance to information technology	4	0	1	4	-0.00175586	1	0.0652977	0.958654	0.744415	0.855258	0.83702	0.858597	0.085	0.0465	-0.0157576	5.79627
202112	finance to information technology	4	0	1	4	-0.00345545	1	0.421996	0.958554	0.481343	0.858271	0.834369	0.855985	0.09	0.0465	0.0221751	5.84065
202201	finance to information technology	4	0	1	4	-0.00288575	1	0.463456	0.958926	0.456787	0.873443	0.816713	0.842602	0.098	0.046	-0.0792914	5.76542
202202	finance to information technology	4	0	1	4	-0.00246576	1	0.503985	0.95887	0.416497	0.871745	0.819585	0.84438	0.092	0.046	0.00390883	5.11848
202203	finance to information technology	4	0	1	4	-0.00292207	1	0.575609	0.959031	0.430513	0.887356	0.796246	0.821004	0.097	0.046	-0.081608	5.88334
202204	finance to information technology	4	0	1	4	-0.00696532	1	0.718593	0.959485	0.152562	0.898978	0.760533	0.801226	0.105	0.046	-0.0501039	5.82054
202205	finance to information technology	4	0	1	4	-0.0135751	1	0.57283	0.9595	0.491476	0.890726	0.782895	0.817871	0.111	0.0445	0.0185696	5.95778
202206	finance to information technology	4	0	1	4	-0.0067255	1	0.632768	0.95929	0.433544	0.887705	0.789138	0.822944	0.114	0.0445	0.091825	5.7933
202207	finance to information technology	4	0	1	4	-0.00354272	1	0.406441	0.95935	0.689853	0.881387	0.801522	0.833587	0.12	0.0445	-0.0728004	5.88604
202208	finance to information technology	4	0	1	4	-0.00497127	1	0.239753	0.959596	0.742955	0.884248	0.796371	0.845128	0.122	0.043	-0.0221278	5.56406
202209	finance to information technology	4	0	1	4	-0.00273651	1	0.565859	0.960027	0.52695	0.892713	0.78305	0.834403	0.121	0.043	-0.0695268	5.49124
202210	finance to information technology	4	0	1	4	-0.00692209	1	0.407425	0.960504	0.694845	0.876585	0.8106	0.87735	0.118	0.043	-0.0810393	5.55702
202211	finance to information technology	4	0	1	4	-0.0039839	1	0.458856	0.960552	0.651269	0.889775	0.78821	0.862239	0.124	0.043	0.093615	6.10611
202212	finance to information technology	4	0	1	4	0.000242483	1	0.55037	0.960119	0.591942	0.893181	0.781327	0.857387	0.118	0.043	0.00481505	5.73817
202301	finance to information technology	4	0	1	4	-0.00139816	1	0.574174	0.960113	0.453363	0.886673	0.794069	0.866424	0.126	0.043	0.0710829	5.61827
202302	finance to information technology	4	0	1	4	-0.00379539	1	0.294909	0.959929	0.650663	0.882253	0.801365	0.873941	0.129	0.043	-0.0212495	5.89794
202303	finance to information technology	4	0	1	4	-0.00507697	1	0.0202065	0.960287	0.762135	0.866231	0.826227	0.891228	0.127	0.043	-0.00456457	6.248
202304	finance to information technology	4	0	1	4	-0.00895037	1	0.0111225	0.960553	0.764073	0.880985	0.803382	0.90472	0.124	0.043	-0.00540592	5.9728
202305	finance to information technology	4	0	1	4	-0.00349106	1	0.539389	0.959953	0.626941	0.877954	0.811762	0.911248	0.116	0.043	-0.0589218	5.45529
202306	finance to information technology	4	0	1	4	-0.00298849	1	0.0634734	0.959998	0.788003	0.876803	0.815133	0.912613	0.113	0.042	0.0114929	5.67129
202307	finance to information technology	4	0	1	4	-0.00434298	1	0.374209	0.960241	0.663434	0.889154	0.796017	0.90326	0.107	0.042	0.0438346	5.45424
202308	finance to information technology	4	0	1	4	-0.000586232	1	0.763451	0.960372	0.257659	0.885508	0.799027	0.914472	0.106	0.042	-0.0641262	5.42561
202309	finance to information technology	4	0	1	4	-0.00364597	1	0.469287	0.960362	0.68314	0.891455	0.788721	0.910063	0.103	0.042	-0.0203234	5.5194
202310	finance to information technology	4	0	1	4	-0.00426468	1	0.331083	0.960492	0.617199	0.888643	0.794119	0.914946	0.103	0.042	-0.0322284	5.08128
202311	finance to information technology	4	0	1	4	-0.00527226	1	0.362295	0.960601	0.710009	0.885976	0.798257	0.918058	0.1	0.042	-0.0215897	5.43523
202312	finance to information technology	4	0	1	4	-0.00635368	1	0.38909	0.960633	0.721706	0.885019	0.800589	0.918879	0.097	0.042	-0.0187937	5.74555
202401	finance to information technology	4	0	1	4	-0.0103311	1	0.599734	0.960728	0.576582	0.915006	0.731124	0.889429	0.087	0.042	-0.064947	5.87766
202402	finance to information technology	4	0	1	4	-0.0175481	1	0.597051	0.960784	0.597248	0.905012	0.759814	0.901829	0.087	0.0395	0.0894107	5.1406
202403	finance to information technology	4	0	1	4	-0.0147333	1	0.272994	0.960937	0.740311	0.902536	0.770669	0.903086	0.083	0.0395	0.00606835	5.49243
202404	finance to information technology	4	0	1	4	-0.0118347	1	0.538059	0.960986	0.678837	0.9073	0.762295	0.897419	0.072	0.0395	0.0187379	5.11644
202405	finance to information technology	4	0	1	4	-0.00974169	1	0.578394	0.960894	0.672441	0.910055	0.75524	0.895526	0.07	0.0395	-0.00681197	5.32924
202406	finance to information technology	4	0	1	4	-0.0052751	1	0.34139	0.96081	0.78164	0.908845	0.758959	0.896848	0.062	0.0395	-0.0335944	4.82266
202407	finance to information technology	4	0	1	4	-0.00535418	1	0.381562	0.960796	0.765341	0.910317	0.755168	0.894761	0.063	0.0385	-0.00567016	5.62964
202408	finance to information technology	4	0	1	4	-0.00810793	1	0.50624	0.960854	0.659203	0.915627	0.74259	0.8872	0.063	0.0385	-0.0356811	5.33745
202409	finance to information technology	4	0	1	4	-0.00404081	1	0.644979	0.960909	0.532117	0.91041	0.757753	0.891853	0.068	0.0385	0.190352	5.41011
201601	finance to indutry	5	1	1	2	-0.0151275	0	0.692507	0.953464	0.425637	0.925453	0.568147	0.773558	0.14	0.049	-0.236199	4.84795
201602	finance to indutry	5	1	1	2	-0.0164934	0	0.629457	0.953419	0.457826	0.92592	0.566485	0.77768	0.133	0.049	-0.0235687	4.68264
201603	finance to indutry	5	1	1	2	-0.0126129	0	0.754967	0.953702	0.376268	0.923306	0.588857	0.788745	0.134	0.049	0.111877	5.04489
201604	finance to indutry	5	1	1	2	-0.00697697	0	0.655627	0.953632	0.540994	0.924359	0.584615	0.785511	0.128	0.049	-0.0192459	5.10739
201605	finance to indutry	5	1	1	2	-0.0091369	0	0.653737	0.952246	0.563298	0.92629	0.57431	0.777179	0.118	0.049	0.00405125	4.76683
201606	finance to indutry	5	1	1	2	-0.00631906	0	0.60012	0.951865	0.564906	0.922578	0.597509	0.788603	0.118	0.049	-0.00494627	4.87868
201607	finance to indutry	5	1	1	2	-0.00392355	0	0.569837	0.951905	0.542725	0.923558	0.596512	0.784404	0.102	0.049	0.0157319	4.72206
201608	finance to indutry	5	1	1	2	-0.00255599	0	0.693086	0.950826	0.269436	0.9236	0.582605	0.780825	0.114	0.049	0.0379313	4.75639
201609	finance to indutry	5	1	1	2	-0.00212199	0	0.550718	0.948824	0.496734	0.920012	0.589012	0.784051	0.115	0.049	-0.0226444	4.99427
201610	finance to indutry	5	1	1	2	-0.00345335	0	0.528441	0.94837	0.196765	0.917664	0.597393	0.78016	0.116	0.049	0.0251906	4.67104
201611	finance to indutry	5	1	1	2	-0.00230212	0	0.663433	0.947954	0.237488	0.916236	0.604639	0.782987	0.114	0.049	0.0587061	4.89108
201612	finance to indutry	5	1	1	2	-0.00343231	0	0.591138	0.947931	0.336038	0.916415	0.605348	0.782467	0.113	0.049	-0.0665893	4.87189
201701	finance to indutry	5	1	1	2	-0.00216291	0	0.457584	0.947013	0.469377	0.918091	0.590787	0.771873	0.107	0.049	0.0232555	5.72371
201702	finance to indutry	5	1	1	2	-0.00181815	0	0.549948	0.947281	0.109717	0.9159	0.604683	0.767694	0.104	0.049	0.0189603	5.17275
201703	finance to indutry	5	1	1	2	-0.00143986	0	0.464379	0.947718	0.225455	0.916033	0.605322	0.767104	0.101	0.049	0.000936537	5.85522
201704	finance to indutry	5	1	1	2	-0.0033674	0	0.352801	0.947798	0.185627	0.918314	0.586177	0.757745	0.098	0.049	-0.00472535	5.16016
201705	finance to indutry	5	1	1	2	-0.00184041	0	0.629284	0.947889	0.0408843	0.927151	0.545868	0.728125	0.091	0.049	0.0153282	4.87333
201706	finance to indutry	5	1	1	2	-0.000326801	0	0.703507	0.947376	0.313664	0.926188	0.552802	0.731892	0.091	0.049	0.0485908	5.42785
201707	finance to indutry	5	1	1	2	-0.000342382	0	0.772457	0.947754	0.221908	0.930529	0.530462	0.715909	0.089	0.049	0.0191981	5.4304
201708	finance to indutry	5	1	1	2	0.000395708	0	0.766895	0.948107	0.224126	0.932265	0.517377	0.692322	0.086	0.049	0.0222813	5.10403
201709	finance to indutry	5	1	1	2	0.00100209	0	0.700634	0.948529	0.461057	0.931098	0.530997	0.700557	0.09	0.049	0.00376271	5.32974
201710	finance to indutry	5	1	1	2	-0.000535008	0	0.729249	0.948279	0.61185	0.930867	0.5284	0.682476	0.089	0.049	0.0434116	4.95958
201711	finance to indutry	5	1	1	2	-0.000269779	0	0.820154	0.948728	0.46108	0.93536	0.500851	0.662618	0.091	0.049	-0.000154403	5.32806
201712	finance to indutry	5	1	1	2	0.00044596	0	0.822295	0.948875	0.447788	0.935527	0.500511	0.662269	0.081	0.049	0.00616046	5.12208
201801	finance to indutry	5	1	1	2	0.000569454	0	0.887626	0.948557	0.222074	0.94285	0.428853	0.610427	0.086	0.049	0.0590158	5.58003
201802	finance to indutry	5	1	1	2	0.000321074	0	0.896834	0.948167	0.193538	0.939494	0.456362	0.629663	0.088	0.049	-0.0608069	5.00798
201803	finance to indutry	5	1	1	2	0.000366044	0	0.78461	0.947694	0.425656	0.934954	0.492763	0.646774	0.082	0.049	-0.0315961	5.53787
201804	finance to indutry	5	1	1	2	0.000702493	0	0.771458	0.947722	0.586435	0.935737	0.475371	0.631121	0.083	0.049	-0.0370034	5.48786
201805	finance to indutry	5	1	1	2	0.000924848	0	0.74709	0.947224	0.669742	0.935353	0.479437	0.631145	0.083	0.049	0.0120382	5.35091
201806	finance to indutry	5	1	1	2	-0.00394679	0	0.769355	0.945318	0.541298	0.93569	0.467111	0.619817	0.08	0.049	-0.0797296	5.31365
201807	finance to indutry	5	1	1	2	-0.000889196	0	0.731876	0.946153	0.392983	0.93827	0.445215	0.604088	0.085	0.049	0.0018986	5.98059
201808	finance to indutry	5	1	1	2	-0.000274924	0	0.746982	0.946052	0.491259	0.941387	0.420008	0.588202	0.082	0.049	-0.0534713	5.59648
201809	finance to indutry	5	1	1	2	0.000362112	0	0.761491	0.945105	0.5047	0.942499	0.399665	0.5736	0.083	0.049	0.0308176	5.74967
201810	finance to indutry	5	1	1	2	-0.00220058	0	0.86501	0.944137	0.106376	0.946008	0.354859	0.543506	0.08	0.049	-0.086526	5.83881
201811	finance to indutry	5	1	1	2	-0.000182503	0	0.799462	0.944973	0.0759615	0.942779	0.393921	0.569329	0.08	0.049	0.00596431	6.08276
201812	finance to indutry	5	1	1	2	-0.00200769	0	0.762177	0.945088	0.297846	0.941706	0.40733	0.578584	0.081	0.049	-0.0524226	5.51532
201901	finance to indutry	5	1	1	2	0.000662833	0	0.773409	0.94304	0.0438081	0.943677	0.366284	0.545197	0.084	0.049	0.0615038	5.66331
201902	finance to indutry	5	1	1	2	0.00162811	0	0.828105	0.943116	0.239964	0.941244	0.393791	0.607116	0.08	0.049	0.136359	5.48058
201903	finance to indutry	5	1	1	2	0.00298171	0	0.807466	0.942385	0.15931	0.937067	0.430692	0.623512	0.086	0.049	0.0538392	6.01896
201904	finance to indutry	5	1	1	2	0.00157616	0	0.7793	0.941971	0.0829733	0.939896	0.412591	0.626345	0.085	0.049	0.010499	5.76649
201905	finance to indutry	5	1	1	2	-0.00633365	0	0.804306	0.941968	0.0345951	0.940277	0.411934	0.62479	0.085	0.049	-0.0751837	5.90018
201906	finance to indutry	5	1	1	2	-0.00415279	0	0.841562	0.941811	0.00469206	0.942561	0.390048	0.610674	0.085	0.049	0.0525374	6.47554
201907	finance to indutry	5	1	1	2	-0.0017917	0	0.819342	0.941495	0.163715	0.941	0.404921	0.619528	0.081	0.049	0.00255102	5.92933
201908	finance to indutry	5	1	1	2	-0.00107105	1	0.812954	0.940635	0.197883	0.938991	0.417294	0.634071	0.082	0.0485	-0.00937082	5.98138
201909	finance to indutry	5	1	1	2	-0.00118797	1	0.791299	0.940044	0.0211763	0.939357	0.409352	0.626512	0.084	0.0485	0.00392479	5.85046
201910	finance to indutry	5	1	1	2	-0.000926466	1	0.818792	0.939903	0.204095	0.942382	0.379056	0.612154	0.084	0.0485	0.0187568	5.45573
201911	finance to indutry	5	1	1	2	-0.000900071	1	0.802319	0.940271	0.0258169	0.941194	0.394287	0.621058	0.082	0.048	-0.0150562	5.98187
201912	finance to indutry	5	1	1	2	8.92197e-05	1	0.850711	0.941955	0.251823	0.941128	0.409309	0.630552	0.087	0.048	0.0676354	5.82281
202001	finance to indutry	5	1	1	2	0.000539784	1	0.801088	0.940092	0.116011	0.937176	0.433426	0.650462	0.084	0.048	-0.0228838	5.52275
202002	finance to indutry	5	1	1	2	-0.00566193	1	0.780291	0.939816	0.154374	0.933786	0.461889	0.656561	0.088	0.0475	-0.0160761	5.27661
202003	finance to indutry	5	1	1	2	-0.00488248	1	0.76631	0.939909	0.181971	0.93415	0.463957	0.647115	0.101	0.0475	-0.0666092	5.39091
202004	finance to indutry	5	1	1	2	-0.00360945	1	0.696051	0.940363	0.331106	0.933095	0.482973	0.713705	0.111	0.0465	0.0596124	5.79547
202005	finance to indutry	5	1	1	2	-0.00191386	1	0.645669	0.940537	0.46545	0.931435	0.498184	0.721618	0.111	0.0465	-0.0117113	6.21727
202006	finance to indutry	5	1	1	2	-0.000643142	1	0.786636	0.9398	0.186588	0.928578	0.517559	0.731903	0.111	0.0465	0.0739824	6.04415
202007	finance to indutry	5	1	1	2	0.0090004	1	0.872141	0.939962	0.12738	0.922627	0.554657	0.751598	0.107	0.0465	0.120041	5.78279
202008	finance to indutry	5	1	1	2	0.00394565	1	0.814599	0.94086	0.263245	0.923062	0.551242	0.738609	0.104	0.0465	0.0254805	6.11287
202009	finance to indutry	5	1	1	2	0.00062318	1	0.77395	0.941747	0.541667	0.924808	0.548369	0.735369	0.109	0.0465	-0.048676	6.20132
202010	finance to indutry	5	1	1	2	-0.00277205	1	0.780344	0.941568	0.597066	0.923104	0.547367	0.723373	0.105	0.0465	0.0232568	5.98342
202011	finance to indutry	5	1	1	2	-0.000421775	1	0.795113	0.941344	0.335524	0.925859	0.531326	0.715802	0.107	0.0465	0.0548873	6.49501
202012	finance to indutry	5	1	1	2	0.00121272	1	0.788961	0.941564	0.0700172	0.918138	0.580904	0.745163	0.101	0.0465	0.0493706	6.08478
202101	finance to indutry	5	1	1	2	-0.00265895	1	0.776891	0.941355	0.218691	0.91804	0.58352	0.747838	0.094	0.0465	0.0266366	5.93584
202102	finance to indutry	5	1	1	2	-0.00384165	1	0.784158	0.941241	0.239496	0.92012	0.575165	0.741696	0.101	0.0465	-0.00284481	5.46978
202103	finance to indutry	5	1	1	2	-0.00326092	1	0.750932	0.94205	0.448719	0.92116	0.579799	0.749342	0.094	0.0465	-0.0555553	5.71142
202104	finance to indutry	5	1	1	2	-0.00372943	1	0.724269	0.942938	0.527887	0.918116	0.598382	0.727263	0.081	0.0465	0.0147721	5.6686
202105	finance to indutry	5	1	1	2	0.0015509	1	0.781794	0.942934	0.185667	0.917551	0.601473	0.72837	0.083	0.0465	0.03981	5.37925
202106	finance to indutry	5	1	1	2	0.000780179	1	0.696042	0.942003	0.353761	0.907164	0.644271	0.755913	0.086	0.0465	-0.0203744	5.39255
202107	finance to indutry	5	1	1	2	-0.000818394	1	0.594993	0.942571	0.50029	0.892834	0.696465	0.790373	0.083	0.0465	-0.082331	5.42901
202108	finance to indutry	5	1	1	2	-0.00191914	1	0.581581	0.942789	0.588665	0.886947	0.707805	0.786485	0.082	0.0465	-0.00115623	5.68639
202109	finance to indutry	5	1	1	2	0.000232021	1	0.668911	0.941362	0.473335	0.892005	0.69306	0.775293	0.083	0.0465	0.0125669	5.61659
202110	finance to indutry	5	1	1	2	-0.00108259	1	0.575411	0.941624	0.582468	0.888735	0.699464	0.778972	0.087	0.0465	0.00867255	5.51534
202111	finance to indutry	5	1	1	2	-0.00111726	1	0.429077	0.941722	0.725128	0.881125	0.721454	0.791724	0.085	0.0465	-0.0157576	5.79627
202112	finance to indutry	5	1	1	2	-0.00157686	1	0.574935	0.940975	0.483289	0.884526	0.713319	0.78514	0.09	0.0465	0.0221751	5.84065
202201	finance to indutry	5	1	1	2	-0.00163197	1	0.638916	0.940418	0.274867	0.893169	0.688189	0.768069	0.098	0.046	-0.0792914	5.76542
202202	finance to indutry	5	1	1	2	-0.00100481	1	0.622516	0.940548	0.343993	0.890354	0.696854	0.772966	0.092	0.046	0.00390883	5.11848
202203	finance to indutry	5	1	1	2	-0.00147157	1	0.633655	0.940812	0.413958	0.899267	0.673414	0.756845	0.097	0.046	-0.081608	5.88334
202204	finance to indutry	5	1	1	2	-0.00546139	1	0.721604	0.941481	0.284401	0.906614	0.643683	0.742495	0.105	0.046	-0.0501039	5.82054
202205	finance to indutry	5	1	1	2	-0.0115303	1	0.567944	0.941377	0.585345	0.896128	0.682473	0.750751	0.111	0.0445	0.0185696	5.95778
202206	finance to indutry	5	1	1	2	-0.00377421	1	0.644688	0.941478	0.448902	0.891038	0.699989	0.763635	0.114	0.0445	0.091825	5.7933
202207	finance to indutry	5	1	1	2	-0.00227497	1	0.285482	0.941585	0.741629	0.879571	0.729521	0.786654	0.12	0.0445	-0.0728004	5.88604
202208	finance to indutry	5	1	1	2	-0.00134364	1	0.30006	0.941203	0.712599	0.88642	0.707872	0.781676	0.122	0.043	-0.0221278	5.56406
202209	finance to indutry	5	1	1	2	-0.00162478	1	0.49837	0.941539	0.546474	0.892124	0.695377	0.771816	0.121	0.043	-0.0695268	5.49124
202210	finance to indutry	5	1	1	2	-0.00412926	1	0.4713	0.941662	0.598589	0.883772	0.713414	0.786534	0.118	0.043	-0.0810393	5.55702
202211	finance to indutry	5	1	1	2	-0.0027367	1	0.593347	0.941878	0.517444	0.89233	0.692	0.769762	0.124	0.043	0.093615	6.10611
202212	finance to indutry	5	1	1	2	0.00363528	1	0.609344	0.941397	0.481269	0.896823	0.678917	0.759831	0.118	0.043	0.00481505	5.73817
202301	finance to indutry	5	1	1	2	0.000267944	1	0.673435	0.941241	0.269135	0.892064	0.693809	0.772109	0.126	0.043	0.0710829	5.61827
202302	finance to indutry	5	1	1	2	0.000367165	1	0.568941	0.940859	0.466271	0.890722	0.695801	0.771092	0.129	0.043	-0.0212495	5.89794
202303	finance to indutry	5	1	1	2	0.000426829	1	0.569098	0.94134	0.551024	0.894021	0.689801	0.762479	0.127	0.043	-0.00456457	6.248
202304	finance to indutry	5	1	1	2	0.000450226	1	0.675691	0.941477	0.495723	0.901896	0.657348	0.741858	0.124	0.043	-0.00540592	5.9728
202305	finance to indutry	5	1	1	2	0.00215352	1	0.749429	0.941456	0.450565	0.904311	0.654583	0.739019	0.116	0.043	-0.0589218	5.45529
202306	finance to indutry	5	1	1	2	0.000782541	1	0.528416	0.941486	0.672481	0.89976	0.672638	0.751951	0.113	0.042	0.0114929	5.67129
202307	finance to indutry	5	1	1	2	0.00147635	1	0.660719	0.941816	0.573324	0.906042	0.654322	0.73554	0.107	0.042	0.0438346	5.45424
202308	finance to indutry	5	1	1	2	0.00562649	1	0.866584	0.942167	0.0721547	0.907847	0.645973	0.722945	0.106	0.042	-0.0641262	5.42561
202309	finance to indutry	5	1	1	2	0.00060165	1	0.717341	0.942275	0.534158	0.911354	0.632656	0.712503	0.103	0.042	-0.0203234	5.5194
202310	finance to indutry	5	1	1	2	-0.00158919	1	0.695856	0.942442	0.413672	0.913605	0.620423	0.695554	0.103	0.042	-0.0322284	5.08128
202311	finance to indutry	5	1	1	2	-0.00345345	1	0.687244	0.942541	0.566859	0.912446	0.625773	0.700198	0.1	0.042	-0.0215897	5.43523
202312	finance to indutry	5	1	1	2	-0.00279355	1	0.649551	0.942466	0.641431	0.912008	0.629449	0.702708	0.097	0.042	-0.0187937	5.74555
202401	finance to indutry	5	1	1	2	-0.0062621	1	0.699672	0.942499	0.534878	0.925426	0.563442	0.649037	0.087	0.042	-0.064947	5.87766
202402	finance to indutry	5	1	1	2	-0.0124688	1	0.75886	0.942557	0.513038	0.922843	0.578893	0.667262	0.087	0.0395	0.0894107	5.1406
202403	finance to indutry	5	1	1	2	-0.00811803	1	0.616642	0.942695	0.679732	0.918957	0.605499	0.673377	0.083	0.0395	0.00606835	5.49243
202404	finance to indutry	5	1	1	2	-0.00764324	1	0.648851	0.942709	0.679551	0.922152	0.590394	0.67652	0.072	0.0395	0.0187379	5.11644
202405	finance to indutry	5	1	1	2	-0.00539418	1	0.668698	0.942632	0.643461	0.922402	0.589488	0.67554	0.07	0.0395	-0.00681197	5.32924
202406	finance to indutry	5	1	1	2	-0.00296296	1	0.668419	0.942565	0.646409	0.926667	0.56601	0.656854	0.062	0.0395	-0.0335944	4.82266
202407	finance to indutry	5	1	1	2	-0.00294223	1	0.698881	0.942543	0.650599	0.927996	0.558878	0.650346	0.063	0.0385	-0.00567016	5.62964
202408	finance to indutry	5	1	1	2	-0.00299371	1	0.685929	0.942626	0.569647	0.931287	0.541006	0.652979	0.063	0.0385	-0.0356811	5.33745
202409	finance to indutry	5	1	1	2	-0.000827827	1	0.79568	0.94272	0.316541	0.928872	0.558192	0.680597	0.068	0.0385	0.190352	5.41011
201601	finance to medicine&health	6	0	1	3	-0.0137284	0	0.768357	0.975194	0.312215	0.921392	0.756658	0.832241	0.14	0.049	-0.236199	4.84795
201602	finance to medicine&health	6	0	1	3	-0.0102373	0	0.737001	0.975264	0.298307	0.921192	0.758673	0.833108	0.133	0.049	-0.0235687	4.68264
201603	finance to medicine&health	6	0	1	3	-0.00737942	0	0.823472	0.9752	0.228061	0.920867	0.761332	0.837064	0.134	0.049	0.111877	5.04489
201604	finance to medicine&health	6	0	1	3	-0.00542236	0	0.736212	0.975051	0.460758	0.92059	0.755159	0.830598	0.128	0.049	-0.0192459	5.10739
201605	finance to medicine&health	6	0	1	3	-0.00730147	0	0.727067	0.972929	0.37181	0.921902	0.749635	0.823131	0.118	0.049	0.00405125	4.76683
201606	finance to medicine&health	6	0	1	3	-0.00582189	0	0.716694	0.971416	0.284101	0.917847	0.762915	0.832292	0.118	0.049	-0.00494627	4.87868
201607	finance to medicine&health	6	0	1	3	-0.00444837	0	0.638513	0.971444	0.408891	0.914449	0.77121	0.83599	0.102	0.049	0.0157319	4.72206
201608	finance to medicine&health	6	0	1	3	-0.00134035	0	0.722448	0.970737	0.0703389	0.913994	0.761804	0.829515	0.114	0.049	0.0379313	4.75639
201609	finance to medicine&health	6	0	1	3	-0.00064673	0	0.658704	0.969365	0.261956	0.909867	0.765865	0.831807	0.115	0.049	-0.0226444	4.99427
201610	finance to medicine&health	6	0	1	3	-0.0018217	0	0.68203	0.968371	0.077058	0.909089	0.759459	0.823528	0.116	0.049	0.0251906	4.67104
201611	finance to medicine&health	6	0	1	3	0.000335782	0	0.802854	0.96806	0.0848605	0.909534	0.755905	0.81715	0.114	0.049	0.0587061	4.89108
201612	finance to medicine&health	6	0	1	3	-0.000872768	0	0.778371	0.96791	0.0192341	0.909057	0.756166	0.817348	0.113	0.049	-0.0665893	4.87189
201701	finance to medicine&health	6	0	1	3	-0.000938268	0	0.70438	0.967517	0.175232	0.913822	0.738033	0.79919	0.107	0.049	0.0232555	5.72371
201702	finance to medicine&health	6	0	1	3	-0.000931796	0	0.739996	0.967609	0.42096	0.913702	0.740014	0.794395	0.104	0.049	0.0189603	5.17275
201703	finance to medicine&health	6	0	1	3	-0.000596924	0	0.679365	0.967791	0.231557	0.912744	0.739393	0.793525	0.101	0.049	0.000936537	5.85522
201704	finance to medicine&health	6	0	1	3	-0.000969308	0	0.711692	0.968319	0.300043	0.914526	0.73082	0.782839	0.098	0.049	-0.00472535	5.16016
201705	finance to medicine&health	6	0	1	3	-0.000310534	0	0.816688	0.967745	0.336662	0.921237	0.715972	0.768279	0.091	0.049	0.0153282	4.87333
201706	finance to medicine&health	6	0	1	3	0.00082333	0	0.811835	0.967273	0.0445545	0.918147	0.724682	0.775121	0.091	0.049	0.0485908	5.42785
201707	finance to medicine&health	6	0	1	3	-6.70177e-05	0	0.858899	0.967516	0.187284	0.926167	0.698716	0.750158	0.089	0.049	0.0191981	5.4304
201708	finance to medicine&health	6	0	1	3	0.000677869	0	0.862739	0.968015	0.0184098	0.927669	0.692621	0.742164	0.086	0.049	0.0222813	5.10403
201709	finance to medicine&health	6	0	1	3	0.0016668	0	0.81869	0.96846	0.144822	0.925489	0.706764	0.753024	0.09	0.049	0.00376271	5.32974
201710	finance to medicine&health	6	0	1	3	-0.000774804	0	0.719352	0.968286	0.598465	0.922009	0.714239	0.744926	0.089	0.049	0.0434116	4.95958
201711	finance to medicine&health	6	0	1	3	-0.000441119	0	0.812331	0.968509	0.366085	0.926324	0.700244	0.732657	0.091	0.049	-0.000154403	5.32806
201712	finance to medicine&health	6	0	1	3	-0.000127152	0	0.803916	0.968709	0.376908	0.924958	0.707242	0.738848	0.081	0.049	0.00616046	5.12208
201801	finance to medicine&health	6	0	1	3	0.000439011	0	0.881164	0.968569	0.193344	0.933916	0.665814	0.703689	0.086	0.049	0.0590158	5.58003
201802	finance to medicine&health	6	0	1	3	0.000156581	0	0.885219	0.968212	0.0242226	0.928812	0.686377	0.720108	0.088	0.049	-0.0608069	5.00798
201803	finance to medicine&health	6	0	1	3	-0.00128646	0	0.70148	0.968	0.390288	0.915884	0.734511	0.762026	0.082	0.049	-0.0315961	5.53787
201804	finance to medicine&health	6	0	1	3	-0.00138297	0	0.640289	0.967842	0.595893	0.913169	0.734042	0.763412	0.083	0.049	-0.0370034	5.48786
201805	finance to medicine&health	6	0	1	3	-0.00220367	0	0.434567	0.966964	0.689922	0.902245	0.762274	0.788928	0.083	0.049	0.0120382	5.35091
201806	finance to medicine&health	6	0	1	3	-0.00558366	0	0.588251	0.965803	0.389331	0.903821	0.754655	0.782458	0.08	0.049	-0.0797296	5.31365
201807	finance to medicine&health	6	0	1	3	-0.00401574	0	0.521869	0.966406	0.239771	0.914054	0.726127	0.756646	0.085	0.049	0.0018986	5.98059
201808	finance to medicine&health	6	0	1	3	-0.00517254	0	0.586863	0.966219	0.374381	0.918486	0.710298	0.736389	0.082	0.049	-0.0534713	5.59648
201809	finance to medicine&health	6	0	1	3	-0.00427247	0	0.642293	0.96564	0.266227	0.921696	0.693433	0.720929	0.083	0.049	0.0308176	5.74967
201810	finance to medicine&health	6	0	1	3	-0.00417435	0	0.76703	0.965013	0.183828	0.926206	0.668315	0.703143	0.08	0.049	-0.086526	5.83881
201811	finance to medicine&health	6	0	1	3	-0.00282376	0	0.72194	0.965414	0.367721	0.920942	0.690482	0.722375	0.08	0.049	0.00596431	6.08276
201812	finance to medicine&health	6	0	1	3	-0.00634552	0	0.638075	0.965478	0.0889421	0.925674	0.671751	0.705475	0.081	0.049	-0.0524226	5.51532
201901	finance to medicine&health	6	0	1	3	-0.00488802	0	0.747158	0.964545	0.403489	0.930908	0.637569	0.673222	0.084	0.049	0.0615038	5.66331
201902	finance to medicine&health	6	0	1	3	-0.00250218	0	0.786166	0.964556	0.48728	0.925087	0.665132	0.715774	0.08	0.049	0.136359	5.48058
201903	finance to medicine&health	6	0	1	3	0.00276707	0	0.754343	0.963961	0.370407	0.917606	0.692159	0.738266	0.086	0.049	0.0538392	6.01896
201904	finance to medicine&health	6	0	1	3	0.00044012	0	0.696729	0.963668	0.103817	0.92024	0.686206	0.756616	0.085	0.049	0.010499	5.76649
201905	finance to medicine&health	6	0	1	3	-0.00389364	0	0.689218	0.963425	0.285251	0.921207	0.682351	0.753623	0.085	0.049	-0.0751837	5.90018
201906	finance to medicine&health	6	0	1	3	-0.00407989	0	0.787617	0.962982	0.397389	0.923088	0.674585	0.747598	0.085	0.049	0.0525374	6.47554
201907	finance to medicine&health	6	0	1	3	-0.0019363	0	0.725145	0.962563	0.223873	0.921367	0.680622	0.751281	0.081	0.049	0.00255102	5.92933
201908	finance to medicine&health	6	0	1	3	-0.000258106	1	0.643493	0.961949	0.0686626	0.909821	0.714824	0.785254	0.082	0.0485	-0.00937082	5.98138
201909	finance to medicine&health	6	0	1	3	-0.000858906	1	0.671336	0.961666	0.290762	0.911165	0.709118	0.781659	0.084	0.0485	0.00392479	5.85046
201910	finance to medicine&health	6	0	1	3	-0.00127988	1	0.623024	0.961761	0.251098	0.910611	0.712253	0.784998	0.084	0.0485	0.0187568	5.45573
201911	finance to medicine&health	6	0	1	3	-0.00209528	1	0.543309	0.961963	0.00110793	0.910381	0.714405	0.786549	0.082	0.048	-0.0150562	5.98187
201912	finance to medicine&health	6	0	1	3	-0.00203985	1	0.754855	0.963409	0.374704	0.913943	0.710673	0.783839	0.087	0.048	0.0676354	5.82281
202001	finance to medicine&health	6	0	1	3	-0.00120021	1	0.661321	0.963694	0.118255	0.905446	0.739012	0.80691	0.084	0.048	-0.0228838	5.52275
202002	finance to medicine&health	6	0	1	3	-0.000198213	1	0.541644	0.963548	0.385426	0.89677	0.76077	0.827079	0.088	0.0475	-0.0160761	5.27661
202003	finance to medicine&health	6	0	1	3	0.000824205	1	0.59532	0.963442	0.190198	0.890614	0.776567	0.851132	0.101	0.0475	-0.0666092	5.39091
202004	finance to medicine&health	6	0	1	3	-0.00277223	1	0.223306	0.963435	0.478397	0.888026	0.785203	0.8622	0.111	0.0465	0.0596124	5.79547
202005	finance to medicine&health	6	0	1	3	-0.00250205	1	0.279519	0.962969	0.429507	0.876654	0.805532	0.874467	0.111	0.0465	-0.0117113	6.21727
202006	finance to medicine&health	6	0	1	3	-0.0033534	1	0.4154	0.962638	0.377995	0.856343	0.832923	0.892918	0.111	0.0465	0.0739824	6.04415
202007	finance to medicine&health	6	0	1	3	0.000554647	1	0.716201	0.962607	0.05363	0.841395	0.848941	0.902957	0.107	0.0465	0.120041	5.78279
202008	finance to medicine&health	6	0	1	3	-0.00119263	1	0.629374	0.963141	0.263659	0.853062	0.8361	0.875216	0.104	0.0465	0.0254805	6.11287
202009	finance to medicine&health	6	0	1	3	-0.00299105	1	0.627622	0.963599	0.393872	0.860532	0.829639	0.869325	0.109	0.0465	-0.048676	6.20132
202010	finance to medicine&health	6	0	1	3	-0.00358482	1	0.628069	0.963364	0.45661	0.855844	0.823514	0.85714	0.105	0.0465	0.0232568	5.98342
202011	finance to medicine&health	6	0	1	3	-0.0031179	1	0.698638	0.963184	0.0866737	0.877028	0.793402	0.828689	0.107	0.0465	0.0548873	6.49501
202012	finance to medicine&health	6	0	1	3	-0.000940931	1	0.680923	0.963543	0.225954	0.861801	0.818077	0.849044	0.101	0.0465	0.0493706	6.08478
202101	finance to medicine&health	6	0	1	3	-1.69355e-05	1	0.710045	0.963898	0.0467279	0.858909	0.823868	0.854663	0.094	0.0465	0.0266366	5.93584
202102	finance to medicine&health	6	0	1	3	-0.00449513	1	0.660196	0.963897	0.165547	0.863745	0.81879	0.848662	0.101	0.0465	-0.00284481	5.46978
202103	finance to medicine&health	6	0	1	3	-0.00612196	1	0.673421	0.964061	0.0970507	0.868075	0.81543	0.836382	0.094	0.0465	-0.0555553	5.71142
202104	finance to medicine&health	6	0	1	3	-0.00502243	1	0.476434	0.964336	0.526679	0.846053	0.839795	0.848633	0.081	0.0465	0.0147721	5.6686
202105	finance to medicine&health	6	0	1	3	-0.00247678	1	0.497211	0.964096	0.368935	0.847548	0.838607	0.84727	0.083	0.0465	0.03981	5.37925
202106	finance to medicine&health	6	0	1	3	-0.00207347	1	0.530035	0.963599	0.288429	0.836119	0.850324	0.857332	0.086	0.0465	-0.0203744	5.39255
202107	finance to medicine&health	6	0	1	3	-0.0050271	1	0.464099	0.963676	0.363004	0.836883	0.850516	0.857084	0.083	0.0465	-0.082331	5.42901
202108	finance to medicine&health	6	0	1	3	-0.00614484	1	0.587035	0.963704	0.214665	0.855862	0.826872	0.834095	0.082	0.0465	-0.00115623	5.68639
202109	finance to medicine&health	6	0	1	3	-0.00255406	1	0.722832	0.963997	0.0110948	0.85222	0.832832	0.839368	0.083	0.0465	0.0125669	5.61659
202110	finance to medicine&health	6	0	1	3	-0.00133854	1	0.576559	0.964288	0.399793	0.859582	0.822274	0.834547	0.087	0.0465	0.00867255	5.51534
202111	finance to medicine&health	6	0	1	3	-0.00109322	1	0.482179	0.96452	0.594507	0.850671	0.835468	0.845231	0.085	0.0465	-0.0157576	5.79627
202112	finance to medicine&health	6	0	1	3	-0.00138487	1	0.579839	0.96358	0.400755	0.851064	0.83488	0.854403	0.09	0.0465	0.0221751	5.84065
202201	finance to medicine&health	6	0	1	3	-0.000889678	1	0.380034	0.963603	0.542953	0.870947	0.80952	0.834335	0.098	0.046	-0.0792914	5.76542
202202	finance to medicine&health	6	0	1	3	-0.000953195	1	0.559387	0.963721	0.327478	0.865658	0.817715	0.835245	0.092	0.046	0.00390883	5.11848
202203	finance to medicine&health	6	0	1	3	-0.00507548	1	0.343683	0.96414	0.628786	0.864919	0.822002	0.839476	0.097	0.046	-0.081608	5.88334
202204	finance to medicine&health	6	0	1	3	-0.00459343	1	0.536981	0.964217	0.403559	0.878594	0.78553	0.786911	0.105	0.046	-0.0501039	5.82054
202205	finance to medicine&health	6	0	1	3	-0.00574434	1	0.403753	0.96407	0.598764	0.874748	0.794044	0.785972	0.111	0.0445	0.0185696	5.95778
202206	finance to medicine&health	6	0	1	3	-0.00356079	1	0.671074	0.963571	0.287726	0.869154	0.803187	0.795291	0.114	0.0445	0.091825	5.7933
202207	finance to medicine&health	6	0	1	3	-0.00233833	1	0.43576	0.963462	0.628713	0.867817	0.806517	0.797128	0.12	0.0445	-0.0728004	5.88604
202208	finance to medicine&health	6	0	1	3	-0.00295875	1	0.620078	0.963471	0.443013	0.870643	0.802043	0.800586	0.122	0.043	-0.0221278	5.56406
202209	finance to medicine&health	6	0	1	3	-0.00195569	1	0.628135	0.963568	0.31031	0.874482	0.79704	0.796319	0.121	0.043	-0.0695268	5.49124
202210	finance to medicine&health	6	0	1	3	-0.00994445	1	0.31258	0.963714	0.650266	0.855544	0.821079	0.823178	0.118	0.043	-0.0810393	5.55702
202211	finance to medicine&health	6	0	1	3	-0.00611621	1	0.301123	0.96401	0.688256	0.864561	0.810748	0.813654	0.124	0.043	0.093615	6.10611
202212	finance to medicine&health	6	0	1	3	-0.00010375	1	0.199798	0.963657	0.710586	0.868167	0.804448	0.806645	0.118	0.043	0.00481505	5.73817
202301	finance to medicine&health	6	0	1	3	-0.0014463	1	0.586805	0.963649	0.280728	0.864836	0.809625	0.81196	0.126	0.043	0.0710829	5.61827
202302	finance to medicine&health	6	0	1	3	-0.000948498	1	0.573621	0.963406	0.369644	0.862198	0.811785	0.819176	0.129	0.043	-0.0212495	5.89794
202303	finance to medicine&health	6	0	1	3	0.000146733	1	0.605996	0.963612	0.405482	0.867631	0.805866	0.809918	0.127	0.043	-0.00456457	6.248
202304	finance to medicine&health	6	0	1	3	-0.000657184	1	0.659143	0.963809	0.437505	0.87537	0.790636	0.813264	0.124	0.043	-0.00540592	5.9728
202305	finance to medicine&health	6	0	1	3	0.00112361	1	0.780282	0.963736	0.270482	0.878358	0.790337	0.83755	0.116	0.043	-0.0589218	5.45529
202306	finance to medicine&health	6	0	1	3	0.000618317	1	0.627982	0.963309	0.435461	0.882219	0.784405	0.833574	0.113	0.042	0.0114929	5.67129
202307	finance to medicine&health	6	0	1	3	0.00125282	1	0.750005	0.963331	0.159361	0.88979	0.770796	0.824086	0.107	0.042	0.0438346	5.45424
202308	finance to medicine&health	6	0	1	3	0.00207523	1	0.843179	0.963398	0.00959603	0.889937	0.771245	0.829187	0.106	0.042	-0.0641262	5.42561
202309	finance to medicine&health	6	0	1	3	-0.000417267	1	0.687638	0.963498	0.436471	0.887499	0.777019	0.833368	0.103	0.042	-0.0203234	5.5194
202310	finance to medicine&health	6	0	1	3	-0.00257713	1	0.569103	0.963396	0.422908	0.883375	0.7844	0.847188	0.103	0.042	-0.0322284	5.08128
202311	finance to medicine&health	6	0	1	3	-0.00360621	1	0.610314	0.963418	0.490112	0.877964	0.794	0.849776	0.1	0.042	-0.0215897	5.43523
202312	finance to medicine&health	6	0	1	3	-0.00213677	1	0.557344	0.963418	0.480512	0.880819	0.789066	0.846201	0.097	0.042	-0.0187937	5.74555
202401	finance to medicine&health	6	0	1	3	-0.00390255	1	0.713678	0.963409	0.174237	0.906054	0.732399	0.80449	0.087	0.042	-0.064947	5.87766
202402	finance to medicine&health	6	0	1	3	-0.0139195	1	0.726375	0.963406	0.280227	0.900346	0.747731	0.815858	0.087	0.0395	0.0894107	5.1406
202403	finance to medicine&health	6	0	1	3	-0.00741536	1	0.635147	0.963453	0.44314	0.900573	0.751675	0.819647	0.083	0.0395	0.00606835	5.49243
202404	finance to medicine&health	6	0	1	3	-0.0045086	1	0.687065	0.963413	0.395781	0.901595	0.751126	0.817275	0.072	0.0395	0.0187379	5.11644
202405	finance to medicine&health	6	0	1	3	-0.0031977	1	0.673432	0.96336	0.46768	0.90593	0.739756	0.808361	0.07	0.0395	-0.00681197	5.32924
202406	finance to medicine&health	6	0	1	3	-0.00190846	1	0.695487	0.963107	0.327433	0.91296	0.719195	0.793117	0.062	0.0395	-0.0335944	4.82266
202407	finance to medicine&health	6	0	1	3	-0.0029048	1	0.721272	0.963046	0.380703	0.914322	0.714881	0.79125	0.063	0.0385	-0.00567016	5.62964
202408	finance to medicine&health	6	0	1	3	-0.00480318	1	0.660068	0.963121	0.479062	0.916465	0.711044	0.789282	0.063	0.0385	-0.0356811	5.33745
202409	finance to medicine&health	6	0	1	3	-0.00119589	1	0.789191	0.963201	0.152938	0.913298	0.722217	0.798889	0.068	0.0385	0.190352	5.41011
201601	finance to primary consumption	7	0	0	3	-0.00724655	0	0.683602	0.968463	0.325978	0.912468	0.711788	0.77167	0.14	0.049	-0.236199	4.84795
201602	finance to primary consumption	7	0	0	3	-0.00431435	0	0.630938	0.968461	0.347104	0.908878	0.722587	0.778264	0.133	0.049	-0.0235687	4.68264
201603	finance to primary consumption	7	0	0	3	-0.00192501	0	0.740632	0.96876	0.329082	0.906921	0.732937	0.778652	0.134	0.049	0.111877	5.04489
201604	finance to primary consumption	7	0	0	3	-0.000689494	0	0.63067	0.968367	0.501242	0.906391	0.72255	0.758976	0.128	0.049	-0.0192459	5.10739
201605	finance to primary consumption	7	0	0	3	-0.00666952	0	0.481702	0.967165	0.562348	0.906382	0.723886	0.75738	0.118	0.049	0.00405125	4.76683
201606	finance to primary consumption	7	0	0	3	-0.00518536	0	0.557615	0.965831	0.439382	0.901521	0.737513	0.769354	0.118	0.049	-0.00494627	4.87868
201607	finance to primary consumption	7	0	0	3	-0.00495724	0	0.458661	0.965721	0.494281	0.898293	0.745455	0.768022	0.102	0.049	0.0157319	4.72206
201608	finance to primary consumption	7	0	0	3	-0.00202086	0	0.614377	0.96508	0.147865	0.90144	0.736018	0.73609	0.114	0.049	0.0379313	4.75639
201609	finance to primary consumption	7	0	0	3	-0.00145652	0	0.513918	0.963562	0.339193	0.899349	0.733741	0.733685	0.115	0.049	-0.0226444	4.99427
201610	finance to primary consumption	7	0	0	3	-0.00285258	0	0.47503	0.963003	0.0532058	0.895992	0.742272	0.733344	0.116	0.049	0.0251906	4.67104
201611	finance to primary consumption	7	0	0	3	-0.00111728	0	0.63247	0.963033	0.1524	0.900278	0.733162	0.723738	0.114	0.049	0.0587061	4.89108
201612	finance to primary consumption	7	0	0	3	-0.00223239	0	0.522207	0.963008	0.334202	0.897536	0.739994	0.730536	0.113	0.049	-0.0665893	4.87189
201701	finance to primary consumption	7	0	0	3	-0.0021582	0	0.438119	0.962506	0.406818	0.90122	0.725266	0.713063	0.107	0.049	0.0232555	5.72371
201702	finance to primary consumption	7	0	0	3	-0.00243266	0	0.550087	0.963197	0.154713	0.901406	0.729958	0.714302	0.104	0.049	0.0189603	5.17275
201703	finance to primary consumption	7	0	0	3	-0.00261391	0	0.522183	0.963658	0.0697694	0.899275	0.740057	0.728148	0.101	0.049	0.000936537	5.85522
201704	finance to primary consumption	7	0	0	3	-0.00186926	0	0.533603	0.963664	0.185091	0.900328	0.724965	0.710093	0.098	0.049	-0.00472535	5.16016
201705	finance to primary consumption	7	0	0	3	-0.00132365	0	0.735002	0.963474	0.406136	0.907148	0.710297	0.690187	0.091	0.049	0.0153282	4.87333
201706	finance to primary consumption	7	0	0	3	-0.000290714	0	0.707257	0.963355	0.0687436	0.903116	0.723287	0.703701	0.091	0.049	0.0485908	5.42785
201707	finance to primary consumption	7	0	0	3	-0.00115459	0	0.740897	0.963736	0.0470465	0.908091	0.70996	0.685338	0.089	0.049	0.0191981	5.4304
201708	finance to primary consumption	7	0	0	3	-0.00078502	0	0.738609	0.963988	0.101796	0.910251	0.712163	0.696111	0.086	0.049	0.0222813	5.10403
201709	finance to primary consumption	7	0	0	3	0.000229845	0	0.678473	0.964057	0.217827	0.904969	0.729342	0.714157	0.09	0.049	0.00376271	5.32974
201710	finance to primary consumption	7	0	0	3	-0.00233694	0	0.613531	0.963976	0.432187	0.898618	0.742406	0.719914	0.089	0.049	0.0434116	4.95958
201711	finance to primary consumption	7	0	0	3	-0.00249765	0	0.704491	0.964241	0.205212	0.903376	0.733047	0.709128	0.091	0.049	-0.000154403	5.32806
201712	finance to primary consumption	7	0	0	3	-0.00283298	0	0.666881	0.964647	0.285869	0.89728	0.751623	0.729731	0.081	0.049	0.00616046	5.12208
201801	finance to primary consumption	7	0	0	3	-0.00191695	0	0.798778	0.964358	0.142239	0.903389	0.73292	0.709068	0.086	0.049	0.0590158	5.58003
201802	finance to primary consumption	7	0	0	3	-0.000959703	0	0.794578	0.964098	0.158424	0.899708	0.739876	0.710214	0.088	0.049	-0.0608069	5.00798
201803	finance to primary consumption	7	0	0	3	-5.29809e-05	0	0.663136	0.963938	0.348897	0.895974	0.74739	0.7116	0.082	0.049	-0.0315961	5.53787
201804	finance to primary consumption	7	0	0	3	-0.000541228	0	0.62769	0.96383	0.497787	0.894257	0.742057	0.711806	0.083	0.049	-0.0370034	5.48786
201805	finance to primary consumption	7	0	0	3	-0.00254682	0	0.395413	0.963113	0.678578	0.874107	0.779233	0.749149	0.083	0.049	0.0120382	5.35091
201806	finance to primary consumption	7	0	0	3	-0.00531193	0	0.373371	0.962152	0.591387	0.873697	0.776059	0.745251	0.08	0.049	-0.0797296	5.31365
201807	finance to primary consumption	7	0	0	3	-0.00243946	0	0.493914	0.962513	0.307838	0.88047	0.763664	0.731045	0.085	0.049	0.0018986	5.98059
201808	finance to primary consumption	7	0	0	3	-0.00340733	0	0.455973	0.962518	0.428871	0.890443	0.75337	0.705317	0.082	0.049	-0.0534713	5.59648
201809	finance to primary consumption	7	0	0	3	-0.00326796	0	0.532511	0.961908	0.337584	0.886365	0.758135	0.711153	0.083	0.049	0.0308176	5.74967
201810	finance to primary consumption	7	0	0	3	-0.00508028	0	0.665507	0.961296	0.232206	0.904378	0.70533	0.637813	0.08	0.049	-0.086526	5.83881
201811	finance to primary consumption	7	0	0	3	-0.00629134	0	0.727021	0.961747	0.40009	0.897782	0.724414	0.660554	0.08	0.049	0.00596431	6.08276
201812	finance to primary consumption	7	0	0	3	-0.00346662	0	0.632142	0.961507	0.0606691	0.891738	0.739795	0.679503	0.081	0.049	-0.0524226	5.51532
201901	finance to primary consumption	7	0	0	3	-0.00204142	0	0.641263	0.960745	0.38915	0.889572	0.739767	0.678203	0.084	0.049	0.0615038	5.66331
201902	finance to primary consumption	7	0	0	3	-0.000546643	0	0.719812	0.960826	0.334179	0.886595	0.746017	0.69598	0.08	0.049	0.136359	5.48058
201903	finance to primary consumption	7	0	0	3	0.00340538	0	0.700599	0.960406	0.280014	0.868819	0.77644	0.721821	0.086	0.049	0.0538392	6.01896
201904	finance to primary consumption	7	0	0	3	-0.000132822	0	0.61763	0.960121	0.0212952	0.863811	0.782961	0.737849	0.085	0.049	0.010499	5.76649
201905	finance to primary consumption	7	0	0	3	-0.00606624	0	0.356488	0.959806	0.323312	0.859906	0.788723	0.744621	0.085	0.049	-0.0751837	5.90018
201906	finance to primary consumption	7	0	0	3	-0.00699691	0	0.529337	0.959907	0.199275	0.860735	0.788343	0.744023	0.085	0.049	0.0525374	6.47554
201907	finance to primary consumption	7	0	0	3	-0.00405152	0	0.416501	0.959718	0.269171	0.858235	0.793706	0.743511	0.081	0.049	0.00255102	5.92933
201908	finance to primary consumption	7	0	0	3	-0.000797653	1	0.431081	0.959188	0.182437	0.837692	0.819341	0.765802	0.082	0.0485	-0.00937082	5.98138
201909	finance to primary consumption	7	0	0	3	-0.00108141	1	0.536197	0.959014	0.0864095	0.844499	0.811766	0.752187	0.084	0.0485	0.00392479	5.85046
201910	finance to primary consumption	7	0	0	3	-0.00126041	1	0.424472	0.958882	0.0335563	0.842865	0.810571	0.748876	0.084	0.0485	0.0187568	5.45573
201911	finance to primary consumption	7	0	0	3	-0.00121566	1	0.43149	0.958979	0.0532621	0.844785	0.808104	0.74544	0.082	0.048	-0.0150562	5.98187
201912	finance to primary consumption	7	0	0	3	-0.00094849	1	0.690793	0.960391	0.351884	0.85056	0.805213	0.741913	0.087	0.048	0.0676354	5.82281
202001	finance to primary consumption	7	0	0	3	-0.000746659	1	0.571634	0.960402	0.124214	0.852793	0.80232	0.738589	0.084	0.048	-0.0228838	5.52275
202002	finance to primary consumption	7	0	0	3	-0.00438496	1	0.629415	0.960183	0.0842823	0.842683	0.813462	0.730323	0.088	0.0475	-0.0160761	5.27661
202003	finance to primary consumption	7	0	0	3	-0.00286454	1	0.547771	0.960299	0.160601	0.824273	0.835863	0.760804	0.101	0.0475	-0.0666092	5.39091
202004	finance to primary consumption	7	0	0	3	-0.00521368	1	0.169972	0.960579	0.545295	0.819119	0.834011	0.750049	0.111	0.0465	0.0596124	5.79547
202005	finance to primary consumption	7	0	0	3	-0.00330169	1	0.0645789	0.960302	0.598637	0.800646	0.849332	0.773099	0.111	0.0465	-0.0117113	6.21727
202006	finance to primary consumption	7	0	0	3	-0.00301951	1	0.431703	0.959404	0.289742	0.787643	0.85755	0.78655	0.111	0.0465	0.0739824	6.04415
202007	finance to primary consumption	7	0	0	3	0.00344593	1	0.703371	0.959507	0.0846854	0.768282	0.870653	0.797443	0.107	0.0465	0.120041	5.78279
202008	finance to primary consumption	7	0	0	3	0.00159097	1	0.570675	0.959739	0.398708	0.756776	0.878403	0.786286	0.104	0.0465	0.0254805	6.11287
202009	finance to primary consumption	7	0	0	3	-0.00186881	1	0.546238	0.960308	0.423544	0.781256	0.867383	0.766725	0.109	0.0465	-0.048676	6.20132
202010	finance to primary consumption	7	0	0	3	-0.00285399	1	0.588328	0.959159	0.555894	0.769888	0.858303	0.755592	0.105	0.0465	0.0232568	5.98342
202011	finance to primary consumption	7	0	0	3	-0.00348228	1	0.568758	0.959075	0.291236	0.780131	0.851728	0.741331	0.107	0.0465	0.0548873	6.49501
202012	finance to primary consumption	7	0	0	3	-0.000789056	1	0.466728	0.9594	0.319944	0.738171	0.876864	0.785119	0.101	0.0465	0.0493706	6.08478
202101	finance to primary consumption	7	0	0	3	-0.00400591	1	0.487405	0.959434	0.397662	0.732192	0.879773	0.791602	0.094	0.0465	0.0266366	5.93584
202102	finance to primary consumption	7	0	0	3	-0.00505798	1	0.396332	0.959368	0.358933	0.747734	0.873035	0.791115	0.101	0.0465	-0.00284481	5.46978
202103	finance to primary consumption	7	0	0	3	-0.00865307	1	0.485747	0.95968	0.329001	0.758346	0.868073	0.791498	0.094	0.0465	-0.0555553	5.71142
202104	finance to primary consumption	7	0	0	3	-0.00604281	1	0.367891	0.960673	0.583837	0.740666	0.874457	0.806068	0.081	0.0465	0.0147721	5.6686
202105	finance to primary consumption	7	0	0	3	-0.00312529	1	0.502557	0.960161	0.3885	0.735878	0.87695	0.808799	0.083	0.0465	0.03981	5.37925
202106	finance to primary consumption	7	0	0	3	-0.00163301	1	0.426727	0.959316	0.452447	0.732497	0.877488	0.809523	0.086	0.0465	-0.0203744	5.39255
202107	finance to primary consumption	7	0	0	3	-0.00299945	1	0.448709	0.959118	0.348871	0.7541	0.866452	0.792821	0.083	0.0465	-0.082331	5.42901
202108	finance to primary consumption	7	0	0	3	-0.00871984	1	0.567428	0.958881	0.308312	0.771102	0.858806	0.805984	0.082	0.0465	-0.00115623	5.68639
202109	finance to primary consumption	7	0	0	3	-0.00303265	1	0.64026	0.959024	0.284502	0.749532	0.87139	0.823282	0.083	0.0465	0.0125669	5.61659
202110	finance to primary consumption	7	0	0	3	-0.00469146	1	0.333493	0.959284	0.642997	0.748071	0.87232	0.847908	0.087	0.0465	0.00867255	5.51534
202111	finance to primary consumption	7	0	0	3	-0.00157497	1	0.297797	0.959214	0.641748	0.738888	0.879005	0.871001	0.085	0.0465	-0.0157576	5.79627
202112	finance to primary consumption	7	0	0	3	-0.00278012	1	0.413883	0.958834	0.38737	0.734884	0.880681	0.87267	0.09	0.0465	0.0221751	5.84065
202201	finance to primary consumption	7	0	0	3	-0.00358817	1	0.491242	0.958538	0.393104	0.756804	0.869813	0.862388	0.098	0.046	-0.0792914	5.76542
202202	finance to primary consumption	7	0	0	3	-0.000799241	1	0.547553	0.958618	0.160958	0.759442	0.869045	0.864813	0.092	0.046	0.00390883	5.11848
202203	finance to primary consumption	7	0	0	3	-0.00420958	1	0.48617	0.958707	0.437706	0.775181	0.860836	0.852217	0.097	0.046	-0.081608	5.88334
202204	finance to primary consumption	7	0	0	3	-0.00330874	1	0.499639	0.958577	0.455687	0.762877	0.861218	0.870131	0.105	0.046	-0.0501039	5.82054
202205	finance to primary consumption	7	0	0	3	-0.00248149	1	0.355375	0.958636	0.576397	0.754282	0.870408	0.907496	0.111	0.0445	0.0185696	5.95778
202206	finance to primary consumption	7	0	0	3	-0.0012564	1	0.559271	0.958579	0.37934	0.740391	0.877737	0.912702	0.114	0.0445	0.091825	5.7933
202207	finance to primary consumption	7	0	0	3	-0.000917365	1	0.314756	0.958655	0.598039	0.738332	0.879304	0.9131	0.12	0.0445	-0.0728004	5.88604
202208	finance to primary consumption	7	0	0	3	0.000595484	1	0.413343	0.958635	0.553659	0.73857	0.882551	0.908827	0.122	0.043	-0.0221278	5.56406
202209	finance to primary consumption	7	0	0	3	-0.00068839	1	0.427521	0.958786	0.494413	0.741724	0.881863	0.908138	0.121	0.043	-0.0695268	5.49124
202210	finance to primary consumption	7	0	0	3	-0.00478295	1	0.25269	0.958909	0.524414	0.775911	0.861262	0.860077	0.118	0.043	-0.0810393	5.55702
202211	finance to primary consumption	7	0	0	3	-0.00825995	1	0.493975	0.959073	0.382325	0.775145	0.862381	0.861303	0.124	0.043	0.093615	6.10611
202212	finance to primary consumption	7	0	0	3	-0.00029634	1	0.274294	0.958529	0.687065	0.754892	0.87283	0.871831	0.118	0.043	0.00481505	5.73817
202301	finance to primary consumption	7	0	0	3	-0.00343402	1	0.46301	0.958449	0.384496	0.752913	0.873848	0.873316	0.126	0.043	0.0710829	5.61827
202302	finance to primary consumption	7	0	0	3	-0.00243798	1	0.389927	0.958169	0.420267	0.744356	0.877187	0.870483	0.129	0.043	-0.0212495	5.89794
202303	finance to primary consumption	7	0	0	3	-0.000692364	1	0.543509	0.958432	0.373276	0.749689	0.876822	0.867346	0.127	0.043	-0.00456457	6.248
202304	finance to primary consumption	7	0	0	3	-0.00127143	1	0.634789	0.958477	0.393634	0.780432	0.854531	0.824736	0.124	0.043	-0.00540592	5.9728
202305	finance to primary consumption	7	0	0	3	0.00244116	1	0.773641	0.958262	0.00795555	0.796139	0.84442	0.794017	0.116	0.043	-0.0589218	5.45529
202306	finance to primary consumption	7	0	0	3	-0.000820699	1	0.547562	0.958026	0.391335	0.789817	0.849221	0.800923	0.113	0.042	0.0114929	5.67129
202307	finance to primary consumption	7	0	0	3	-0.00112235	1	0.62093	0.957973	0.265207	0.785456	0.852233	0.804096	0.107	0.042	0.0438346	5.45424
202308	finance to primary consumption	7	0	0	3	0.00377848	1	0.827153	0.958021	0.166631	0.787125	0.858065	0.808561	0.106	0.042	-0.0641262	5.42561
202309	finance to primary consumption	7	0	0	3	0.000266042	1	0.669825	0.957988	0.248589	0.79492	0.852582	0.800738	0.103	0.042	-0.0203234	5.5194
202310	finance to primary consumption	7	0	0	3	-0.00249491	1	0.640095	0.958098	0.0430877	0.795345	0.850465	0.807194	0.103	0.042	-0.0322284	5.08128
202311	finance to primary consumption	7	0	0	3	-0.00247724	1	0.687557	0.958097	0.278342	0.789925	0.854304	0.812119	0.1	0.042	-0.0215897	5.43523
202312	finance to primary consumption	7	0	0	3	-0.00310147	1	0.560017	0.956912	0.589656	0.795391	0.850871	0.807678	0.097	0.042	-0.0187937	5.74555
202401	finance to primary consumption	7	0	0	3	-0.00530133	1	0.680847	0.95684	0.305459	0.824567	0.826073	0.775666	0.087	0.042	-0.064947	5.87766
202402	finance to primary consumption	7	0	0	3	-0.00597217	1	0.717188	0.956845	0.208696	0.817975	0.832369	0.790638	0.087	0.0395	0.0894107	5.1406
202403	finance to primary consumption	7	0	0	3	-0.00431102	1	0.652757	0.956917	0.412206	0.810212	0.842294	0.798985	0.083	0.0395	0.00606835	5.49243
202404	finance to primary consumption	7	0	0	3	-0.00469054	1	0.666427	0.956894	0.486773	0.815141	0.831702	0.765823	0.072	0.0395	0.0187379	5.11644
202405	finance to primary consumption	7	0	0	3	-0.00237305	1	0.632338	0.956811	0.544401	0.820493	0.826667	0.758822	0.07	0.0395	-0.00681197	5.32924
202406	finance to primary consumption	7	0	0	3	-0.00311882	1	0.628766	0.956729	0.329234	0.838817	0.806964	0.731364	0.062	0.0395	-0.0335944	4.82266
202407	finance to primary consumption	7	0	0	3	-0.00377232	1	0.671345	0.956722	0.325246	0.845468	0.798706	0.718913	0.063	0.0385	-0.00567016	5.62964
202408	finance to primary consumption	7	0	0	3	-0.00435516	1	0.681219	0.956687	0.304808	0.849839	0.800673	0.693732	0.063	0.0385	-0.0356811	5.33745
202409	finance to primary consumption	7	0	0	3	-0.0045147	1	0.740716	0.956867	0.0387544	0.841592	0.812285	0.706449	0.068	0.0385	0.190352	5.41011
201601	finance to public utility	8	0	0	4	-0.00751478	0	0.811696	0.906885	0.0231928	0.89434	0.434219	0.583077	0.14	0.049	-0.236199	4.84795
201602	finance to public utility	8	0	0	4	-0.00759852	0	0.748314	0.906904	0.0962401	0.893083	0.441272	0.604923	0.133	0.049	-0.0235687	4.68264
201603	finance to public utility	8	0	0	4	-0.00374668	0	0.835255	0.906318	0.0340043	0.890985	0.4535	0.592965	0.134	0.049	0.111877	5.04489
201604	finance to public utility	8	0	0	4	0.000407167	0	0.795801	0.903635	0.158746	0.887392	0.461993	0.606583	0.128	0.049	-0.0192459	5.10739
201605	finance to public utility	8	0	0	4	-0.0025894	0	0.770708	0.900492	0.114532	0.888756	0.447831	0.594574	0.118	0.049	0.00405125	4.76683
201606	finance to public utility	8	0	0	4	0.000224219	0	0.798301	0.900301	0.0227723	0.88676	0.457653	0.601727	0.118	0.049	-0.00494627	4.87868
201607	finance to public utility	8	0	0	4	0.000237867	0	0.735536	0.900423	0.0557055	0.88436	0.467298	0.604254	0.102	0.049	0.0157319	4.72206
201608	finance to public utility	8	0	0	4	0.0015872	0	0.76917	0.89862	0.171654	0.884685	0.435614	0.602655	0.114	0.049	0.0379313	4.75639
201609	finance to public utility	8	0	0	4	0.00166119	0	0.592582	0.893955	0.317662	0.880438	0.43606	0.602757	0.115	0.049	-0.0226444	4.99427
201610	finance to public utility	8	0	0	4	0.000729676	0	0.608491	0.892866	0.191739	0.879225	0.446978	0.625497	0.116	0.049	0.0251906	4.67104
201611	finance to public utility	8	0	0	4	0.000906929	0	0.728193	0.890677	0.277764	0.880611	0.432503	0.615608	0.114	0.049	0.0587061	4.89108
201612	finance to public utility	8	0	0	4	0.000658978	0	0.698651	0.888165	0.227251	0.876718	0.454028	0.689135	0.113	0.049	-0.0665893	4.87189
201701	finance to public utility	8	0	0	4	0.000765068	0	0.616365	0.886048	0.0801771	0.879434	0.420584	0.59311	0.107	0.049	0.0232555	5.72371
201702	finance to public utility	8	0	0	4	0.000691762	0	0.663497	0.885375	0.489742	0.87736	0.430243	0.567595	0.104	0.049	0.0189603	5.17275
201703	finance to public utility	8	0	0	4	0.00101402	0	0.633054	0.885153	0.402114	0.876001	0.425477	0.574385	0.101	0.049	0.000936537	5.85522
201704	finance to public utility	8	0	0	4	-0.00111405	0	0.329977	0.884053	0.183977	0.874154	0.436527	0.621849	0.098	0.049	-0.00472535	5.16016
201705	finance to public utility	8	0	0	4	-0.00107962	0	0.588079	0.884421	0.407196	0.882103	0.403987	0.618374	0.091	0.049	0.0153282	4.87333
201706	finance to public utility	8	0	0	4	0.00106283	0	0.739809	0.882665	0.314183	0.882092	0.397751	0.614396	0.091	0.049	0.0485908	5.42785
201707	finance to public utility	8	0	0	4	0.00102532	0	0.845758	0.883471	0.475426	0.889763	0.360605	0.591349	0.089	0.049	0.0191981	5.4304
201708	finance to public utility	8	0	0	4	0.00208283	0	0.825436	0.883395	0.358233	0.892737	0.355923	0.630289	0.086	0.049	0.0222813	5.10403
201709	finance to public utility	8	0	0	4	0.0024968	0	0.821459	0.884161	0.356939	0.893772	0.355524	0.629835	0.09	0.049	0.00376271	5.32974
201710	finance to public utility	8	0	0	4	0.000845379	0	0.835154	0.882545	0.0670978	0.893547	0.352355	0.620051	0.089	0.049	0.0434116	4.95958
201711	finance to public utility	8	0	0	4	0.00125344	0	0.899116	0.883975	0.263945	0.897678	0.336183	0.609577	0.091	0.049	-0.000154403	5.32806
201712	finance to public utility	8	0	0	4	0.00328577	0	0.879173	0.878328	0.403331	0.896349	0.334175	0.612432	0.081	0.049	0.00616046	5.12208
201801	finance to public utility	8	0	0	4	0.00251859	0	0.929246	0.878389	0.126393	0.908053	0.247421	0.56462	0.086	0.049	0.0590158	5.58003
201802	finance to public utility	8	0	0	4	0.00366596	0	0.940416	0.877115	0.07894	0.901944	0.287266	0.586322	0.088	0.049	-0.0608069	5.00798
201803	finance to public utility	8	0	0	4	0.00437149	0	0.86794	0.873409	0.0218225	0.894	0.340774	0.631238	0.082	0.049	-0.0315961	5.53787
201804	finance to public utility	8	0	0	4	0.00529235	0	0.89274	0.873456	0.121069	0.895906	0.31555	0.599867	0.083	0.049	-0.0370034	5.48786
201805	finance to public utility	8	0	0	4	0.00436952	0	0.851991	0.872682	0.386277	0.889672	0.352124	0.622287	0.083	0.049	0.0120382	5.35091
201806	finance to public utility	8	0	0	4	-0.000187939	0	0.864	0.870321	0.0158998	0.89074	0.335918	0.613083	0.08	0.049	-0.0797296	5.31365
201807	finance to public utility	8	0	0	4	0.00348682	0	0.83995	0.875541	0.0866129	0.890397	0.352315	0.617972	0.085	0.049	0.0018986	5.98059
201808	finance to public utility	8	0	0	4	0.00495872	0	0.829434	0.875522	0.460647	0.895736	0.340866	0.584277	0.082	0.049	-0.0534713	5.59648
201809	finance to public utility	8	0	0	4	0.00573832	0	0.806285	0.873496	0.49819	0.896037	0.327601	0.576118	0.083	0.049	0.0308176	5.74967
201810	finance to public utility	8	0	0	4	0.00535951	0	0.883171	0.871248	0.0386864	0.900056	0.294699	0.555084	0.08	0.049	-0.086526	5.83881
201811	finance to public utility	8	0	0	4	0.00468631	0	0.799735	0.872317	0.328628	0.898081	0.308547	0.562859	0.08	0.049	0.00596431	6.08276
201812	finance to public utility	8	0	0	4	0.00257595	0	0.797419	0.871462	0.169248	0.889145	0.360178	0.595428	0.081	0.049	-0.0524226	5.51532
201901	finance to public utility	8	0	0	4	0.00481905	0	0.834808	0.86847	0.443692	0.896182	0.302456	0.554414	0.084	0.049	0.0615038	5.66331
201902	finance to public utility	8	0	0	4	0.00597161	0	0.866745	0.868585	0.490977	0.897752	0.291701	0.549684	0.08	0.049	0.136359	5.48058
201903	finance to public utility	8	0	0	4	0.0079567	0	0.828334	0.866722	0.424097	0.893465	0.318578	0.555783	0.086	0.049	0.0538392	6.01896
201904	finance to public utility	8	0	0	4	0.00675187	0	0.824253	0.865323	0.301174	0.897645	0.28729	0.522624	0.085	0.049	0.010499	5.76649
201905	finance to public utility	8	0	0	4	0.00363488	0	0.839678	0.865043	0.41709	0.89403	0.311592	0.538908	0.085	0.049	-0.0751837	5.90018
201906	finance to public utility	8	0	0	4	0.00343188	0	0.8703	0.864403	0.450954	0.898419	0.281155	0.518623	0.085	0.049	0.0525374	6.47554
201907	finance to public utility	8	0	0	4	0.00385402	0	0.884074	0.862488	0.520572	0.896016	0.292366	0.525567	0.081	0.049	0.00255102	5.92933
201908	finance to public utility	8	0	0	4	0.00328674	1	0.880069	0.83858	0.547232	0.877442	0.358869	0.556138	0.082	0.0485	-0.00937082	5.98138
201909	finance to public utility	8	0	0	4	0.0033955	1	0.868858	0.837311	0.507222	0.882815	0.330189	0.535793	0.084	0.0485	0.00392479	5.85046
201910	finance to public utility	8	0	0	4	0.00347761	1	0.838294	0.83675	0.518749	0.88788	0.296369	0.507567	0.084	0.0485	0.0187568	5.45573
201911	finance to public utility	8	0	0	4	0.00295534	1	0.851057	0.836796	0.513194	0.887015	0.299642	0.510088	0.082	0.048	-0.0150562	5.98187
201912	finance to public utility	8	0	0	4	0.00315426	1	0.912072	0.842642	0.644716	0.892709	0.281352	0.49712	0.087	0.048	0.0676354	5.82281
202001	finance to public utility	8	0	0	4	0.00451028	1	0.903295	0.845508	0.439045	0.894672	0.279581	0.501694	0.084	0.048	-0.0228838	5.52275
202002	finance to public utility	8	0	0	4	0.000535404	1	0.919763	0.844335	0.323571	0.893857	0.280916	0.498739	0.088	0.0475	-0.0160761	5.27661
202003	finance to public utility	8	0	0	4	0.00849864	1	0.901162	0.844258	0.364061	0.889339	0.320969	0.529211	0.101	0.0475	-0.0666092	5.39091
202004	finance to public utility	8	0	0	4	0.00746197	1	0.885974	0.844433	0.273584	0.891864	0.319612	0.581087	0.111	0.0465	0.0596124	5.79547
202005	finance to public utility	8	0	0	4	0.00460271	1	0.860563	0.844326	0.0355856	0.88813	0.343639	0.595061	0.111	0.0465	-0.0117113	6.21727
202006	finance to public utility	8	0	0	4	0.00429258	1	0.916343	0.842776	0.441317	0.886919	0.346816	0.59777	0.111	0.0465	0.0739824	6.04415
202007	finance to public utility	8	0	0	4	0.016222	1	0.935678	0.842083	0.461593	0.885125	0.351629	0.599967	0.107	0.0465	0.120041	5.78279
202008	finance to public utility	8	0	0	4	0.0108642	1	0.896408	0.842086	0.132793	0.885952	0.343132	0.519672	0.104	0.0465	0.0254805	6.11287
202009	finance to public utility	8	0	0	4	0.0065293	1	0.906935	0.840125	0.158234	0.88638	0.338979	0.514884	0.109	0.0465	-0.048676	6.20132
202010	finance to public utility	8	0	0	4	0.00436381	1	0.902487	0.840123	0.12503	0.887706	0.326535	0.477534	0.105	0.0465	0.0232568	5.98342
202011	finance to public utility	8	0	0	4	0.00426678	1	0.898882	0.839299	0.245961	0.891335	0.287976	0.428759	0.107	0.0465	0.0548873	6.49501
202012	finance to public utility	8	0	0	4	0.00377639	1	0.842509	0.838636	0.166918	0.887683	0.308004	0.444126	0.101	0.0465	0.0493706	6.08478
202101	finance to public utility	8	0	0	4	0.00133695	1	0.841826	0.839834	0.0846016	0.891158	0.294101	0.42812	0.094	0.0465	0.0266366	5.93584
202102	finance to public utility	8	0	0	4	0.0015925	1	0.854535	0.838606	0.224193	0.892725	0.281223	0.422133	0.101	0.0465	-0.00284481	5.46978
202103	finance to public utility	8	0	0	4	-0.00122428	1	0.604866	0.841128	0.547105	0.873223	0.416477	0.532558	0.094	0.0465	-0.0555553	5.71142
202104	finance to public utility	8	0	0	4	-0.00486138	1	0.571591	0.84027	0.63222	0.878474	0.389683	0.481533	0.081	0.0465	0.0147721	5.6686
202105	finance to public utility	8	0	0	4	0.000281677	1	0.713517	0.840703	0.316646	0.878705	0.389475	0.480101	0.083	0.0465	0.03981	5.37925
202106	finance to public utility	8	0	0	4	0.00135661	1	0.755552	0.829124	0.294349	0.864596	0.437056	0.520142	0.086	0.0465	-0.0203744	5.39255
202107	finance to public utility	8	0	0	4	0.00181329	1	0.753298	0.832599	0.270854	0.857586	0.477455	0.566562	0.083	0.0465	-0.082331	5.42901
202108	finance to public utility	8	0	0	4	0.00260596	1	0.712127	0.833181	0.486969	0.850116	0.502607	0.618549	0.082	0.0465	-0.00115623	5.68639
202109	finance to public utility	8	0	0	4	-0.00244901	1	0.433704	0.833434	0.647863	0.816715	0.592862	0.687763	0.083	0.0465	0.0125669	5.61659
202110	finance to public utility	8	0	0	4	-0.0062089	1	0.290169	0.833387	0.769915	0.832555	0.557635	0.726124	0.087	0.0465	0.00867255	5.51534
202111	finance to public utility	8	0	0	4	-0.00409304	1	0.430567	0.833189	0.698012	0.834911	0.555554	0.744315	0.085	0.0465	-0.0157576	5.79627
202112	finance to public utility	8	0	0	4	-0.00482446	1	0.314742	0.831474	0.458388	0.817867	0.592643	0.765929	0.09	0.0465	0.0221751	5.84065
202201	finance to public utility	8	0	0	4	-0.0034512	1	0.601588	0.828404	0.0307217	0.825312	0.562186	0.744835	0.098	0.046	-0.0792914	5.76542
202202	finance to public utility	8	0	0	4	-0.00311708	1	0.610417	0.828244	0.0833588	0.814106	0.588609	0.761876	0.092	0.046	0.00390883	5.11848
202203	finance to public utility	8	0	0	4	-0.00481076	1	0.591041	0.827791	0.281831	0.826457	0.573862	0.803026	0.097	0.046	-0.081608	5.88334
202204	finance to public utility	8	0	0	4	-0.00209787	1	0.723487	0.828107	0.0768256	0.827874	0.565023	0.871796	0.105	0.046	-0.0501039	5.82054
202205	finance to public utility	8	0	0	4	-0.00430664	1	0.525825	0.827987	0.486547	0.810948	0.609576	0.884667	0.111	0.0445	0.0185696	5.95778
202206	finance to public utility	8	0	0	4	-0.000532016	1	0.668614	0.82783	0.222977	0.821811	0.58578	0.877637	0.114	0.0445	0.091825	5.7933
202207	finance to public utility	8	0	0	4	-0.000965313	1	0.226706	0.829739	0.712317	0.803359	0.63019	0.894744	0.12	0.0445	-0.0728004	5.88604
202208	finance to public utility	8	0	0	4	-0.00306996	1	0.358638	0.828204	0.647489	0.801353	0.632289	0.891794	0.122	0.043	-0.0221278	5.56406
202209	finance to public utility	8	0	0	4	-0.00329306	1	0.45938	0.827435	0.502793	0.808151	0.619207	0.887911	0.121	0.043	-0.0695268	5.49124
202210	finance to public utility	8	0	0	4	-0.00263147	1	0.512547	0.828671	0.45067	0.80423	0.628606	0.851879	0.118	0.043	-0.0810393	5.55702
202211	finance to public utility	8	0	0	4	0.000847199	1	0.655137	0.827801	0.348733	0.811024	0.61525	0.847024	0.124	0.043	0.093615	6.10611
202212	finance to public utility	8	0	0	4	0.00400654	1	0.664235	0.826465	0.249622	0.818321	0.596806	0.839162	0.118	0.043	0.00481505	5.73817
202301	finance to public utility	8	0	0	4	0.000935818	1	0.69122	0.826358	0.168024	0.821187	0.590338	0.843554	0.126	0.043	0.0710829	5.61827
202302	finance to public utility	8	0	0	4	0.00191619	1	0.676609	0.824611	0.0953686	0.813422	0.604512	0.848129	0.129	0.043	-0.0212495	5.89794
202303	finance to public utility	8	0	0	4	0.00278304	1	0.67691	0.826584	0.0584998	0.816402	0.604519	0.795	0.127	0.043	-0.00456457	6.248
202304	finance to public utility	8	0	0	4	0.00175761	1	0.759644	0.826339	0.04909	0.821114	0.592994	0.751574	0.124	0.043	-0.00540592	5.9728
202305	finance to public utility	8	0	0	4	0.00384704	1	0.701833	0.826262	0.359933	0.808332	0.625065	0.759846	0.116	0.043	-0.0589218	5.45529
202306	finance to public utility	8	0	0	4	-0.000331888	1	0.514463	0.82675	0.615082	0.807805	0.626304	0.76066	0.113	0.042	0.0114929	5.67129
202307	finance to public utility	8	0	0	4	0.000803197	1	0.701809	0.826546	0.434342	0.823149	0.59301	0.7262	0.107	0.042	0.0438346	5.45424
202308	finance to public utility	8	0	0	4	0.00402157	1	0.882625	0.826589	0.309907	0.82038	0.596412	0.716447	0.106	0.042	-0.0641262	5.42561
202309	finance to public utility	8	0	0	4	0.00325079	1	0.756487	0.826511	0.171618	0.823736	0.588724	0.711048	0.103	0.042	-0.0203234	5.5194
202310	finance to public utility	8	0	0	4	0.00127835	1	0.768662	0.826677	0.1572	0.821108	0.589473	0.654907	0.103	0.042	-0.0322284	5.08128
202311	finance to public utility	8	0	0	4	0.000675094	1	0.774679	0.82782	0.172313	0.818422	0.598328	0.662219	0.1	0.042	-0.0215897	5.43523
202312	finance to public utility	8	0	0	4	0.00167678	1	0.675543	0.827731	0.410906	0.813644	0.608585	0.670846	0.097	0.042	-0.0187937	5.74555
202401	finance to public utility	8	0	0	4	-0.000791197	1	0.69809	0.827574	0.0645943	0.816766	0.601402	0.655409	0.087	0.042	-0.064947	5.87766
202402	finance to public utility	8	0	0	4	-0.00256952	1	0.742819	0.82757	0.0116687	0.819738	0.595352	0.648525	0.087	0.0395	0.0894107	5.1406
202403	finance to public utility	8	0	0	4	-0.00129082	1	0.659968	0.827854	0.283425	0.8084	0.628011	0.658921	0.083	0.0395	0.00606835	5.49243
202404	finance to public utility	8	0	0	4	-0.00102158	1	0.609434	0.827685	0.483707	0.813148	0.615317	0.607638	0.072	0.0395	0.0187379	5.11644
202405	finance to public utility	8	0	0	4	-0.00115807	1	0.496812	0.827619	0.621057	0.807538	0.626492	0.619041	0.07	0.0395	-0.00681197	5.32924
202406	finance to public utility	8	0	0	4	-0.00112273	1	0.480791	0.827265	0.502845	0.801634	0.637613	0.63038	0.062	0.0395	-0.0335944	4.82266
202407	finance to public utility	8	0	0	4	-0.00165639	1	0.566034	0.827045	0.306119	0.807043	0.627585	0.62255	0.063	0.0385	-0.00567016	5.62964
202408	finance to public utility	8	0	0	4	-0.000503834	1	0.633397	0.826989	0.132198	0.816034	0.610181	0.600302	0.063	0.0385	-0.0356811	5.33745
202409	finance to public utility	8	0	0	4	8.29015e-05	1	0.756892	0.82706	0.240408	0.830484	0.579747	0.563908	0.068	0.0385	0.190352	5.41011
201601	finance tooptional consumption	9	1	1	3	-0.0137569	0	0.503032	0.967196	0.386075	0.925627	0.616005	0.691391	0.14	0.049	-0.236199	4.84795
201602	finance tooptional consumption	9	1	1	3	-0.0126019	0	0.354383	0.967187	0.394488	0.924618	0.621749	0.691896	0.133	0.049	-0.0235687	4.68264
201603	finance tooptional consumption	9	1	1	3	-0.0100908	0	0.587521	0.967255	0.34431	0.922214	0.641438	0.702788	0.134	0.049	0.111877	5.04489
201604	finance tooptional consumption	9	1	1	3	-0.00533849	0	0.390815	0.967263	0.494657	0.920914	0.644582	0.704423	0.128	0.049	-0.0192459	5.10739
201605	finance tooptional consumption	9	1	1	3	-0.00745803	0	0.338381	0.965237	0.517823	0.922507	0.629603	0.693304	0.118	0.049	0.00405125	4.76683
201606	finance tooptional consumption	9	1	1	3	-0.00600356	0	0.314082	0.964577	0.482315	0.919739	0.646835	0.70597	0.118	0.049	-0.00494627	4.87868
201607	finance tooptional consumption	9	1	1	3	-0.0036561	0	0.293743	0.964651	0.509628	0.916984	0.659225	0.71029	0.102	0.049	0.0157319	4.72206
201608	finance tooptional consumption	9	1	1	3	-0.00215533	0	0.514112	0.963846	0.212843	0.918706	0.636162	0.684639	0.114	0.049	0.0379313	4.75639
201609	finance tooptional consumption	9	1	1	3	-0.0016411	0	0.346025	0.96207	0.451885	0.913278	0.649681	0.695319	0.115	0.049	-0.0226444	4.99427
201610	finance tooptional consumption	9	1	1	3	-0.00195573	0	0.350634	0.961842	0.170746	0.911816	0.638421	0.680542	0.116	0.049	0.0251906	4.67104
201611	finance tooptional consumption	9	1	1	3	0.000174489	0	0.57464	0.96146	0.218429	0.912243	0.636045	0.678351	0.114	0.049	0.0587061	4.89108
201612	finance tooptional consumption	9	1	1	3	-0.00243526	0	0.455358	0.961506	0.344986	0.91223	0.638159	0.679607	0.113	0.049	-0.0665893	4.87189
201701	finance tooptional consumption	9	1	1	3	-0.00182269	0	0.332604	0.961359	0.517344	0.915815	0.621534	0.658206	0.107	0.049	0.0232555	5.72371
201702	finance tooptional consumption	9	1	1	3	-0.00161488	0	0.475802	0.96184	0.015157	0.914575	0.632036	0.660037	0.104	0.049	0.0189603	5.17275
201703	finance tooptional consumption	9	1	1	3	-0.0010553	0	0.358975	0.962946	0.238305	0.91495	0.641284	0.666924	0.101	0.049	0.000936537	5.85522
201704	finance tooptional consumption	9	1	1	3	-0.00155541	0	0.426252	0.963267	0.136841	0.917354	0.62289	0.650386	0.098	0.049	-0.00472535	5.16016
201705	finance tooptional consumption	9	1	1	3	-0.000514274	0	0.665043	0.963434	0.00944613	0.924358	0.589272	0.619078	0.091	0.049	0.0153282	4.87333
201706	finance tooptional consumption	9	1	1	3	0.000345307	0	0.661652	0.962499	0.307201	0.920986	0.609592	0.637172	0.091	0.049	0.0485908	5.42785
201707	finance tooptional consumption	9	1	1	3	-0.000140143	0	0.75877	0.962884	0.181986	0.927573	0.578672	0.608807	0.089	0.049	0.0191981	5.4304
201708	finance tooptional consumption	9	1	1	3	0.00117819	0	0.774398	0.962881	0.0940559	0.930263	0.559059	0.588462	0.086	0.049	0.0222813	5.10403
201709	finance tooptional consumption	9	1	1	3	0.00194193	0	0.670516	0.963144	0.333155	0.927027	0.583665	0.611045	0.09	0.049	0.00376271	5.32974
201710	finance tooptional consumption	9	1	1	3	-0.000879178	0	0.639956	0.962922	0.554915	0.925865	0.584085	0.610943	0.089	0.049	0.0434116	4.95958
201711	finance tooptional consumption	9	1	1	3	-0.000711708	0	0.762389	0.962969	0.357533	0.930528	0.561081	0.58838	0.091	0.049	-0.000154403	5.32806
201712	finance tooptional consumption	9	1	1	3	9.65167e-05	0	0.767455	0.96348	0.388225	0.929793	0.571724	0.597369	0.081	0.049	0.00616046	5.12208
201801	finance tooptional consumption	9	1	1	3	0.000893982	0	0.850773	0.963289	0.122031	0.935494	0.530346	0.565361	0.086	0.049	0.0590158	5.58003
201802	finance tooptional consumption	9	1	1	3	0.000632647	0	0.842105	0.963056	0.0913117	0.931856	0.552936	0.585253	0.088	0.049	-0.0608069	5.00798
201803	finance tooptional consumption	9	1	1	3	0.000807684	0	0.701515	0.962772	0.304847	0.927855	0.572851	0.611413	0.082	0.049	-0.0315961	5.53787
201804	finance tooptional consumption	9	1	1	3	0.000866936	0	0.709857	0.962789	0.469237	0.93008	0.546576	0.583675	0.083	0.049	-0.0370034	5.48786
201805	finance tooptional consumption	9	1	1	3	0.000206318	0	0.648373	0.962299	0.671189	0.92293	0.58968	0.622509	0.083	0.049	0.0120382	5.35091
201806	finance tooptional consumption	9	1	1	3	-0.00313881	0	0.637971	0.961194	0.545556	0.923135	0.581954	0.614623	0.08	0.049	-0.0797296	5.31365
201807	finance tooptional consumption	9	1	1	3	-0.00110523	0	0.629658	0.961438	0.314844	0.929941	0.542036	0.568419	0.085	0.049	0.0018986	5.98059
201808	finance tooptional consumption	9	1	1	3	-0.00179329	0	0.661137	0.96134	0.451324	0.934982	0.515116	0.52757	0.082	0.049	-0.0534713	5.59648
201809	finance tooptional consumption	9	1	1	3	-0.00083018	0	0.700052	0.960492	0.381376	0.936267	0.497999	0.510975	0.083	0.049	0.0308176	5.74967
201810	finance tooptional consumption	9	1	1	3	-0.00120995	0	0.825141	0.959849	0.0727895	0.942034	0.434718	0.45014	0.08	0.049	-0.086526	5.83881
201811	finance tooptional consumption	9	1	1	3	-0.0011894	0	0.706482	0.960307	0.0523908	0.93933	0.460028	0.473549	0.08	0.049	0.00596431	6.08276
201812	finance tooptional consumption	9	1	1	3	-0.00369686	0	0.662063	0.960346	0.271388	0.937745	0.47488	0.487933	0.081	0.049	-0.0524226	5.51532
201901	finance tooptional consumption	9	1	1	3	0.000347535	0	0.69825	0.958919	0.0935813	0.939219	0.449213	0.465676	0.084	0.049	0.0615038	5.66331
201902	finance tooptional consumption	9	1	1	3	0.000642431	0	0.7866	0.958956	0.317718	0.937981	0.460246	0.500917	0.08	0.049	0.136359	5.48058
201903	finance tooptional consumption	9	1	1	3	0.00453896	0	0.748543	0.958361	0.222363	0.934187	0.488616	0.517052	0.086	0.049	0.0538392	6.01896
201904	finance tooptional consumption	9	1	1	3	0.000632088	0	0.716244	0.957964	0.0330422	0.934714	0.491246	0.573807	0.085	0.049	0.010499	5.76649
201905	finance tooptional consumption	9	1	1	3	-0.00626425	0	0.749827	0.957817	0.147835	0.936574	0.478294	0.564329	0.085	0.049	-0.0751837	5.90018
201906	finance tooptional consumption	9	1	1	3	-0.00297484	0	0.81361	0.95745	0.185241	0.938052	0.465853	0.55394	0.085	0.049	0.0525374	6.47554
201907	finance tooptional consumption	9	1	1	3	-0.00149603	0	0.799629	0.957055	0.150121	0.937241	0.469257	0.565096	0.081	0.049	0.00255102	5.92933
201908	finance tooptional consumption	9	1	1	3	-0.000641559	1	0.777581	0.956457	0.145951	0.933578	0.498988	0.613367	0.082	0.0485	-0.00937082	5.98138
201909	finance tooptional consumption	9	1	1	3	-0.000232272	1	0.746663	0.956203	0.129697	0.934586	0.488748	0.604617	0.084	0.0485	0.00392479	5.85046
201910	finance tooptional consumption	9	1	1	3	0.000549554	1	0.732701	0.956232	0.261265	0.936049	0.48168	0.599574	0.084	0.0485	0.0187568	5.45573
201911	finance tooptional consumption	9	1	1	3	-0.00170842	1	0.667486	0.956552	0.101515	0.935203	0.490692	0.605903	0.082	0.048	-0.0150562	5.98187
201912	finance tooptional consumption	9	1	1	3	-0.000111212	1	0.736483	0.957894	0.130416	0.935295	0.500635	0.614176	0.087	0.048	0.0676354	5.82281
202001	finance tooptional consumption	9	1	1	3	-0.000443007	1	0.64956	0.958047	0.207477	0.933441	0.515493	0.622853	0.084	0.048	-0.0228838	5.52275
202002	finance tooptional consumption	9	1	1	3	-0.00765197	1	0.664347	0.957829	0.149763	0.927935	0.550504	0.64169	0.088	0.0475	-0.0160761	5.27661
202003	finance tooptional consumption	9	1	1	3	-0.00585045	1	0.693623	0.958176	0.103636	0.930492	0.544018	0.640678	0.101	0.0475	-0.0666092	5.39091
202004	finance tooptional consumption	9	1	1	3	-0.00487672	1	0.592617	0.958269	0.313554	0.930089	0.561576	0.765324	0.111	0.0465	0.0596124	5.79547
202005	finance tooptional consumption	9	1	1	3	-0.0023723	1	0.481745	0.958164	0.389508	0.924599	0.594103	0.782508	0.111	0.0465	-0.0117113	6.21727
202006	finance tooptional consumption	9	1	1	3	-0.00236067	1	0.571435	0.957813	0.209236	0.921503	0.608124	0.793093	0.111	0.0465	0.0739824	6.04415
202007	finance tooptional consumption	9	1	1	3	0.00830835	1	0.814243	0.957782	0.189254	0.915201	0.636578	0.807998	0.107	0.0465	0.120041	5.78279
202008	finance tooptional consumption	9	1	1	3	0.00249442	1	0.76855	0.958391	0.195734	0.917348	0.633035	0.803531	0.104	0.0465	0.0254805	6.11287
202009	finance tooptional consumption	9	1	1	3	0.000790293	1	0.724786	0.958783	0.472241	0.916386	0.641345	0.804726	0.109	0.0465	-0.048676	6.20132
202010	finance tooptional consumption	9	1	1	3	0.000146141	1	0.711728	0.958671	0.577649	0.909161	0.665259	0.805745	0.105	0.0465	0.0232568	5.98342
202011	finance tooptional consumption	9	1	1	3	-0.00139413	1	0.667013	0.958419	0.319051	0.912209	0.653147	0.801967	0.107	0.0465	0.0548873	6.49501
202012	finance tooptional consumption	9	1	1	3	0.000980159	1	0.721638	0.958341	0.0766535	0.905584	0.68169	0.817536	0.101	0.0465	0.0493706	6.08478
202101	finance tooptional consumption	9	1	1	3	0.000989955	1	0.755188	0.958643	0.181481	0.903823	0.690664	0.822835	0.094	0.0465	0.0266366	5.93584
202102	finance tooptional consumption	9	1	1	3	-0.0030222	1	0.727279	0.958374	0.273384	0.909103	0.672557	0.80865	0.101	0.0465	-0.00284481	5.46978
202103	finance tooptional consumption	9	1	1	3	-0.00206425	1	0.723076	0.958577	0.389959	0.909944	0.674282	0.807776	0.094	0.0465	-0.0555553	5.71142
202104	finance tooptional consumption	9	1	1	3	-0.00330266	1	0.608907	0.958937	0.567888	0.90292	0.699778	0.766657	0.081	0.0465	0.0147721	5.6686
202105	finance tooptional consumption	9	1	1	3	0.000236847	1	0.673079	0.958863	0.236873	0.904745	0.69375	0.761351	0.083	0.0465	0.03981	5.37925
202106	finance tooptional consumption	9	1	1	3	0.00191433	1	0.632785	0.958608	0.380878	0.897361	0.715005	0.777358	0.086	0.0465	-0.0203744	5.39255
202107	finance tooptional consumption	9	1	1	3	0.000804001	1	0.638741	0.958629	0.363855	0.892531	0.730369	0.786943	0.083	0.0465	-0.082331	5.42901
202108	finance tooptional consumption	9	1	1	3	0.000607913	1	0.703058	0.958599	0.371691	0.892929	0.729547	0.794251	0.082	0.0465	-0.00115623	5.68639
202109	finance tooptional consumption	9	1	1	3	0.00371781	1	0.792278	0.958918	0.173556	0.900109	0.712451	0.780885	0.083	0.0465	0.0125669	5.61659
202110	finance tooptional consumption	9	1	1	3	0.000617782	1	0.658986	0.959102	0.526027	0.893109	0.734722	0.804898	0.087	0.0465	0.00867255	5.51534
202111	finance tooptional consumption	9	1	1	3	0.000428088	1	0.527806	0.959371	0.726319	0.889967	0.747642	0.825454	0.085	0.0465	-0.0157576	5.79627
202112	finance tooptional consumption	9	1	1	3	-0.000955951	1	0.677334	0.957928	0.48999	0.892912	0.741004	0.819348	0.09	0.0465	0.0221751	5.84065
202201	finance tooptional consumption	9	1	1	3	-0.00109681	1	0.717093	0.957708	0.277445	0.900886	0.71905	0.808245	0.098	0.046	-0.0792914	5.76542
202202	finance tooptional consumption	9	1	1	3	0.0002213	1	0.745226	0.957341	0.270121	0.902269	0.716269	0.807648	0.092	0.046	0.00390883	5.11848
202203	finance tooptional consumption	9	1	1	3	-0.00407855	1	0.750944	0.957382	0.345777	0.911881	0.689047	0.787076	0.097	0.046	-0.081608	5.88334
202204	finance tooptional consumption	9	1	1	3	-0.00527395	1	0.775908	0.957521	0.35433	0.911825	0.682355	0.7905	0.105	0.046	-0.0501039	5.82054
202205	finance tooptional consumption	9	1	1	3	-0.0090442	1	0.610303	0.957604	0.619971	0.901681	0.723937	0.840567	0.111	0.0445	0.0185696	5.95778
202206	finance tooptional consumption	9	1	1	3	-0.00342645	1	0.658888	0.957359	0.50779	0.895337	0.741251	0.850035	0.114	0.0445	0.091825	5.7933
202207	finance tooptional consumption	9	1	1	3	-0.00246468	1	0.454511	0.957507	0.711667	0.88717	0.761038	0.86197	0.12	0.0445	-0.0728004	5.88604
202208	finance tooptional consumption	9	1	1	3	-0.00027674	1	0.496516	0.957408	0.676649	0.895765	0.741019	0.853065	0.122	0.043	-0.0221278	5.56406
202209	finance tooptional consumption	9	1	1	3	-0.00108691	1	0.592224	0.95754	0.568807	0.901498	0.726696	0.844748	0.121	0.043	-0.0695268	5.49124
202210	finance tooptional consumption	9	1	1	3	-0.00414315	1	0.604663	0.95758	0.585067	0.900885	0.728189	0.835762	0.118	0.043	-0.0810393	5.55702
202211	finance tooptional consumption	9	1	1	3	-0.00499034	1	0.682089	0.957618	0.505733	0.902275	0.724691	0.8336	0.124	0.043	0.093615	6.10611
202212	finance tooptional consumption	9	1	1	3	0.00403608	1	0.620159	0.957401	0.611008	0.903369	0.719921	0.830654	0.118	0.043	0.00481505	5.73817
202301	finance tooptional consumption	9	1	1	3	0.00136957	1	0.695021	0.957329	0.392471	0.899807	0.729851	0.837313	0.126	0.043	0.0710829	5.61827
202302	finance tooptional consumption	9	1	1	3	0.000314248	1	0.629067	0.957296	0.490976	0.897521	0.735331	0.842274	0.129	0.043	-0.0212495	5.89794
202303	finance tooptional consumption	9	1	1	3	-0.000700338	1	0.682167	0.957811	0.555861	0.902598	0.726443	0.827426	0.127	0.043	-0.00456457	6.248
202304	finance tooptional consumption	9	1	1	3	-0.000514199	1	0.755086	0.957903	0.443886	0.912806	0.692365	0.802176	0.124	0.043	-0.00540592	5.9728
202305	finance tooptional consumption	9	1	1	3	0.00234011	1	0.8284	0.95788	0.382958	0.915612	0.68874	0.783661	0.116	0.043	-0.0589218	5.45529
202306	finance tooptional consumption	9	1	1	3	0.00037898	1	0.551662	0.958124	0.682189	0.908861	0.713844	0.800846	0.113	0.042	0.0114929	5.67129
202307	finance tooptional consumption	9	1	1	3	0.000448415	1	0.604508	0.958274	0.665329	0.909331	0.713834	0.799886	0.107	0.042	0.0438346	5.45424
202308	finance tooptional consumption	9	1	1	3	0.00384726	1	0.865106	0.958306	0.00614567	0.911044	0.708781	0.779412	0.106	0.042	-0.0641262	5.42561
202309	finance tooptional consumption	9	1	1	3	-0.000468158	1	0.702892	0.958425	0.564509	0.912618	0.705064	0.776185	0.103	0.042	-0.0203234	5.5194
202310	finance tooptional consumption	9	1	1	3	-0.00109625	1	0.595264	0.958439	0.552073	0.911817	0.703816	0.762522	0.103	0.042	-0.0322284	5.08128
202311	finance tooptional consumption	9	1	1	3	-0.00247761	1	0.552816	0.958333	0.68965	0.909514	0.711761	0.768897	0.1	0.042	-0.0215897	5.43523
202312	finance tooptional consumption	9	1	1	3	-0.00277527	1	0.542292	0.958338	0.691819	0.911579	0.705839	0.764048	0.097	0.042	-0.0187937	5.74555
202401	finance tooptional consumption	9	1	1	3	-0.00399636	1	0.685489	0.958367	0.567354	0.925229	0.652584	0.717963	0.087	0.042	-0.064947	5.87766
202402	finance tooptional consumption	9	1	1	3	-0.00848863	1	0.738971	0.958358	0.501914	0.921387	0.669583	0.731286	0.087	0.0395	0.0894107	5.1406
202403	finance tooptional consumption	9	1	1	3	-0.0057828	1	0.582236	0.958439	0.651592	0.916799	0.691218	0.735608	0.083	0.0395	0.00606835	5.49243
202404	finance tooptional consumption	9	1	1	3	-0.00426782	1	0.628435	0.958377	0.675691	0.917284	0.687585	0.698991	0.072	0.0395	0.0187379	5.11644
202405	finance tooptional consumption	9	1	1	3	-0.00271801	1	0.680468	0.95832	0.584254	0.919776	0.677889	0.689659	0.07	0.0395	-0.00681197	5.32924
202406	finance tooptional consumption	9	1	1	3	-0.00114772	1	0.6597	0.95818	0.555924	0.923841	0.660696	0.673089	0.062	0.0395	-0.0335944	4.82266
202407	finance tooptional consumption	9	1	1	3	-0.00262186	1	0.658838	0.958224	0.609624	0.926449	0.649636	0.662743	0.063	0.0385	-0.00567016	5.62964
202408	finance tooptional consumption	9	1	1	3	-0.0045434	1	0.672445	0.958138	0.506958	0.929128	0.641122	0.648057	0.063	0.0385	-0.0356811	5.33745
202409	finance tooptional consumption	9	1	1	3	-0.00110698	1	0.789885	0.958277	0.336001	0.924996	0.663161	0.665412	0.068	0.0385	0.190352	5.41011
201601	finance to energy	10	1	0	1	-0.0114259	0	0.635185	0.694365	0.373358	0.668763	0.0284419	0.804385	0.14	0.049	-0.236199	4.84795
201602	finance to energy	10	1	0	1	-0.0125265	0	0.611507	0.694866	0.350967	0.659942	0.0543359	0.830104	0.133	0.049	-0.0235687	4.68264
201603	finance to energy	10	1	0	1	-0.0093386	0	0.750878	0.695231	0.221183	0.679917	0.0222548	0.816259	0.134	0.049	0.111877	5.04489
201604	finance to energy	10	1	0	1	-0.00506152	0	0.60854	0.695816	0.421087	0.67081	0.0860072	0.869928	0.128	0.049	-0.0192459	5.10739
201605	finance to energy	10	1	0	1	-0.00794139	0	0.681503	0.69039	0.270122	0.684336	0.0421969	0.866179	0.118	0.049	0.00405125	4.76683
201606	finance to energy	10	1	0	1	-0.00539311	0	0.715398	0.692234	0.190213	0.681896	0.0503525	0.867375	0.118	0.049	-0.00494627	4.87868
201607	finance to energy	10	1	0	1	-0.00762388	0	0.613701	0.693715	0.276694	0.679061	0.0581929	0.865324	0.102	0.049	0.0157319	4.72206
201608	finance to energy	10	1	0	1	-0.00420468	0	0.64643	0.688156	0.00267832	0.677156	0.0422036	0.915887	0.114	0.049	0.0379313	4.75639
201609	finance to energy	10	1	0	1	-0.00263133	0	0.521241	0.682603	0.343687	0.66867	0.047807	0.915853	0.115	0.049	-0.0226444	4.99427
201610	finance to energy	10	1	0	1	-0.00432336	0	0.366449	0.678969	0.157262	0.659124	0.1006	0.895144	0.116	0.049	0.0251906	4.67104
201611	finance to energy	10	1	0	1	-0.00491935	0	0.572516	0.677212	0.164428	0.669774	0.0720995	0.891291	0.114	0.049	0.0587061	4.89108
201612	finance to energy	10	1	0	1	-0.00444005	0	0.489463	0.678762	0.368576	0.652536	0.134882	0.915758	0.113	0.049	-0.0665893	4.87189
201701	finance to energy	10	1	0	1	-0.00271362	0	0.32203	0.671524	0.428629	0.637776	0.145911	0.896336	0.107	0.049	0.0232555	5.72371
201702	finance to energy	10	1	0	1	-0.00301227	0	0.461894	0.67128	0.258241	0.653413	0.10758	0.891166	0.104	0.049	0.0189603	5.17275
201703	finance to energy	10	1	0	1	-0.0037612	0	0.502074	0.671716	0.0422873	0.655369	0.10246	0.857742	0.101	0.049	0.000936537	5.85522
201704	finance to energy	10	1	0	1	-0.00299939	0	0.496251	0.672387	0.116975	0.658142	0.107645	0.737446	0.098	0.049	-0.00472535	5.16016
201705	finance to energy	10	1	0	1	-0.00235681	0	0.5661	0.678175	0.172403	0.670293	0.0922077	0.699149	0.091	0.049	0.0153282	4.87333
201706	finance to energy	10	1	0	1	5.38107e-05	0	0.70291	0.683638	0.0447412	0.682303	0.0746815	0.693408	0.091	0.049	0.0485908	5.42785
201707	finance to energy	10	1	0	1	-0.000702422	0	0.579278	0.685234	0.193461	0.685937	0.0639215	0.689772	0.089	0.049	0.0191981	5.4304
201708	finance to energy	10	1	0	1	-0.00160451	0	0.471099	0.683409	0.23728	0.698963	0.0427223	0.642049	0.086	0.049	0.0222813	5.10403
201709	finance to energy	10	1	0	1	-0.00219142	0	0.40543	0.683458	0.306627	0.695404	0.0539276	0.646232	0.09	0.049	0.00376271	5.32974
201710	finance to energy	10	1	0	1	-0.00161943	0	0.673751	0.68045	0.219158	0.698044	0.0589386	0.591065	0.089	0.049	0.0434116	4.95958
201711	finance to energy	10	1	0	1	-0.000903146	0	0.701057	0.684675	0.175215	0.698497	0.069757	0.595051	0.091	0.049	-0.000154403	5.32806
201712	finance to energy	10	1	0	1	-0.000129892	0	0.640288	0.686228	0.366021	0.700547	0.0653948	0.593098	0.081	0.049	0.00616046	5.12208
201801	finance to energy	10	1	0	1	-0.00111685	0	0.688723	0.680604	0.168346	0.700297	0.0556037	0.591358	0.086	0.049	0.0590158	5.58003
201802	finance to energy	10	1	0	1	-0.00309869	0	0.645784	0.677526	0.0501765	0.699738	0.0480198	0.587127	0.088	0.049	-0.0608069	5.00798
201803	finance to energy	10	1	0	1	-0.00340573	0	0.651793	0.673052	0.000354586	0.693799	0.0642079	0.588564	0.082	0.049	-0.0315961	5.53787
201804	finance to energy	10	1	0	1	-0.00128477	0	0.678775	0.673282	0.273963	0.684885	0.0933632	0.591165	0.083	0.049	-0.0370034	5.48786
201805	finance to energy	10	1	0	1	-0.0035953	0	0.464323	0.67293	0.613593	0.667885	0.143722	0.610428	0.083	0.049	0.0120382	5.35091
201806	finance to energy	10	1	0	1	-0.00634091	0	0.581023	0.667785	0.393335	0.655976	0.158751	0.616825	0.08	0.049	-0.0797296	5.31365
201807	finance to energy	10	1	0	1	-0.00122096	0	0.635447	0.674127	0.029147	0.670921	0.120194	0.599373	0.085	0.049	0.0018986	5.98059
201808	finance to energy	10	1	0	1	-0.000245363	0	0.477101	0.673103	0.48834	0.656918	0.172401	0.560952	0.082	0.049	-0.0534713	5.59648
201809	finance to energy	10	1	0	1	5.59062e-05	0	0.491501	0.667757	0.493995	0.637389	0.203535	0.577669	0.083	0.049	0.0308176	5.74967
201810	finance to energy	10	1	0	1	-0.00141817	0	0.636388	0.662414	0.00362836	0.658474	0.15476	0.470495	0.08	0.049	-0.086526	5.83881
201811	finance to energy	10	1	0	1	0.000423276	0	0.714111	0.666356	0.393318	0.675979	0.109314	0.440854	0.08	0.049	0.00596431	6.08276
201812	finance to energy	10	1	0	1	-0.000838311	0	0.72407	0.666172	0.116458	0.683725	0.0874805	0.427157	0.081	0.049	-0.0524226	5.51532
201901	finance to energy	10	1	0	1	0.000450758	0	0.696366	0.658283	0.470054	0.682877	0.064744	0.440803	0.084	0.049	0.0615038	5.66331
201902	finance to energy	10	1	0	1	0.00450145	0	0.769566	0.658433	0.561755	0.693667	0.0318871	0.424522	0.08	0.049	0.136359	5.48058
201903	finance to energy	10	1	0	1	0.00778614	0	0.757266	0.653548	0.404279	0.698083	0.0146202	0.388148	0.086	0.049	0.0538392	6.01896
201904	finance to energy	10	1	0	1	0.00176507	0	0.580098	0.65084	0.082667	0.702338	0.0215123	0.405791	0.085	0.049	0.010499	5.76649
201905	finance to energy	10	1	0	1	-0.00272114	0	0.624325	0.650647	0.127738	0.699296	0.031406	0.411801	0.085	0.049	-0.0751837	5.90018
201906	finance to energy	10	1	0	1	-0.00195289	0	0.743226	0.648688	0.166045	0.716629	0.0179324	0.381316	0.085	0.049	0.0525374	6.47554
201907	finance to energy	10	1	0	1	-0.000271559	0	0.764587	0.6464	0.211889	0.723263	0.0490248	0.360316	0.081	0.049	0.00255102	5.92933
201908	finance to energy	10	1	0	1	-0.000208085	1	0.77369	0.640503	0.369949	0.720032	0.0458961	0.390992	0.082	0.0485	-0.00937082	5.98138
201909	finance to energy	10	1	0	1	-0.000413273	1	0.744477	0.637793	0.356231	0.720008	0.0530963	0.385492	0.084	0.0485	0.00392479	5.85046
201910	finance to energy	10	1	0	1	9.40598e-05	1	0.808112	0.636545	0.618561	0.735605	0.0867772	0.422281	0.084	0.0485	0.0187568	5.45573
201911	finance to energy	10	1	0	1	-0.000654984	1	0.744978	0.636925	0.492055	0.732914	0.0801944	0.426951	0.082	0.048	-0.0150562	5.98187
201912	finance to energy	10	1	0	1	-0.00121297	1	0.826415	0.647898	0.608918	0.740666	0.089789	0.421739	0.087	0.048	0.0676354	5.82281
202001	finance to energy	10	1	0	1	-0.000406947	1	0.773864	0.648849	0.292359	0.741607	0.0928296	0.423079	0.084	0.048	-0.0228838	5.52275
202002	finance to energy	10	1	0	1	-0.000707953	1	0.820446	0.646184	0.456642	0.746109	0.113749	0.398416	0.088	0.0475	-0.0160761	5.27661
202003	finance to energy	10	1	0	1	0.00332082	1	0.806465	0.646711	0.481283	0.750529	0.120327	0.351123	0.101	0.0475	-0.0666092	5.39091
202004	finance to energy	10	1	0	1	-0.000351544	1	0.71578	0.651815	0.0909955	0.764794	0.114625	0.55126	0.111	0.0465	0.0596124	5.79547
202005	finance to energy	10	1	0	1	-0.001766	1	0.762431	0.65149	0.289331	0.765537	0.117758	0.549589	0.111	0.0465	-0.0117113	6.21727
202006	finance to energy	10	1	0	1	-0.00120719	1	0.842286	0.653895	0.401405	0.778558	0.161395	0.525616	0.111	0.0465	0.0739824	6.04415
202007	finance to energy	10	1	0	1	0.00573265	1	0.888702	0.656915	0.446536	0.77891	0.158817	0.52817	0.107	0.0465	0.120041	5.78279
202008	finance to energy	10	1	0	1	0.00667619	1	0.874557	0.657544	0.261329	0.78432	0.168577	0.695927	0.104	0.0465	0.0254805	6.11287
202009	finance to energy	10	1	0	1	0.00436663	1	0.850349	0.657534	0.0529827	0.789333	0.187963	0.688549	0.109	0.0465	-0.048676	6.20132
202010	finance to energy	10	1	0	1	0.000856292	1	0.857771	0.655119	0.00151488	0.789498	0.20578	0.451425	0.105	0.0465	0.0232568	5.98342
202011	finance to energy	10	1	0	1	-0.00089946	1	0.754717	0.653295	0.0477257	0.784844	0.185732	0.451186	0.107	0.0465	0.0548873	6.49501
202012	finance to energy	10	1	0	1	-0.00257241	1	0.758631	0.647123	0.222375	0.783324	0.180077	0.454885	0.101	0.0465	0.0493706	6.08478
202101	finance to energy	10	1	0	1	-0.00204733	1	0.828418	0.646943	0.174715	0.788147	0.198211	0.44235	0.094	0.0465	0.0266366	5.93584
202102	finance to energy	10	1	0	1	-0.00451039	1	0.714872	0.64447	0.0881251	0.772853	0.14317	0.482986	0.101	0.0465	-0.00284481	5.46978
202103	finance to energy	10	1	0	1	-0.00464719	1	0.669604	0.645389	0.390595	0.767617	0.106089	0.521853	0.094	0.0465	-0.0555553	5.71142
202104	finance to energy	10	1	0	1	-0.00367452	1	0.61597	0.645701	0.279101	0.758694	0.0698248	0.248901	0.081	0.0465	0.0147721	5.6686
202105	finance to energy	10	1	0	1	-0.00342968	1	0.591384	0.643018	0.0762481	0.757358	0.0723326	0.246898	0.083	0.0465	0.03981	5.37925
202106	finance to energy	10	1	0	1	-0.001553	1	0.511127	0.638515	0.265954	0.727348	0.0261638	0.319407	0.086	0.0465	-0.0203744	5.39255
202107	finance to energy	10	1	0	1	-0.00220892	1	0.589128	0.638417	0.0357811	0.712921	0.0753508	0.354292	0.083	0.0465	-0.082331	5.42901
202108	finance to energy	10	1	0	1	-0.000707608	1	0.428914	0.637295	0.263792	0.681017	0.166285	0.258111	0.082	0.0465	-0.00115623	5.68639
202109	finance to energy	10	1	0	1	-0.00386434	1	0.161656	0.637292	0.553732	0.645347	0.250111	0.332715	0.083	0.0465	0.0125669	5.61659
202110	finance to energy	10	1	0	1	-0.0079403	1	0.0417222	0.637536	0.676993	0.685521	0.154946	0.323187	0.087	0.0465	0.00867255	5.51534
202111	finance to energy	10	1	0	1	-0.00978229	1	0.312476	0.637485	0.522949	0.701652	0.121723	0.282932	0.085	0.0465	-0.0157576	5.79627
202112	finance to energy	10	1	0	1	-0.00860426	1	0.286653	0.63516	0.28632	0.688967	0.151064	0.306963	0.09	0.0465	0.0221751	5.84065
202201	finance to energy	10	1	0	1	-0.00552348	1	0.396077	0.638222	0.18759	0.691524	0.148956	0.311185	0.098	0.046	-0.0792914	5.76542
202202	finance to energy	10	1	0	1	-0.00788569	1	0.186277	0.638273	0.474996	0.650383	0.249191	0.38486	0.092	0.046	0.00390883	5.11848
202203	finance to energy	10	1	0	1	-0.00760107	1	0.145341	0.638104	0.566699	0.634659	0.29201	0.387033	0.097	0.046	-0.081608	5.88334
202204	finance to energy	10	1	0	1	-0.007974	1	0.226556	0.61061	0.316592	0.545964	0.337444	0.328829	0.105	0.046	-0.0501039	5.82054
202205	finance to energy	10	1	0	1	-0.0115571	1	0.0216818	0.610553	0.578316	0.494468	0.408117	0.374152	0.111	0.0445	0.0185696	5.95778
202206	finance to energy	10	1	0	1	-0.0104739	1	0.264597	0.610639	0.440935	0.540768	0.348418	0.311045	0.114	0.0445	0.091825	5.7933
202207	finance to energy	10	1	0	1	-0.0107551	1	0.136139	0.610427	0.456438	0.534987	0.356532	0.320468	0.12	0.0445	-0.0728004	5.88604
202208	finance to energy	10	1	0	1	-0.00690903	1	0.067737	0.607881	0.61938	0.501549	0.386839	0.251932	0.122	0.043	-0.0221278	5.56406
202209	finance to energy	10	1	0	1	-0.0080407	1	0.0990262	0.612871	0.651135	0.492803	0.40498	0.273982	0.121	0.043	-0.0695268	5.49124
202210	finance to energy	10	1	0	1	-0.00606579	1	0.0864658	0.613001	0.602698	0.506061	0.391847	0.206071	0.118	0.043	-0.0810393	5.55702
202211	finance to energy	10	1	0	1	-0.003566	1	0.389722	0.613104	0.402624	0.5208	0.37315	0.181657	0.124	0.043	0.093615	6.10611
202212	finance to energy	10	1	0	1	0.00128211	1	0.464829	0.607775	0.301029	0.556381	0.317813	0.109309	0.118	0.043	0.00481505	5.73817
202301	finance to energy	10	1	0	1	-0.00137114	1	0.540734	0.604758	0.188758	0.548841	0.32795	0.126708	0.126	0.043	0.0710829	5.61827
202302	finance to energy	10	1	0	1	-0.000838363	1	0.438155	0.602261	0.0102516	0.532518	0.347919	0.152913	0.129	0.043	-0.0212495	5.89794
202303	finance to energy	10	1	0	1	-0.00226637	1	0.336322	0.604505	0.280434	0.509524	0.384469	0.158939	0.127	0.043	-0.00456457	6.248
202304	finance to energy	10	1	0	1	-0.00379232	1	0.493411	0.605676	0.125023	0.482567	0.409535	0.213687	0.124	0.043	-0.00540592	5.9728
202305	finance to energy	10	1	0	1	2.89578e-05	1	0.643859	0.605415	0.258784	0.512456	0.375892	0.165688	0.116	0.043	-0.0589218	5.45529
202306	finance to energy	10	1	0	1	-0.000706014	1	0.519864	0.605415	0.0605342	0.49402	0.398888	0.196593	0.113	0.042	0.0114929	5.67129
202307	finance to energy	10	1	0	1	-0.00080374	1	0.657459	0.604099	0.207673	0.51853	0.368326	0.154984	0.107	0.042	0.0438346	5.45424
202308	finance to energy	10	1	0	1	0.00401517	1	0.827486	0.604196	0.535863	0.50028	0.402766	0.258776	0.106	0.042	-0.0641262	5.42561
202309	finance to energy	10	1	0	1	-0.00104142	1	0.39427	0.60422	0.403563	0.473292	0.433376	0.296754	0.103	0.042	-0.0203234	5.5194
202310	finance to energy	10	1	0	1	-0.00179081	1	0.552197	0.604627	0.417791	0.500492	0.410931	0.263203	0.103	0.042	-0.0322284	5.08128
202311	finance to energy	10	1	0	1	-0.00185754	1	0.596219	0.604817	0.266554	0.479997	0.434229	0.292313	0.1	0.042	-0.0215897	5.43523
202312	finance to energy	10	1	0	1	-0.00136247	1	0.443377	0.603434	0.334891	0.467029	0.447938	0.309462	0.097	0.042	-0.0187937	5.74555
202401	finance to energy	10	1	0	1	-0.00218591	1	0.461151	0.603484	0.0395486	0.430686	0.483194	0.353753	0.087	0.042	-0.064947	5.87766
202402	finance to energy	10	1	0	1	-0.00541564	1	0.498407	0.603484	0.00661356	0.420925	0.491886	0.364712	0.087	0.0395	0.0894107	5.1406
202403	finance to energy	10	1	0	1	-0.00427367	1	0.280401	0.602481	0.245639	0.369882	0.535455	0.420866	0.083	0.0395	0.00606835	5.49243
202404	finance to energy	10	1	0	1	-0.00259914	1	0.280904	0.602318	0.557415	0.383306	0.520641	0.424549	0.072	0.0395	0.0187379	5.11644
202405	finance to energy	10	1	0	1	-0.00181725	1	0.457204	0.602365	0.312748	0.37546	0.526623	0.43173	0.07	0.0395	-0.00681197	5.32924
202406	finance to energy	10	1	0	1	-0.00236409	1	0.409927	0.602359	0.156535	0.360321	0.537833	0.445177	0.062	0.0395	-0.0335944	4.82266
202407	finance to energy	10	1	0	1	-0.00290127	1	0.474537	0.600811	0.0889131	0.433134	0.478428	0.374337	0.063	0.0385	-0.00567016	5.62964
202408	finance to energy	10	1	0	1	-0.00368328	1	0.563639	0.600814	0.0929048	0.423915	0.489304	0.384835	0.063	0.0385	-0.0356811	5.33745
202409	finance to energy	10	1	0	1	-0.00381145	1	0.686098	0.60106	0.29862	0.479092	0.43928	0.323185	0.068	0.0385	0.190352	5.41011

## Sheet: cyclical sector
time	sec to r	id	cyclical sector	spillover effect	reform	turnover	capital stock	turnover rate	market value	pb	pe	m2 growth	interest rate	hs300 return	EPU
201601	finance to material	1	1	-0.0152041	0	0.656905	0.948731	0.37281	0.940367	0.475428	0.936901	0.14	0.049	-0.236199	4.84795
201602	finance to material	1	1	-0.0150348	0	0.545479	0.94876	0.426076	0.938018	0.495458	0.950009	0.133	0.049	-0.0235687	4.68264
201603	finance to material	1	1	-0.0134796	0	0.662926	0.948621	0.390293	0.936155	0.52428	0.941569	0.134	0.049	0.111877	5.04489
201604	finance to material	1	1	-0.0067595	0	0.50293	0.948428	0.555811	0.934773	0.543186	1	0.128	0.049	-0.0192459	5.10739
201605	finance to material	1	1	-0.0102182	0	0.406974	0.946425	0.536713	0.937093	0.526162	1	0.118	0.049	0.00405125	4.76683
201606	finance to material	1	1	-0.00791073	0	0.369084	0.946518	0.493598	0.934466	0.549393	1	0.118	0.049	-0.00494627	4.87868
201607	finance to material	1	1	-0.00548636	0	0.358644	0.9463	0.53575	0.933776	0.557029	1	0.102	0.049	0.0157319	4.72206
201608	finance to material	1	1	-0.00291031	0	0.606314	0.944986	0.195662	0.933861	0.541315	1	0.114	0.049	0.0379313	4.75639
201609	finance to material	1	1	-0.00236024	0	0.446043	0.942721	0.505056	0.930655	0.549673	1	0.115	0.049	-0.0226444	4.99427
201610	finance to material	1	1	-0.00324154	0	0.426655	0.941869	0.209725	0.928421	0.560575	1	0.116	0.049	0.0251906	4.67104
201611	finance to material	1	1	-0.00169112	0	0.563602	0.940877	0.274451	0.928223	0.558291	1	0.114	0.049	0.0587061	4.89108
201612	finance to material	1	1	-0.0027957	0	0.553191	0.940973	0.335374	0.927221	0.567304	1	0.113	0.049	-0.0665893	4.87189
201701	finance to material	1	1	-0.00201701	0	0.419989	0.940624	0.456643	0.92852	0.554568	1	0.107	0.049	0.0232555	5.72371
201702	finance to material	1	1	-0.00244695	0	0.412038	0.939876	0.0351902	0.926065	0.5706	1	0.104	0.049	0.0189603	5.17275
201703	finance to material	1	1	-0.00201805	0	0.362019	0.940304	0.22096	0.927213	0.56389	0.959027	0.101	0.049	0.000936537	5.85522
201704	finance to material	1	1	-0.00394264	0	0.315814	0.940712	0.0938684	0.928976	0.539631	0.947435	0.098	0.049	-0.00472535	5.16016
201705	finance to material	1	1	-0.00263989	0	0.64285	0.940193	0.110835	0.937482	0.487124	1	0.091	0.049	0.0153282	4.87333
201706	finance to material	1	1	-0.000838426	0	0.685407	0.939521	0.229297	0.934562	0.510193	1	0.091	0.049	0.0485908	5.42785
201707	finance to material	1	1	-0.00178883	0	0.537025	0.938871	0.380885	0.929625	0.544662	1	0.089	0.049	0.0191981	5.4304
201708	finance to material	1	1	-0.00326441	0	0.438134	0.938907	0.342887	0.929954	0.538206	1	0.086	0.049	0.0222813	5.10403
201709	finance to material	1	1	-0.00230467	0	0.340828	0.939086	0.493422	0.928473	0.550227	1	0.09	0.049	0.00376271	5.32974
201710	finance to material	1	1	-0.00185968	0	0.5958	0.939139	0.514716	0.932005	0.517199	1	0.089	0.049	0.0434116	4.95958
201711	finance to material	1	1	-0.000729447	0	0.73555	0.939843	0.442351	0.933795	0.510589	1	0.091	0.049	-0.000154403	5.32806
201712	finance to material	1	1	-0.00022067	0	0.674165	0.939955	0.527702	0.935195	0.504134	1	0.081	0.049	0.00616046	5.12208
201801	finance to material	1	1	-0.000616978	0	0.774562	0.939504	0.360733	0.940515	0.454937	1	0.086	0.049	0.0590158	5.58003
201802	finance to material	1	1	-0.00128427	0	0.752308	0.938793	0.334287	0.935499	0.487052	1	0.088	0.049	-0.0608069	5.00798
201803	finance to material	1	1	-0.00250079	0	0.585635	0.938159	0.374408	0.933528	0.496751	1	0.082	0.049	-0.0315961	5.53787
201804	finance to material	1	1	-0.00247905	0	0.623269	0.938083	0.52019	0.934197	0.480145	1	0.083	0.049	-0.0370034	5.48786
201805	finance to material	1	1	-0.00125458	0	0.564293	0.937363	0.667536	0.933406	0.486908	1	0.083	0.049	0.0120382	5.35091
201806	finance to material	1	1	-0.00573137	0	0.608577	0.93586	0.549736	0.933063	0.481415	1	0.08	0.049	-0.0797296	5.31365
201807	finance to material	1	1	-0.00332836	0	0.537692	0.936659	0.378504	0.933642	0.474408	1	0.085	0.049	0.0018986	5.98059
201808	finance to material	1	1	-0.00137693	0	0.558305	0.93576	0.500967	0.936922	0.446169	1	0.082	0.049	-0.0534713	5.59648
201809	finance to material	1	1	-0.00171416	0	0.652429	0.934962	0.399675	0.939514	0.416652	1	0.083	0.049	0.0308176	5.74967
201810	finance to material	1	1	-0.00335962	0	0.76694	0.933846	0.184259	0.943428	0.362717	1	0.08	0.049	-0.086526	5.83881
201811	finance to material	1	1	-0.00119316	0	0.70927	0.934609	0.135141	0.943257	0.367512	1	0.08	0.049	0.00596431	6.08276
201812	finance to material	1	1	-0.00313779	0	0.685641	0.934596	0.125517	0.942817	0.37365	1	0.081	0.049	-0.0524226	5.51532
201901	finance to material	1	1	7.76599e-05	0	0.709089	0.933221	0.177369	0.94519	0.331776	1	0.084	0.049	0.0615038	5.66331
201902	finance to material	1	1	0.000491271	0	0.756173	0.933144	0.30306	0.941865	0.37068	1	0.08	0.049	0.136359	5.48058
201903	finance to material	1	1	0.00240227	0	0.74148	0.93234	0.222628	0.937898	0.402689	1	0.086	0.049	0.0538392	6.01896
201904	finance to material	1	1	-0.00226343	0	0.663169	0.931758	0.126844	0.940675	0.386472	1	0.085	0.049	0.010499	5.76649
201905	finance to material	1	1	-0.00774269	0	0.677417	0.930868	0.0210366	0.938857	0.403386	1	0.085	0.049	-0.0751837	5.90018
201906	finance to material	1	1	-0.0048791	0	0.702962	0.930306	0.0169194	0.941714	0.377735	1	0.085	0.049	0.0525374	6.47554
201907	finance to material	1	1	-0.00248805	0	0.707572	0.929822	0.156443	0.942298	0.367293	1	0.081	0.049	0.00255102	5.92933
201908	finance to material	1	1	-0.000323887	1	0.69544	0.928548	0.0810542	0.939595	0.383245	1	0.082	0.0485	-0.00937082	5.98138
201909	finance to material	1	1	-0.000538719	1	0.72245	0.927749	0.132736	0.940006	0.374352	1	0.084	0.0485	0.00392479	5.85046
201910	finance to material	1	1	-0.000699013	1	0.765914	0.927494	0.29526	0.942871	0.344355	1	0.084	0.0485	0.0187568	5.45573
201911	finance to material	1	1	-0.00132764	1	0.701121	0.92803	0.124531	0.940648	0.372873	1	0.082	0.048	-0.0150562	5.98187
201912	finance to material	1	1	-0.000829312	1	0.754811	0.930224	0.222051	0.938839	0.406091	1	0.087	0.048	0.0676354	5.82281
202001	finance to material	1	1	-0.000315144	1	0.693733	0.930493	0.0978384	0.938723	0.409926	1	0.084	0.048	-0.0228838	5.52275
202002	finance to material	1	1	-0.00695126	1	0.680029	0.930017	0.144984	0.935544	0.437556	1	0.088	0.0475	-0.0160761	5.27661
202003	finance to material	1	1	-0.00516862	1	0.708142	0.93022	0.078349	0.936042	0.437494	0.957531	0.101	0.0475	-0.0666092	5.39091
202004	finance to material	1	1	-0.00400379	1	0.60381	0.930104	0.288236	0.936143	0.456581	0.88102	0.111	0.0465	0.0596124	5.79547
202005	finance to material	1	1	-0.00218809	1	0.530935	0.930496	0.369186	0.934105	0.47186	0.880862	0.111	0.0465	-0.0117113	6.21727
202006	finance to material	1	1	-0.00102489	1	0.693927	0.930394	0.131824	0.932953	0.480713	0.882141	0.111	0.0465	0.0739824	6.04415
202007	finance to material	1	1	0.00633961	1	0.819593	0.929918	0.10772	0.924806	0.536008	0.885012	0.107	0.0465	0.120041	5.78279
202008	finance to material	1	1	0.00206481	1	0.739921	0.930472	0.261573	0.92564	0.527178	0.857119	0.104	0.0465	0.0254805	6.11287
202009	finance to material	1	1	0.00077564	1	0.749267	0.931088	0.438932	0.930466	0.502791	0.852682	0.109	0.0465	-0.048676	6.20132
202010	finance to material	1	1	-0.00162091	1	0.764706	0.930928	0.506929	0.929816	0.496204	0.766566	0.105	0.0465	0.0232568	5.98342
202011	finance to material	1	1	-0.0024395	1	0.657891	0.931042	0.418699	0.92668	0.521552	0.788871	0.107	0.0465	0.0548873	6.49501
202012	finance to material	1	1	-0.000668485	1	0.729436	0.931186	0.0322455	0.923669	0.544244	0.77441	0.101	0.0465	0.0493706	6.08478
202101	finance to material	1	1	-0.0021542	1	0.719341	0.931333	0.281754	0.918939	0.572589	0.753824	0.094	0.0465	0.0266366	5.93584
202102	finance to material	1	1	-0.00624526	1	0.591779	0.931096	0.421651	0.914443	0.595669	0.773872	0.101	0.0465	-0.00284481	5.46978
202103	finance to material	1	1	-0.00762396	1	0.552122	0.931432	0.503343	0.919136	0.576531	0.737414	0.094	0.0465	-0.0555553	5.71142
202104	finance to material	1	1	-0.00630457	1	0.53382	0.932131	0.521522	0.91239	0.60075	0.703816	0.081	0.0465	0.0147721	5.6686
202105	finance to material	1	1	-0.00172931	1	0.579941	0.931479	0.26389	0.912595	0.598073	0.699194	0.083	0.0465	0.03981	5.37925
202106	finance to material	1	1	-0.000761241	1	0.558866	0.930513	0.319471	0.907146	0.618484	0.710768	0.086	0.0465	-0.0203744	5.39255
202107	finance to material	1	1	-0.0026294	1	0.279526	0.930697	0.508706	0.882232	0.700244	0.795505	0.083	0.0465	-0.082331	5.42901
202108	finance to material	1	1	-0.0030731	1	0.281628	0.930132	0.559221	0.864112	0.731608	0.834805	0.082	0.0465	-0.00115623	5.68639
202109	finance to material	1	1	-0.00288295	1	0.298175	0.930702	0.552022	0.880624	0.697962	0.836884	0.083	0.0465	0.0125669	5.61659
202110	finance to material	1	1	-0.00576951	1	0.277411	0.930403	0.598777	0.884194	0.629788	0.847214	0.087	0.0465	0.00867255	5.51534
202111	finance to material	1	1	-0.00458269	1	0.212738	0.930547	0.680734	0.878303	0.695732	0.844192	0.085	0.0465	-0.0157576	5.79627
202112	finance to material	1	1	-0.00253801	1	0.431515	0.930324	0.40769	0.880969	0.689129	0.844932	0.09	0.0465	0.0221751	5.84065
202201	finance to material	1	1	-0.001741	1	0.503793	0.93007	0.232055	0.890233	0.661403	0.839535	0.098	0.046	-0.0792914	5.76542
202202	finance to material	1	1	-0.00101618	1	0.395509	0.930249	0.247569	0.878741	0.694567	0.860015	0.092	0.046	0.00390883	5.11848
202203	finance to material	1	1	-0.00247747	1	0.431053	0.9308	0.356079	0.89015	0.667103	0.84588	0.097	0.046	-0.081608	5.88334
202204	finance to material	1	1	-0.00471888	1	0.571839	0.930876	0.274208	0.896946	0.630301	0.903983	0.105	0.046	-0.0501039	5.82054
202205	finance to material	1	1	-0.0127553	1	0.420118	0.930676	0.476391	0.887037	0.666909	0.912592	0.111	0.0445	0.0185696	5.95778
202206	finance to material	1	1	-0.00447978	1	0.508462	0.930652	0.407459	0.885937	0.671724	0.918698	0.114	0.0445	0.091825	5.7933
202207	finance to material	1	1	-0.00303453	1	0.174306	0.930471	0.649386	0.876906	0.69606	0.9618	0.12	0.0445	-0.0728004	5.88604
202208	finance to material	1	1	-0.00192425	1	0.252115	0.930455	0.634493	0.883052	0.677867	0.965434	0.122	0.043	-0.0221278	5.56406
202209	finance to material	1	1	-0.0027881	1	0.421631	0.930563	0.487316	0.889184	0.660909	0.958621	0.121	0.043	-0.0695268	5.49124
202210	finance to material	1	1	-0.00464059	1	0.486609	0.930582	0.472838	0.886946	0.667704	0.968123	0.118	0.043	-0.0810393	5.55702
202211	finance to material	1	1	-0.00311772	1	0.570072	0.93031	0.349573	0.890234	0.657754	0.969994	0.124	0.043	0.093615	6.10611
202212	finance to material	1	1	0.00419615	1	0.575698	0.929771	0.38646	0.894631	0.641131	0.965486	0.118	0.043	0.00481505	5.73817
202301	finance to material	1	1	0.00069595	1	0.654401	0.929817	0.0757537	0.887742	0.663589	0.967673	0.126	0.043	0.0710829	5.61827
202302	finance to material	1	1	-0.000541261	1	0.532394	0.929267	0.312119	0.884156	0.671876	0.970328	0.129	0.043	-0.0212495	5.89794
202303	finance to material	1	1	1.3637e-05	1	0.618739	0.929698	0.345609	0.890766	0.655463	0.96638	0.127	0.043	-0.00456457	6.248
202304	finance to material	1	1	-0.000467384	1	0.698824	0.930024	0.281212	0.902723	0.609333	0.958468	0.124	0.043	-0.00540592	5.9728
202305	finance to material	1	1	0.00227082	1	0.831129	0.929931	0.0639172	0.907634	0.595922	0.976017	0.116	0.043	-0.0589218	5.45529
202306	finance to material	1	1	0.000636594	1	0.679785	0.930011	0.352496	0.904977	0.608863	0.976126	0.113	0.042	0.0114929	5.67129
202307	finance to material	1	1	0.000923609	1	0.697991	0.929957	0.308737	0.905601	0.606737	0.977672	0.107	0.042	0.0438346	5.45424
202308	finance to material	1	1	0.00590736	1	0.879559	0.929862	0.311249	0.906861	0.602518	0.990245	0.106	0.042	-0.0641262	5.42561
202309	finance to material	1	1	0.00101264	1	0.743607	0.930024	0.296494	0.908685	0.596089	0.989919	0.103	0.042	-0.0203234	5.5194
202310	finance to material	1	1	-0.00153493	1	0.742141	0.930244	0.142029	0.908267	0.598565	0.938897	0.103	0.042	-0.0322284	5.08128
202311	finance to material	1	1	-0.00269967	1	0.743467	0.930374	0.38817	0.908755	0.597001	0.938027	0.1	0.042	-0.0215897	5.43523
202312	finance to material	1	1	-0.00168474	1	0.687143	0.930099	0.520975	0.907687	0.602561	0.937002	0.097	0.042	-0.0187937	5.74555
202401	finance to material	1	1	-0.0043611	1	0.737125	0.930067	0.393749	0.92206	0.529341	0.924078	0.087	0.042	-0.064947	5.87766
202402	finance to material	1	1	-0.0123376	1	0.786451	0.930014	0.286514	0.919137	0.546115	0.929767	0.087	0.0395	0.0894107	5.1406
202403	finance to material	1	1	-0.00652286	1	0.666715	0.930231	0.506615	0.912517	0.587872	0.927841	0.083	0.0395	0.00606835	5.49243
202404	finance to material	1	1	-0.00570671	1	0.547408	0.930202	0.639894	0.913467	0.588564	0.825601	0.072	0.0395	0.0187379	5.11644
202405	finance to material	1	1	-0.00566806	1	0.604414	0.930108	0.612417	0.914684	0.582653	0.814936	0.07	0.0395	-0.00681197	5.32924
202406	finance to material	1	1	-0.00522523	1	0.68109	0.930068	0.501466	0.920649	0.551764	0.784666	0.062	0.0395	-0.0335944	4.82266
202407	finance to material	1	1	-0.00419387	1	0.700502	0.930245	0.487374	0.924472	0.529584	0.773628	0.063	0.0385	-0.00567016	5.62964
202408	finance to material	1	1	-0.00491142	1	0.74382	0.930442	0.307388	0.927739	0.512498	0.73423	0.063	0.0385	-0.0356811	5.33745
202409	finance to material	1	1	-0.00189762	1	0.80455	0.930575	0.09698	0.925531	0.527877	0.754858	0.068	0.0385	0.190352	5.41011
201601	finance to real estate	2	1	-0.0102036	0	0.477768	0.235857	0.182872	0.874319	0.567208	0.68012	0.14	0.049	-0.236199	4.84795
201602	finance to real estate	2	1	-0.00957125	0	0.365464	0.226927	0.220872	0.869016	0.582307	0.690639	0.133	0.049	-0.0235687	4.68264
201603	finance to real estate	2	1	-0.00882092	0	0.523728	0.170244	0.18243	0.874052	0.54594	0.671223	0.134	0.049	0.111877	5.04489
201604	finance to real estate	2	1	-0.00415566	0	0.466162	0.191314	0.234562	0.87429	0.525356	0.655303	0.128	0.049	-0.0192459	5.10739
201605	finance to real estate	2	1	-0.00479076	0	0.455988	0.203532	0.0967198	0.878809	0.504143	0.638065	0.118	0.049	0.00405125	4.76683
201606	finance to real estate	2	1	-0.00285525	0	0.539195	0.197897	0.0617143	0.875827	0.516056	0.64676	0.118	0.049	-0.00494627	4.87868
201607	finance to real estate	2	1	-0.00159455	0	0.35713	0.224793	0.127359	0.879993	0.499514	0.63326	0.102	0.049	0.0157319	4.72206
201608	finance to real estate	2	1	-0.00729614	0	0.104541	0.111971	0.117046	0.869843	0.522777	0.630014	0.114	0.049	0.0379313	4.75639
201609	finance to real estate	2	1	-0.00745946	0	0.124386	0.0846124	0.0805408	0.862006	0.533664	0.638264	0.115	0.049	-0.0226444	4.99427
201610	finance to real estate	2	1	-0.0047004	0	0.222378	0.0739987	0.332227	0.863628	0.515546	0.608338	0.116	0.049	0.0251906	4.67104
201611	finance to real estate	2	1	-0.00173256	0	0.48246	0.0117464	0.371301	0.862788	0.511589	0.60503	0.114	0.049	0.0587061	4.89108
201612	finance to real estate	2	1	-0.00346024	0	0.401517	0.0823272	0.130645	0.866105	0.493847	0.590683	0.113	0.049	-0.0665893	4.87189
201701	finance to real estate	2	1	-0.00206454	0	0.331101	0.066422	0.075774	0.869822	0.464687	0.566609	0.107	0.049	0.0232555	5.72371
201702	finance to real estate	2	1	-0.00164937	0	0.479383	0.0440728	0.606376	0.869456	0.464959	0.547907	0.104	0.049	0.0189603	5.17275
201703	finance to real estate	2	1	-0.00184265	0	0.422134	0.0613598	0.558729	0.870585	0.446258	0.511831	0.101	0.049	0.000936537	5.85522
201704	finance to real estate	2	1	-0.0035677	0	0.158204	0.0601857	0.21755	0.868575	0.436432	0.489607	0.098	0.049	-0.00472535	5.16016
201705	finance to real estate	2	1	-0.00242701	0	0.457847	0.0816285	0.515902	0.876364	0.408564	0.428951	0.091	0.049	0.0153282	4.87333
201706	finance to real estate	2	1	-0.000969666	0	0.493051	0.0340012	0.240085	0.871467	0.425104	0.444936	0.091	0.049	0.0485908	5.42785
201707	finance to real estate	2	1	-0.00173517	0	0.626274	0.0498942	0.368582	0.87907	0.389544	0.412129	0.089	0.049	0.0191981	5.4304
201708	finance to real estate	2	1	-0.000317531	0	0.650824	0.0463612	0.400499	0.884016	0.372367	0.372446	0.086	0.049	0.0222813	5.10403
201709	finance to real estate	2	1	-0.000716361	0	0.435457	0.0437994	0.120758	0.881545	0.385468	0.385539	0.09	0.049	0.00376271	5.32974
201710	finance to real estate	2	1	-0.00238162	0	0.6149	0.0187684	0.0354291	0.88028	0.391859	0.370685	0.089	0.049	0.0434116	4.95958
201711	finance to real estate	2	1	-0.00128722	0	0.678619	0.016981	0.388208	0.880394	0.391291	0.370084	0.091	0.049	-0.000154403	5.32806
201712	finance to real estate	2	1	-0.00191689	0	0.651319	0.0277485	0.361791	0.881353	0.387646	0.36628	0.081	0.049	0.00616046	5.12208
201801	finance to real estate	2	1	-0.00445704	0	0.538834	0.114937	0.0911059	0.876933	0.402958	0.345671	0.086	0.049	0.0590158	5.58003
201802	finance to real estate	2	1	-0.00660086	0	0.619596	0.00127241	0.149938	0.880489	0.384777	0.330087	0.088	0.049	-0.0608069	5.00798
201803	finance to real estate	2	1	-0.00462606	0	0.521697	0.0122493	0.0497041	0.874792	0.395693	0.328723	0.082	0.049	-0.0315961	5.53787
201804	finance to real estate	2	1	-0.00388748	0	0.561134	0.0756605	0.0345579	0.879664	0.349862	0.266653	0.083	0.049	-0.0370034	5.48786
201805	finance to real estate	2	1	-0.00216845	0	0.56507	0.116154	0.227919	0.880832	0.346758	0.270377	0.083	0.049	0.0120382	5.35091
201806	finance to real estate	2	1	-0.00564524	0	0.547012	0.158331	0.177707	0.878317	0.34749	0.270663	0.08	0.049	-0.0797296	5.31365
201807	finance to real estate	2	1	-0.00791349	0	0.595926	0.189165	0.499568	0.885744	0.306758	0.215913	0.085	0.049	0.0018986	5.98059
201808	finance to real estate	2	1	-0.00549333	0	0.603989	0.227243	0.243393	0.888423	0.304298	0.172147	0.082	0.049	-0.0534713	5.59648
201809	finance to real estate	2	1	-0.00370625	0	0.576633	0.210598	0.309813	0.891562	0.271861	0.133973	0.083	0.049	0.0308176	5.74967
201810	finance to real estate	2	1	-0.00752816	0	0.734035	0.240243	0.515707	0.894042	0.245386	0.0653075	0.08	0.049	-0.086526	5.83881
201811	finance to real estate	2	1	-0.00406036	0	0.566624	0.205222	0.445796	0.885496	0.301429	0.133124	0.08	0.049	0.00596431	6.08276
201812	finance to real estate	2	1	-0.00553852	0	0.523677	0.244841	0.25694	0.885517	0.301763	0.133305	0.081	0.049	-0.0524226	5.51532
201901	finance to real estate	2	1	-0.00159496	0	0.648737	0.183717	0.598816	0.884915	0.286342	0.0879806	0.084	0.049	0.0615038	5.66331
201902	finance to real estate	2	1	0.00191508	0	0.6877	0.0802868	0.618403	0.884013	0.291886	0.101074	0.08	0.049	0.136359	5.48058
201903	finance to real estate	2	1	0.00114021	0	0.603667	0.0405311	0.517896	0.870972	0.340971	0.141591	0.086	0.049	0.0538392	6.01896
201904	finance to real estate	2	1	-0.00349908	0	0.588044	0.0170594	0.377733	0.876442	0.298925	0.118296	0.085	0.049	0.010499	5.76649
201905	finance to real estate	2	1	-0.00636693	0	0.637288	0.0545716	0.535949	0.877965	0.290162	0.107295	0.085	0.049	-0.0751837	5.90018
201906	finance to real estate	2	1	-0.00335019	0	0.743696	0.044636	0.629887	0.882643	0.261887	0.0717071	0.085	0.049	0.0525374	6.47554
201907	finance to real estate	2	1	-0.00137988	0	0.622016	0.0431223	0.55499	0.881051	0.265857	0.0544411	0.081	0.049	0.00255102	5.92933
201908	finance to real estate	2	1	-0.0033317	1	0.700855	0.0922351	0.605378	0.881719	0.254216	0.0325367	0.082	0.0485	-0.00937082	5.98138
201909	finance to real estate	2	1	-0.00324053	1	0.719173	0.0752403	0.62757	0.881433	0.250665	0.0300838	0.084	0.0485	0.00392479	5.85046
201910	finance to real estate	2	1	-0.00304255	1	0.641007	0.0510935	0.660747	0.882486	0.253559	0.0544079	0.084	0.0485	0.0187568	5.45573
201911	finance to real estate	2	1	-0.00293172	1	0.622003	0.0707078	0.609993	0.881109	0.260031	0.0630322	0.082	0.048	-0.0150562	5.98187
201912	finance to real estate	2	1	-0.00326416	1	0.71229	0.0106199	0.607348	0.87895	0.29557	0.109407	0.087	0.048	0.0676354	5.82281
202001	finance to real estate	2	1	-0.00317203	1	0.706389	0.0797605	0.513207	0.882663	0.273449	0.0602062	0.084	0.048	-0.0228838	5.52275
202002	finance to real estate	2	1	-0.00789728	1	0.730327	0.10253	0.535951	0.879249	0.289845	0.0704618	0.088	0.0475	-0.0160761	5.27661
202003	finance to real estate	2	1	-0.00473194	1	0.700822	0.148897	0.402853	0.879353	0.283194	0.0669691	0.101	0.0475	-0.0666092	5.39091
202004	finance to real estate	2	1	-0.00445211	1	0.679718	0.119481	0.324258	0.879025	0.278511	0.129221	0.111	0.0465	0.0596124	5.79547
202005	finance to real estate	2	1	-0.00185146	1	0.528041	0.143872	0.111291	0.878734	0.27998	0.13078	0.111	0.0465	-0.0117113	6.21727
202006	finance to real estate	2	1	-0.00185	1	0.618616	0.101148	0.201413	0.875283	0.295055	0.148354	0.111	0.0465	0.0739824	6.04415
202007	finance to real estate	2	1	0.00186828	1	0.768706	0.0302074	0.409938	0.873819	0.297824	0.154636	0.107	0.0465	0.120041	5.78279
202008	finance to real estate	2	1	0.00395454	1	0.749533	0.0169928	0.301013	0.876121	0.283608	0.0946325	0.104	0.0465	0.0254805	6.11287
202009	finance to real estate	2	1	0.00396139	1	0.71958	0.0706256	0.193966	0.879786	0.26172	0.0669739	0.109	0.0465	-0.048676	6.20132
202010	finance to real estate	2	1	0.00119801	1	0.797419	0.10713	0.361598	0.884741	0.217211	0.0138751	0.105	0.0465	0.0232568	5.98342
202011	finance to real estate	2	1	0.000740658	1	0.78849	0.0581535	0.563843	0.888345	0.195569	0.026066	0.107	0.0465	0.0548873	6.49501
202012	finance to real estate	2	1	0.00253868	1	0.827971	0.130573	0.596745	0.8927	0.170404	0.0558089	0.101	0.0465	0.0493706	6.08478
202101	finance to real estate	2	1	0.00169843	1	0.815773	0.18755	0.337611	0.898878	0.119729	0.096921	0.094	0.0465	0.0266366	5.93584
202102	finance to real estate	2	1	-0.00138188	1	0.770171	0.109167	0.303478	0.891297	0.18545	0.0130453	0.101	0.0465	-0.00284481	5.46978
202103	finance to real estate	2	1	-0.00242227	1	0.742049	0.139766	0.186308	0.893704	0.156135	0.00563078	0.094	0.0465	-0.0555553	5.71142
202104	finance to real estate	2	1	-0.00109238	1	0.677899	0.155063	0.0104283	0.890786	0.189144	0.128984	0.081	0.0465	0.0147721	5.6686
202105	finance to real estate	2	1	0.00153688	1	0.695885	0.128515	0.339711	0.893165	0.16427	0.102257	0.083	0.0465	0.03981	5.37925
202106	finance to real estate	2	1	0.00225229	1	0.708856	0.181427	0.404639	0.893988	0.145271	0.0817836	0.086	0.0465	-0.0203744	5.39255
202107	finance to real estate	2	1	0.000697414	1	0.740071	0.27679	0.440865	0.89426	0.143347	0.072025	0.083	0.0465	-0.082331	5.42901
202108	finance to real estate	2	1	-0.000197667	1	0.764241	0.238779	0.390759	0.892258	0.157808	0.154399	0.082	0.0465	-0.00115623	5.68639
202109	finance to real estate	2	1	-0.000843802	1	0.762599	0.201902	0.326386	0.888226	0.188155	0.184897	0.083	0.0465	0.0125669	5.61659
202110	finance to real estate	2	1	-0.00418468	1	0.649776	0.275868	0.154725	0.898487	0.113407	0.158387	0.087	0.0465	0.00867255	5.51534
202111	finance to real estate	2	1	-0.00813007	1	0.637035	0.262591	0.0763162	0.894393	0.161131	0.221114	0.085	0.0465	-0.0157576	5.79627
202112	finance to real estate	2	1	-0.0080559	1	0.628489	0.189463	0.0157937	0.886534	0.213222	0.26958	0.09	0.0465	0.0221751	5.84065
202201	finance to real estate	2	1	-0.00656085	1	0.570085	0.192077	0.00724523	0.885073	0.217711	0.287766	0.098	0.046	-0.0792914	5.76542
202202	finance to real estate	2	1	-0.0036804	1	0.604587	0.196557	0.00618029	0.885629	0.21393	0.333888	0.092	0.046	0.00390883	5.11848
202203	finance to real estate	2	1	-0.00873469	1	0.372392	0.110842	0.385677	0.871297	0.307483	0.526048	0.097	0.046	-0.081608	5.88334
202204	finance to real estate	2	1	-0.0186338	1	0.137206	0.175423	0.578425	0.874695	0.28332	0.527617	0.105	0.046	-0.0501039	5.82054
202205	finance to real estate	2	1	-0.0182384	1	0.117569	0.226744	0.66133	0.880666	0.27578	0.667788	0.111	0.0445	0.0185696	5.95778
202206	finance to real estate	2	1	-0.0075819	1	0.599638	0.186744	0.263304	0.880977	0.273905	0.666912	0.114	0.0445	0.091825	5.7933
202207	finance to real estate	2	1	-0.00682161	1	0.435491	0.238873	0.489979	0.878345	0.29044	0.676788	0.12	0.0445	-0.0728004	5.88604
202208	finance to real estate	2	1	-0.00669121	1	0.513134	0.240553	0.298285	0.879657	0.285817	0.767873	0.122	0.043	-0.0221278	5.56406
202209	finance to real estate	2	1	-0.00599448	1	0.260638	0.249671	0.576731	0.876791	0.30247	0.77328	0.121	0.043	-0.0695268	5.49124
202210	finance to real estate	2	1	-0.00709626	1	0.482035	0.3514	0.448221	0.886233	0.261012	0.783487	0.118	0.043	-0.0810393	5.55702
202211	finance to real estate	2	1	-0.00957831	1	0.337786	0.181278	0.530132	0.872227	0.342032	0.807233	0.124	0.043	0.093615	6.10611
202212	finance to real estate	2	1	-0.0098017	1	0.159865	0.244298	0.617195	0.882572	0.278712	0.788664	0.118	0.043	0.00481505	5.73817
202301	finance to real estate	2	1	-0.00702747	1	0.555704	0.215646	0.155987	0.882075	0.281749	0.828133	0.126	0.043	0.0710829	5.61827
202302	finance to real estate	2	1	-0.0028651	1	0.574795	0.224513	0.0846427	0.881834	0.278008	0.827451	0.129	0.043	-0.0212495	5.89794
202303	finance to real estate	2	1	-0.0013634	1	0.622259	0.276627	0.0440285	0.888943	0.245759	0.884101	0.127	0.043	-0.00456457	6.248
202304	finance to real estate	2	1	-0.00359919	1	0.712828	0.291049	0.0288292	0.898247	0.190674	0.930718	0.124	0.043	-0.00540592	5.9728
202305	finance to real estate	2	1	0.00127256	1	0.814026	0.326637	0.0678312	0.902035	0.184558	0.918978	0.116	0.043	-0.0589218	5.45529
202306	finance to real estate	2	1	-0.00313515	1	0.602335	0.324586	0.455731	0.89927	0.203985	0.919768	0.113	0.042	0.0114929	5.67129
202307	finance to real estate	2	1	-0.00517047	1	0.535252	0.234463	0.504553	0.892318	0.258591	0.922639	0.107	0.042	0.0438346	5.45424
202308	finance to real estate	2	1	-0.00503672	1	0.691481	0.284773	0.243318	0.893854	0.249453	0.923284	0.106	0.042	-0.0641262	5.42561
202309	finance to real estate	2	1	-0.00855697	1	0.515347	0.323806	0.446735	0.900783	0.197032	0.917917	0.103	0.042	-0.0203234	5.5194
202310	finance to real estate	2	1	-0.00545782	1	0.613881	0.364894	0.0775423	0.904715	0.169896	0.957088	0.103	0.042	-0.0322284	5.08128
202311	finance to real estate	2	1	-0.00569442	1	0.579381	0.373575	0.423666	0.904563	0.174145	0.961164	0.1	0.042	-0.0215897	5.43523
202312	finance to real estate	2	1	-0.00862904	1	0.612873	0.40855	0.443704	0.908367	0.139751	0.959547	0.097	0.042	-0.0187937	5.74555
202401	finance to real estate	2	1	-0.0103803	1	0.676859	0.451288	0.228336	0.91796	0.0391964	0.99259	0.087	0.042	-0.064947	5.87766
202402	finance to real estate	2	1	-0.019364	1	0.72989	0.438755	0.236124	0.919837	0.0166724	0.992422	0.087	0.0395	0.0894107	5.1406
202403	finance to real estate	2	1	-0.0133042	1	0.661308	0.460027	0.375961	0.920883	0.025258	1	0.083	0.0395	0.00606835	5.49243
202404	finance to real estate	2	1	-0.010135	1	0.715954	0.475039	0.347388	0.926067	0.00788913	1	0.072	0.0395	0.0187379	5.11644
202405	finance to real estate	2	1	-0.0196312	1	0.334538	0.443503	0.698272	0.921856	0.0612042	1	0.07	0.0395	-0.00681197	5.32924
202406	finance to real estate	2	1	-0.0174932	1	0.593495	0.518863	0.478734	0.931699	0.0690153	1	0.062	0.0395	-0.0335944	4.82266
202407	finance to real estate	2	1	-0.0146321	1	0.670574	0.504849	0.490784	0.930965	0.0590124	1	0.063	0.0385	-0.00567016	5.62964
202408	finance to real estate	2	1	-0.00989311	1	0.68333	0.526845	0.348401	0.93372	0.0903596	1	0.063	0.0385	-0.0356811	5.33745
202409	finance to real estate	2	1	-0.0079536	1	0.695104	0.355424	0.312122	0.922671	0.0668396	1	0.068	0.0385	0.190352	5.41011
201601	finance to industry	5	1	-0.0151275	0	0.692507	0.953464	0.425637	0.925453	0.568147	0.773558	0.14	0.049	-0.236199	4.84795
201602	finance to industry	5	1	-0.0164934	0	0.629457	0.953419	0.457826	0.92592	0.566485	0.77768	0.133	0.049	-0.0235687	4.68264
201603	finance to industry	5	1	-0.0126129	0	0.754967	0.953702	0.376268	0.923306	0.588857	0.788745	0.134	0.049	0.111877	5.04489
201604	finance to industry	5	1	-0.00697697	0	0.655627	0.953632	0.540994	0.924359	0.584615	0.785511	0.128	0.049	-0.0192459	5.10739
201605	finance to industry	5	1	-0.0091369	0	0.653737	0.952246	0.563298	0.92629	0.57431	0.777179	0.118	0.049	0.00405125	4.76683
201606	finance to industry	5	1	-0.00631906	0	0.60012	0.951865	0.564906	0.922578	0.597509	0.788603	0.118	0.049	-0.00494627	4.87868
201607	finance to industry	5	1	-0.00392355	0	0.569837	0.951905	0.542725	0.923558	0.596512	0.784404	0.102	0.049	0.0157319	4.72206
201608	finance to industry	5	1	-0.00255599	0	0.693086	0.950826	0.269436	0.9236	0.582605	0.780825	0.114	0.049	0.0379313	4.75639
201609	finance to industry	5	1	-0.00212199	0	0.550718	0.948824	0.496734	0.920012	0.589012	0.784051	0.115	0.049	-0.0226444	4.99427
201610	finance to industry	5	1	-0.00345335	0	0.528441	0.94837	0.196765	0.917664	0.597393	0.78016	0.116	0.049	0.0251906	4.67104
201611	finance to industry	5	1	-0.00230212	0	0.663433	0.947954	0.237488	0.916236	0.604639	0.782987	0.114	0.049	0.0587061	4.89108
201612	finance to industry	5	1	-0.00343231	0	0.591138	0.947931	0.336038	0.916415	0.605348	0.782467	0.113	0.049	-0.0665893	4.87189
201701	finance to industry	5	1	-0.00216291	0	0.457584	0.947013	0.469377	0.918091	0.590787	0.771873	0.107	0.049	0.0232555	5.72371
201702	finance to industry	5	1	-0.00181815	0	0.549948	0.947281	0.109717	0.9159	0.604683	0.767694	0.104	0.049	0.0189603	5.17275
201703	finance to industry	5	1	-0.00143986	0	0.464379	0.947718	0.225455	0.916033	0.605322	0.767104	0.101	0.049	0.000936537	5.85522
201704	finance to industry	5	1	-0.0033674	0	0.352801	0.947798	0.185627	0.918314	0.586177	0.757745	0.098	0.049	-0.00472535	5.16016
201705	finance to industry	5	1	-0.00184041	0	0.629284	0.947889	0.0408843	0.927151	0.545868	0.728125	0.091	0.049	0.0153282	4.87333
201706	finance to industry	5	1	-0.000326801	0	0.703507	0.947376	0.313664	0.926188	0.552802	0.731892	0.091	0.049	0.0485908	5.42785
201707	finance to industry	5	1	-0.000342382	0	0.772457	0.947754	0.221908	0.930529	0.530462	0.715909	0.089	0.049	0.0191981	5.4304
201708	finance to industry	5	1	0.000395708	0	0.766895	0.948107	0.224126	0.932265	0.517377	0.692322	0.086	0.049	0.0222813	5.10403
201709	finance to industry	5	1	0.00100209	0	0.700634	0.948529	0.461057	0.931098	0.530997	0.700557	0.09	0.049	0.00376271	5.32974
201710	finance to industry	5	1	-0.000535008	0	0.729249	0.948279	0.61185	0.930867	0.5284	0.682476	0.089	0.049	0.0434116	4.95958
201711	finance to industry	5	1	-0.000269779	0	0.820154	0.948728	0.46108	0.93536	0.500851	0.662618	0.091	0.049	-0.000154403	5.32806
201712	finance to industry	5	1	0.00044596	0	0.822295	0.948875	0.447788	0.935527	0.500511	0.662269	0.081	0.049	0.00616046	5.12208
201801	finance to industry	5	1	0.000569454	0	0.887626	0.948557	0.222074	0.94285	0.428853	0.610427	0.086	0.049	0.0590158	5.58003
201802	finance to industry	5	1	0.000321074	0	0.896834	0.948167	0.193538	0.939494	0.456362	0.629663	0.088	0.049	-0.0608069	5.00798
201803	finance to industry	5	1	0.000366044	0	0.78461	0.947694	0.425656	0.934954	0.492763	0.646774	0.082	0.049	-0.0315961	5.53787
201804	finance to industry	5	1	0.000702493	0	0.771458	0.947722	0.586435	0.935737	0.475371	0.631121	0.083	0.049	-0.0370034	5.48786
201805	finance to industry	5	1	0.000924848	0	0.74709	0.947224	0.669742	0.935353	0.479437	0.631145	0.083	0.049	0.0120382	5.35091
201806	finance to industry	5	1	-0.00394679	0	0.769355	0.945318	0.541298	0.93569	0.467111	0.619817	0.08	0.049	-0.0797296	5.31365
201807	finance to industry	5	1	-0.000889196	0	0.731876	0.946153	0.392983	0.93827	0.445215	0.604088	0.085	0.049	0.0018986	5.98059
201808	finance to industry	5	1	-0.000274924	0	0.746982	0.946052	0.491259	0.941387	0.420008	0.588202	0.082	0.049	-0.0534713	5.59648
201809	finance to industry	5	1	0.000362112	0	0.761491	0.945105	0.5047	0.942499	0.399665	0.5736	0.083	0.049	0.0308176	5.74967
201810	finance to industry	5	1	-0.00220058	0	0.86501	0.944137	0.106376	0.946008	0.354859	0.543506	0.08	0.049	-0.086526	5.83881
201811	finance to industry	5	1	-0.000182503	0	0.799462	0.944973	0.0759615	0.942779	0.393921	0.569329	0.08	0.049	0.00596431	6.08276
201812	finance to industry	5	1	-0.00200769	0	0.762177	0.945088	0.297846	0.941706	0.40733	0.578584	0.081	0.049	-0.0524226	5.51532
201901	finance to industry	5	1	0.000662833	0	0.773409	0.94304	0.0438081	0.943677	0.366284	0.545197	0.084	0.049	0.0615038	5.66331
201902	finance to industry	5	1	0.00162811	0	0.828105	0.943116	0.239964	0.941244	0.393791	0.607116	0.08	0.049	0.136359	5.48058
201903	finance to industry	5	1	0.00298171	0	0.807466	0.942385	0.15931	0.937067	0.430692	0.623512	0.086	0.049	0.0538392	6.01896
201904	finance to industry	5	1	0.00157616	0	0.7793	0.941971	0.0829733	0.939896	0.412591	0.626345	0.085	0.049	0.010499	5.76649
201905	finance to industry	5	1	-0.00633365	0	0.804306	0.941968	0.0345951	0.940277	0.411934	0.62479	0.085	0.049	-0.0751837	5.90018
201906	finance to industry	5	1	-0.00415279	0	0.841562	0.941811	0.00469206	0.942561	0.390048	0.610674	0.085	0.049	0.0525374	6.47554
201907	finance to industry	5	1	-0.0017917	0	0.819342	0.941495	0.163715	0.941	0.404921	0.619528	0.081	0.049	0.00255102	5.92933
201908	finance to industry	5	1	-0.00107105	1	0.812954	0.940635	0.197883	0.938991	0.417294	0.634071	0.082	0.0485	-0.00937082	5.98138
201909	finance to industry	5	1	-0.00118797	1	0.791299	0.940044	0.0211763	0.939357	0.409352	0.626512	0.084	0.0485	0.00392479	5.85046
201910	finance to industry	5	1	-0.000926466	1	0.818792	0.939903	0.204095	0.942382	0.379056	0.612154	0.084	0.0485	0.0187568	5.45573
201911	finance to industry	5	1	-0.000900071	1	0.802319	0.940271	0.0258169	0.941194	0.394287	0.621058	0.082	0.048	-0.0150562	5.98187
201912	finance to industry	5	1	8.92197e-05	1	0.850711	0.941955	0.251823	0.941128	0.409309	0.630552	0.087	0.048	0.0676354	5.82281
202001	finance to industry	5	1	0.000539784	1	0.801088	0.940092	0.116011	0.937176	0.433426	0.650462	0.084	0.048	-0.0228838	5.52275
202002	finance to industry	5	1	-0.00566193	1	0.780291	0.939816	0.154374	0.933786	0.461889	0.656561	0.088	0.0475	-0.0160761	5.27661
202003	finance to industry	5	1	-0.00488248	1	0.76631	0.939909	0.181971	0.93415	0.463957	0.647115	0.101	0.0475	-0.0666092	5.39091
202004	finance to industry	5	1	-0.00360945	1	0.696051	0.940363	0.331106	0.933095	0.482973	0.713705	0.111	0.0465	0.0596124	5.79547
202005	finance to industry	5	1	-0.00191386	1	0.645669	0.940537	0.46545	0.931435	0.498184	0.721618	0.111	0.0465	-0.0117113	6.21727
202006	finance to industry	5	1	-0.000643142	1	0.786636	0.9398	0.186588	0.928578	0.517559	0.731903	0.111	0.0465	0.0739824	6.04415
202007	finance to industry	5	1	0.0090004	1	0.872141	0.939962	0.12738	0.922627	0.554657	0.751598	0.107	0.0465	0.120041	5.78279
202008	finance to industry	5	1	0.00394565	1	0.814599	0.94086	0.263245	0.923062	0.551242	0.738609	0.104	0.0465	0.0254805	6.11287
202009	finance to industry	5	1	0.00062318	1	0.77395	0.941747	0.541667	0.924808	0.548369	0.735369	0.109	0.0465	-0.048676	6.20132
202010	finance to industry	5	1	-0.00277205	1	0.780344	0.941568	0.597066	0.923104	0.547367	0.723373	0.105	0.0465	0.0232568	5.98342
202011	finance to industry	5	1	-0.000421775	1	0.795113	0.941344	0.335524	0.925859	0.531326	0.715802	0.107	0.0465	0.0548873	6.49501
202012	finance to industry	5	1	0.00121272	1	0.788961	0.941564	0.0700172	0.918138	0.580904	0.745163	0.101	0.0465	0.0493706	6.08478
202101	finance to industry	5	1	-0.00265895	1	0.776891	0.941355	0.218691	0.91804	0.58352	0.747838	0.094	0.0465	0.0266366	5.93584
202102	finance to industry	5	1	-0.00384165	1	0.784158	0.941241	0.239496	0.92012	0.575165	0.741696	0.101	0.0465	-0.00284481	5.46978
202103	finance to industry	5	1	-0.00326092	1	0.750932	0.94205	0.448719	0.92116	0.579799	0.749342	0.094	0.0465	-0.0555553	5.71142
202104	finance to industry	5	1	-0.00372943	1	0.724269	0.942938	0.527887	0.918116	0.598382	0.727263	0.081	0.0465	0.0147721	5.6686
202105	finance to industry	5	1	0.0015509	1	0.781794	0.942934	0.185667	0.917551	0.601473	0.72837	0.083	0.0465	0.03981	5.37925
202106	finance to industry	5	1	0.000780179	1	0.696042	0.942003	0.353761	0.907164	0.644271	0.755913	0.086	0.0465	-0.0203744	5.39255
202107	finance to industry	5	1	-0.000818394	1	0.594993	0.942571	0.50029	0.892834	0.696465	0.790373	0.083	0.0465	-0.082331	5.42901
202108	finance to industry	5	1	-0.00191914	1	0.581581	0.942789	0.588665	0.886947	0.707805	0.786485	0.082	0.0465	-0.00115623	5.68639
202109	finance to industry	5	1	0.000232021	1	0.668911	0.941362	0.473335	0.892005	0.69306	0.775293	0.083	0.0465	0.0125669	5.61659
202110	finance to industry	5	1	-0.00108259	1	0.575411	0.941624	0.582468	0.888735	0.699464	0.778972	0.087	0.0465	0.00867255	5.51534
202111	finance to industry	5	1	-0.00111726	1	0.429077	0.941722	0.725128	0.881125	0.721454	0.791724	0.085	0.0465	-0.0157576	5.79627
202112	finance to industry	5	1	-0.00157686	1	0.574935	0.940975	0.483289	0.884526	0.713319	0.78514	0.09	0.0465	0.0221751	5.84065
202201	finance to industry	5	1	-0.00163197	1	0.638916	0.940418	0.274867	0.893169	0.688189	0.768069	0.098	0.046	-0.0792914	5.76542
202202	finance to industry	5	1	-0.00100481	1	0.622516	0.940548	0.343993	0.890354	0.696854	0.772966	0.092	0.046	0.00390883	5.11848
202203	finance to industry	5	1	-0.00147157	1	0.633655	0.940812	0.413958	0.899267	0.673414	0.756845	0.097	0.046	-0.081608	5.88334
202204	finance to industry	5	1	-0.00546139	1	0.721604	0.941481	0.284401	0.906614	0.643683	0.742495	0.105	0.046	-0.0501039	5.82054
202205	finance to industry	5	1	-0.0115303	1	0.567944	0.941377	0.585345	0.896128	0.682473	0.750751	0.111	0.0445	0.0185696	5.95778
202206	finance to industry	5	1	-0.00377421	1	0.644688	0.941478	0.448902	0.891038	0.699989	0.763635	0.114	0.0445	0.091825	5.7933
202207	finance to industry	5	1	-0.00227497	1	0.285482	0.941585	0.741629	0.879571	0.729521	0.786654	0.12	0.0445	-0.0728004	5.88604
202208	finance to industry	5	1	-0.00134364	1	0.30006	0.941203	0.712599	0.88642	0.707872	0.781676	0.122	0.043	-0.0221278	5.56406
202209	finance to industry	5	1	-0.00162478	1	0.49837	0.941539	0.546474	0.892124	0.695377	0.771816	0.121	0.043	-0.0695268	5.49124
202210	finance to industry	5	1	-0.00412926	1	0.4713	0.941662	0.598589	0.883772	0.713414	0.786534	0.118	0.043	-0.0810393	5.55702
202211	finance to industry	5	1	-0.0027367	1	0.593347	0.941878	0.517444	0.89233	0.692	0.769762	0.124	0.043	0.093615	6.10611
202212	finance to industry	5	1	0.00363528	1	0.609344	0.941397	0.481269	0.896823	0.678917	0.759831	0.118	0.043	0.00481505	5.73817
202301	finance to industry	5	1	0.000267944	1	0.673435	0.941241	0.269135	0.892064	0.693809	0.772109	0.126	0.043	0.0710829	5.61827
202302	finance to industry	5	1	0.000367165	1	0.568941	0.940859	0.466271	0.890722	0.695801	0.771092	0.129	0.043	-0.0212495	5.89794
202303	finance to industry	5	1	0.000426829	1	0.569098	0.94134	0.551024	0.894021	0.689801	0.762479	0.127	0.043	-0.00456457	6.248
202304	finance to industry	5	1	0.000450226	1	0.675691	0.941477	0.495723	0.901896	0.657348	0.741858	0.124	0.043	-0.00540592	5.9728
202305	finance to industry	5	1	0.00215352	1	0.749429	0.941456	0.450565	0.904311	0.654583	0.739019	0.116	0.043	-0.0589218	5.45529
202306	finance to industry	5	1	0.000782541	1	0.528416	0.941486	0.672481	0.89976	0.672638	0.751951	0.113	0.042	0.0114929	5.67129
202307	finance to industry	5	1	0.00147635	1	0.660719	0.941816	0.573324	0.906042	0.654322	0.73554	0.107	0.042	0.0438346	5.45424
202308	finance to industry	5	1	0.00562649	1	0.866584	0.942167	0.0721547	0.907847	0.645973	0.722945	0.106	0.042	-0.0641262	5.42561
202309	finance to industry	5	1	0.00060165	1	0.717341	0.942275	0.534158	0.911354	0.632656	0.712503	0.103	0.042	-0.0203234	5.5194
202310	finance to industry	5	1	-0.00158919	1	0.695856	0.942442	0.413672	0.913605	0.620423	0.695554	0.103	0.042	-0.0322284	5.08128
202311	finance to industry	5	1	-0.00345345	1	0.687244	0.942541	0.566859	0.912446	0.625773	0.700198	0.1	0.042	-0.0215897	5.43523
202312	finance to industry	5	1	-0.00279355	1	0.649551	0.942466	0.641431	0.912008	0.629449	0.702708	0.097	0.042	-0.0187937	5.74555
202401	finance to industry	5	1	-0.0062621	1	0.699672	0.942499	0.534878	0.925426	0.563442	0.649037	0.087	0.042	-0.064947	5.87766
202402	finance to industry	5	1	-0.0124688	1	0.75886	0.942557	0.513038	0.922843	0.578893	0.667262	0.087	0.0395	0.0894107	5.1406
202403	finance to industry	5	1	-0.00811803	1	0.616642	0.942695	0.679732	0.918957	0.605499	0.673377	0.083	0.0395	0.00606835	5.49243
202404	finance to industry	5	1	-0.00764324	1	0.648851	0.942709	0.679551	0.922152	0.590394	0.67652	0.072	0.0395	0.0187379	5.11644
202405	finance to industry	5	1	-0.00539418	1	0.668698	0.942632	0.643461	0.922402	0.589488	0.67554	0.07	0.0395	-0.00681197	5.32924
202406	finance to industry	5	1	-0.00296296	1	0.668419	0.942565	0.646409	0.926667	0.56601	0.656854	0.062	0.0395	-0.0335944	4.82266
202407	finance to industry	5	1	-0.00294223	1	0.698881	0.942543	0.650599	0.927996	0.558878	0.650346	0.063	0.0385	-0.00567016	5.62964
202408	finance to industry	5	1	-0.00299371	1	0.685929	0.942626	0.569647	0.931287	0.541006	0.652979	0.063	0.0385	-0.0356811	5.33745
202409	finance to industry	5	1	-0.000827827	1	0.79568	0.94272	0.316541	0.928872	0.558192	0.680597	0.068	0.0385	0.190352	5.41011
201601	finance to optional consumption	9	1	-0.0137569	0	0.503032	0.967196	0.386075	0.925627	0.616005	0.691391	0.14	0.049	-0.236199	4.84795
201602	finance to optional consumption	9	1	-0.0126019	0	0.354383	0.967187	0.394488	0.924618	0.621749	0.691896	0.133	0.049	-0.0235687	4.68264
201603	finance to optional consumption	9	1	-0.0100908	0	0.587521	0.967255	0.34431	0.922214	0.641438	0.702788	0.134	0.049	0.111877	5.04489
201604	finance to optional consumption	9	1	-0.00533849	0	0.390815	0.967263	0.494657	0.920914	0.644582	0.704423	0.128	0.049	-0.0192459	5.10739
201605	finance to optional consumption	9	1	-0.00745803	0	0.338381	0.965237	0.517823	0.922507	0.629603	0.693304	0.118	0.049	0.00405125	4.76683
201606	finance to optional consumption	9	1	-0.00600356	0	0.314082	0.964577	0.482315	0.919739	0.646835	0.70597	0.118	0.049	-0.00494627	4.87868
201607	finance to optional consumption	9	1	-0.0036561	0	0.293743	0.964651	0.509628	0.916984	0.659225	0.71029	0.102	0.049	0.0157319	4.72206
201608	finance to optional consumption	9	1	-0.00215533	0	0.514112	0.963846	0.212843	0.918706	0.636162	0.684639	0.114	0.049	0.0379313	4.75639
201609	finance to optional consumption	9	1	-0.0016411	0	0.346025	0.96207	0.451885	0.913278	0.649681	0.695319	0.115	0.049	-0.0226444	4.99427
201610	finance to optional consumption	9	1	-0.00195573	0	0.350634	0.961842	0.170746	0.911816	0.638421	0.680542	0.116	0.049	0.0251906	4.67104
201611	finance to optional consumption	9	1	0.000174489	0	0.57464	0.96146	0.218429	0.912243	0.636045	0.678351	0.114	0.049	0.0587061	4.89108
201612	finance to optional consumption	9	1	-0.00243526	0	0.455358	0.961506	0.344986	0.91223	0.638159	0.679607	0.113	0.049	-0.0665893	4.87189
201701	finance to optional consumption	9	1	-0.00182269	0	0.332604	0.961359	0.517344	0.915815	0.621534	0.658206	0.107	0.049	0.0232555	5.72371
201702	finance to optional consumption	9	1	-0.00161488	0	0.475802	0.96184	0.015157	0.914575	0.632036	0.660037	0.104	0.049	0.0189603	5.17275
201703	finance to optional consumption	9	1	-0.0010553	0	0.358975	0.962946	0.238305	0.91495	0.641284	0.666924	0.101	0.049	0.000936537	5.85522
201704	finance to optional consumption	9	1	-0.00155541	0	0.426252	0.963267	0.136841	0.917354	0.62289	0.650386	0.098	0.049	-0.00472535	5.16016
201705	finance to optional consumption	9	1	-0.000514274	0	0.665043	0.963434	0.00944613	0.924358	0.589272	0.619078	0.091	0.049	0.0153282	4.87333
201706	finance to optional consumption	9	1	0.000345307	0	0.661652	0.962499	0.307201	0.920986	0.609592	0.637172	0.091	0.049	0.0485908	5.42785
201707	finance to optional consumption	9	1	-0.000140143	0	0.75877	0.962884	0.181986	0.927573	0.578672	0.608807	0.089	0.049	0.0191981	5.4304
201708	finance to optional consumption	9	1	0.00117819	0	0.774398	0.962881	0.0940559	0.930263	0.559059	0.588462	0.086	0.049	0.0222813	5.10403
201709	finance to optional consumption	9	1	0.00194193	0	0.670516	0.963144	0.333155	0.927027	0.583665	0.611045	0.09	0.049	0.00376271	5.32974
201710	finance to optional consumption	9	1	-0.000879178	0	0.639956	0.962922	0.554915	0.925865	0.584085	0.610943	0.089	0.049	0.0434116	4.95958
201711	finance to optional consumption	9	1	-0.000711708	0	0.762389	0.962969	0.357533	0.930528	0.561081	0.58838	0.091	0.049	-0.000154403	5.32806
201712	finance to optional consumption	9	1	9.65167e-05	0	0.767455	0.96348	0.388225	0.929793	0.571724	0.597369	0.081	0.049	0.00616046	5.12208
201801	finance to optional consumption	9	1	0.000893982	0	0.850773	0.963289	0.122031	0.935494	0.530346	0.565361	0.086	0.049	0.0590158	5.58003
201802	finance to optional consumption	9	1	0.000632647	0	0.842105	0.963056	0.0913117	0.931856	0.552936	0.585253	0.088	0.049	-0.0608069	5.00798
201803	finance to optional consumption	9	1	0.000807684	0	0.701515	0.962772	0.304847	0.927855	0.572851	0.611413	0.082	0.049	-0.0315961	5.53787
201804	finance to optional consumption	9	1	0.000866936	0	0.709857	0.962789	0.469237	0.93008	0.546576	0.583675	0.083	0.049	-0.0370034	5.48786
201805	finance to optional consumption	9	1	0.000206318	0	0.648373	0.962299	0.671189	0.92293	0.58968	0.622509	0.083	0.049	0.0120382	5.35091
201806	finance to optional consumption	9	1	-0.00313881	0	0.637971	0.961194	0.545556	0.923135	0.581954	0.614623	0.08	0.049	-0.0797296	5.31365
201807	finance to optional consumption	9	1	-0.00110523	0	0.629658	0.961438	0.314844	0.929941	0.542036	0.568419	0.085	0.049	0.0018986	5.98059
201808	finance to optional consumption	9	1	-0.00179329	0	0.661137	0.96134	0.451324	0.934982	0.515116	0.52757	0.082	0.049	-0.0534713	5.59648
201809	finance to optional consumption	9	1	-0.00083018	0	0.700052	0.960492	0.381376	0.936267	0.497999	0.510975	0.083	0.049	0.0308176	5.74967
201810	finance to optional consumption	9	1	-0.00120995	0	0.825141	0.959849	0.0727895	0.942034	0.434718	0.45014	0.08	0.049	-0.086526	5.83881
201811	finance to optional consumption	9	1	-0.0011894	0	0.706482	0.960307	0.0523908	0.93933	0.460028	0.473549	0.08	0.049	0.00596431	6.08276
201812	finance to optional consumption	9	1	-0.00369686	0	0.662063	0.960346	0.271388	0.937745	0.47488	0.487933	0.081	0.049	-0.0524226	5.51532
201901	finance to optional consumption	9	1	0.000347535	0	0.69825	0.958919	0.0935813	0.939219	0.449213	0.465676	0.084	0.049	0.0615038	5.66331
201902	finance to optional consumption	9	1	0.000642431	0	0.7866	0.958956	0.317718	0.937981	0.460246	0.500917	0.08	0.049	0.136359	5.48058
201903	finance to optional consumption	9	1	0.00453896	0	0.748543	0.958361	0.222363	0.934187	0.488616	0.517052	0.086	0.049	0.0538392	6.01896
201904	finance to optional consumption	9	1	0.000632088	0	0.716244	0.957964	0.0330422	0.934714	0.491246	0.573807	0.085	0.049	0.010499	5.76649
201905	finance to optional consumption	9	1	-0.00626425	0	0.749827	0.957817	0.147835	0.936574	0.478294	0.564329	0.085	0.049	-0.0751837	5.90018
201906	finance to optional consumption	9	1	-0.00297484	0	0.81361	0.95745	0.185241	0.938052	0.465853	0.55394	0.085	0.049	0.0525374	6.47554
201907	finance to optional consumption	9	1	-0.00149603	0	0.799629	0.957055	0.150121	0.937241	0.469257	0.565096	0.081	0.049	0.00255102	5.92933
201908	finance to optional consumption	9	1	-0.000641559	1	0.777581	0.956457	0.145951	0.933578	0.498988	0.613367	0.082	0.0485	-0.00937082	5.98138
201909	finance to optional consumption	9	1	-0.000232272	1	0.746663	0.956203	0.129697	0.934586	0.488748	0.604617	0.084	0.0485	0.00392479	5.85046
201910	finance to optional consumption	9	1	0.000549554	1	0.732701	0.956232	0.261265	0.936049	0.48168	0.599574	0.084	0.0485	0.0187568	5.45573
201911	finance to optional consumption	9	1	-0.00170842	1	0.667486	0.956552	0.101515	0.935203	0.490692	0.605903	0.082	0.048	-0.0150562	5.98187
201912	finance to optional consumption	9	1	-0.000111212	1	0.736483	0.957894	0.130416	0.935295	0.500635	0.614176	0.087	0.048	0.0676354	5.82281
202001	finance to optional consumption	9	1	-0.000443007	1	0.64956	0.958047	0.207477	0.933441	0.515493	0.622853	0.084	0.048	-0.0228838	5.52275
202002	finance to optional consumption	9	1	-0.00765197	1	0.664347	0.957829	0.149763	0.927935	0.550504	0.64169	0.088	0.0475	-0.0160761	5.27661
202003	finance to optional consumption	9	1	-0.00585045	1	0.693623	0.958176	0.103636	0.930492	0.544018	0.640678	0.101	0.0475	-0.0666092	5.39091
202004	finance to optional consumption	9	1	-0.00487672	1	0.592617	0.958269	0.313554	0.930089	0.561576	0.765324	0.111	0.0465	0.0596124	5.79547
202005	finance to optional consumption	9	1	-0.0023723	1	0.481745	0.958164	0.389508	0.924599	0.594103	0.782508	0.111	0.0465	-0.0117113	6.21727
202006	finance to optional consumption	9	1	-0.00236067	1	0.571435	0.957813	0.209236	0.921503	0.608124	0.793093	0.111	0.0465	0.0739824	6.04415
202007	finance to optional consumption	9	1	0.00830835	1	0.814243	0.957782	0.189254	0.915201	0.636578	0.807998	0.107	0.0465	0.120041	5.78279
202008	finance to optional consumption	9	1	0.00249442	1	0.76855	0.958391	0.195734	0.917348	0.633035	0.803531	0.104	0.0465	0.0254805	6.11287
202009	finance to optional consumption	9	1	0.000790293	1	0.724786	0.958783	0.472241	0.916386	0.641345	0.804726	0.109	0.0465	-0.048676	6.20132
202010	finance to optional consumption	9	1	0.000146141	1	0.711728	0.958671	0.577649	0.909161	0.665259	0.805745	0.105	0.0465	0.0232568	5.98342
202011	finance to optional consumption	9	1	-0.00139413	1	0.667013	0.958419	0.319051	0.912209	0.653147	0.801967	0.107	0.0465	0.0548873	6.49501
202012	finance to optional consumption	9	1	0.000980159	1	0.721638	0.958341	0.0766535	0.905584	0.68169	0.817536	0.101	0.0465	0.0493706	6.08478
202101	finance to optional consumption	9	1	0.000989955	1	0.755188	0.958643	0.181481	0.903823	0.690664	0.822835	0.094	0.0465	0.0266366	5.93584
202102	finance to optional consumption	9	1	-0.0030222	1	0.727279	0.958374	0.273384	0.909103	0.672557	0.80865	0.101	0.0465	-0.00284481	5.46978
202103	finance to optional consumption	9	1	-0.00206425	1	0.723076	0.958577	0.389959	0.909944	0.674282	0.807776	0.094	0.0465	-0.0555553	5.71142
202104	finance to optional consumption	9	1	-0.00330266	1	0.608907	0.958937	0.567888	0.90292	0.699778	0.766657	0.081	0.0465	0.0147721	5.6686
202105	finance to optional consumption	9	1	0.000236847	1	0.673079	0.958863	0.236873	0.904745	0.69375	0.761351	0.083	0.0465	0.03981	5.37925
202106	finance to optional consumption	9	1	0.00191433	1	0.632785	0.958608	0.380878	0.897361	0.715005	0.777358	0.086	0.0465	-0.0203744	5.39255
202107	finance to optional consumption	9	1	0.000804001	1	0.638741	0.958629	0.363855	0.892531	0.730369	0.786943	0.083	0.0465	-0.082331	5.42901
202108	finance to optional consumption	9	1	0.000607913	1	0.703058	0.958599	0.371691	0.892929	0.729547	0.794251	0.082	0.0465	-0.00115623	5.68639
202109	finance to optional consumption	9	1	0.00371781	1	0.792278	0.958918	0.173556	0.900109	0.712451	0.780885	0.083	0.0465	0.0125669	5.61659
202110	finance to optional consumption	9	1	0.000617782	1	0.658986	0.959102	0.526027	0.893109	0.734722	0.804898	0.087	0.0465	0.00867255	5.51534
202111	finance to optional consumption	9	1	0.000428088	1	0.527806	0.959371	0.726319	0.889967	0.747642	0.825454	0.085	0.0465	-0.0157576	5.79627
202112	finance to optional consumption	9	1	-0.000955951	1	0.677334	0.957928	0.48999	0.892912	0.741004	0.819348	0.09	0.0465	0.0221751	5.84065
202201	finance to optional consumption	9	1	-0.00109681	1	0.717093	0.957708	0.277445	0.900886	0.71905	0.808245	0.098	0.046	-0.0792914	5.76542
202202	finance to optional consumption	9	1	0.0002213	1	0.745226	0.957341	0.270121	0.902269	0.716269	0.807648	0.092	0.046	0.00390883	5.11848
202203	finance to optional consumption	9	1	-0.00407855	1	0.750944	0.957382	0.345777	0.911881	0.689047	0.787076	0.097	0.046	-0.081608	5.88334
202204	finance to optional consumption	9	1	-0.00527395	1	0.775908	0.957521	0.35433	0.911825	0.682355	0.7905	0.105	0.046	-0.0501039	5.82054
202205	finance to optional consumption	9	1	-0.0090442	1	0.610303	0.957604	0.619971	0.901681	0.723937	0.840567	0.111	0.0445	0.0185696	5.95778
202206	finance to optional consumption	9	1	-0.00342645	1	0.658888	0.957359	0.50779	0.895337	0.741251	0.850035	0.114	0.0445	0.091825	5.7933
202207	finance to optional consumption	9	1	-0.00246468	1	0.454511	0.957507	0.711667	0.88717	0.761038	0.86197	0.12	0.0445	-0.0728004	5.88604
202208	finance to optional consumption	9	1	-0.00027674	1	0.496516	0.957408	0.676649	0.895765	0.741019	0.853065	0.122	0.043	-0.0221278	5.56406
202209	finance to optional consumption	9	1	-0.00108691	1	0.592224	0.95754	0.568807	0.901498	0.726696	0.844748	0.121	0.043	-0.0695268	5.49124
202210	finance to optional consumption	9	1	-0.00414315	1	0.604663	0.95758	0.585067	0.900885	0.728189	0.835762	0.118	0.043	-0.0810393	5.55702
202211	finance to optional consumption	9	1	-0.00499034	1	0.682089	0.957618	0.505733	0.902275	0.724691	0.8336	0.124	0.043	0.093615	6.10611
202212	finance to optional consumption	9	1	0.00403608	1	0.620159	0.957401	0.611008	0.903369	0.719921	0.830654	0.118	0.043	0.00481505	5.73817
202301	finance to optional consumption	9	1	0.00136957	1	0.695021	0.957329	0.392471	0.899807	0.729851	0.837313	0.126	0.043	0.0710829	5.61827
202302	finance to optional consumption	9	1	0.000314248	1	0.629067	0.957296	0.490976	0.897521	0.735331	0.842274	0.129	0.043	-0.0212495	5.89794
202303	finance to optional consumption	9	1	-0.000700338	1	0.682167	0.957811	0.555861	0.902598	0.726443	0.827426	0.127	0.043	-0.00456457	6.248
202304	finance to optional consumption	9	1	-0.000514199	1	0.755086	0.957903	0.443886	0.912806	0.692365	0.802176	0.124	0.043	-0.00540592	5.9728
202305	finance to optional consumption	9	1	0.00234011	1	0.8284	0.95788	0.382958	0.915612	0.68874	0.783661	0.116	0.043	-0.0589218	5.45529
202306	finance to optional consumption	9	1	0.00037898	1	0.551662	0.958124	0.682189	0.908861	0.713844	0.800846	0.113	0.042	0.0114929	5.67129
202307	finance to optional consumption	9	1	0.000448415	1	0.604508	0.958274	0.665329	0.909331	0.713834	0.799886	0.107	0.042	0.0438346	5.45424
202308	finance to optional consumption	9	1	0.00384726	1	0.865106	0.958306	0.00614567	0.911044	0.708781	0.779412	0.106	0.042	-0.0641262	5.42561
202309	finance to optional consumption	9	1	-0.000468158	1	0.702892	0.958425	0.564509	0.912618	0.705064	0.776185	0.103	0.042	-0.0203234	5.5194
202310	finance to optional consumption	9	1	-0.00109625	1	0.595264	0.958439	0.552073	0.911817	0.703816	0.762522	0.103	0.042	-0.0322284	5.08128
202311	finance to optional consumption	9	1	-0.00247761	1	0.552816	0.958333	0.68965	0.909514	0.711761	0.768897	0.1	0.042	-0.0215897	5.43523
202312	finance to optional consumption	9	1	-0.00277527	1	0.542292	0.958338	0.691819	0.911579	0.705839	0.764048	0.097	0.042	-0.0187937	5.74555
202401	finance to optional consumption	9	1	-0.00399636	1	0.685489	0.958367	0.567354	0.925229	0.652584	0.717963	0.087	0.042	-0.064947	5.87766
202402	finance to optional consumption	9	1	-0.00848863	1	0.738971	0.958358	0.501914	0.921387	0.669583	0.731286	0.087	0.0395	0.0894107	5.1406
202403	finance to optional consumption	9	1	-0.0057828	1	0.582236	0.958439	0.651592	0.916799	0.691218	0.735608	0.083	0.0395	0.00606835	5.49243
202404	finance to optional consumption	9	1	-0.00426782	1	0.628435	0.958377	0.675691	0.917284	0.687585	0.698991	0.072	0.0395	0.0187379	5.11644
202405	finance to optional consumption	9	1	-0.00271801	1	0.680468	0.95832	0.584254	0.919776	0.677889	0.689659	0.07	0.0395	-0.00681197	5.32924
202406	finance to optional consumption	9	1	-0.00114772	1	0.6597	0.95818	0.555924	0.923841	0.660696	0.673089	0.062	0.0395	-0.0335944	4.82266
202407	finance to optional consumption	9	1	-0.00262186	1	0.658838	0.958224	0.609624	0.926449	0.649636	0.662743	0.063	0.0385	-0.00567016	5.62964
202408	finance to optional consumption	9	1	-0.0045434	1	0.672445	0.958138	0.506958	0.929128	0.641122	0.648057	0.063	0.0385	-0.0356811	5.33745
202409	finance to optional consumption	9	1	-0.00110698	1	0.789885	0.958277	0.336001	0.924996	0.663161	0.665412	0.068	0.0385	0.190352	5.41011
201601	finance to energy	10	1	-0.0114259	0	0.635185	0.694365	0.373358	0.668763	0.0284419	0.804385	0.14	0.049	-0.236199	4.84795
201602	finance to energy	10	1	-0.0125265	0	0.611507	0.694866	0.350967	0.659942	0.0543359	0.830104	0.133	0.049	-0.0235687	4.68264
201603	finance to energy	10	1	-0.0093386	0	0.750878	0.695231	0.221183	0.679917	0.0222548	0.816259	0.134	0.049	0.111877	5.04489
201604	finance to energy	10	1	-0.00506152	0	0.60854	0.695816	0.421087	0.67081	0.0860072	0.869928	0.128	0.049	-0.0192459	5.10739
201605	finance to energy	10	1	-0.00794139	0	0.681503	0.69039	0.270122	0.684336	0.0421969	0.866179	0.118	0.049	0.00405125	4.76683
201606	finance to energy	10	1	-0.00539311	0	0.715398	0.692234	0.190213	0.681896	0.0503525	0.867375	0.118	0.049	-0.00494627	4.87868
201607	finance to energy	10	1	-0.00762388	0	0.613701	0.693715	0.276694	0.679061	0.0581929	0.865324	0.102	0.049	0.0157319	4.72206
201608	finance to energy	10	1	-0.00420468	0	0.64643	0.688156	0.00267832	0.677156	0.0422036	0.915887	0.114	0.049	0.0379313	4.75639
201609	finance to energy	10	1	-0.00263133	0	0.521241	0.682603	0.343687	0.66867	0.047807	0.915853	0.115	0.049	-0.0226444	4.99427
201610	finance to energy	10	1	-0.00432336	0	0.366449	0.678969	0.157262	0.659124	0.1006	0.895144	0.116	0.049	0.0251906	4.67104
201611	finance to energy	10	1	-0.00491935	0	0.572516	0.677212	0.164428	0.669774	0.0720995	0.891291	0.114	0.049	0.0587061	4.89108
201612	finance to energy	10	1	-0.00444005	0	0.489463	0.678762	0.368576	0.652536	0.134882	0.915758	0.113	0.049	-0.0665893	4.87189
201701	finance to energy	10	1	-0.00271362	0	0.32203	0.671524	0.428629	0.637776	0.145911	0.896336	0.107	0.049	0.0232555	5.72371
201702	finance to energy	10	1	-0.00301227	0	0.461894	0.67128	0.258241	0.653413	0.10758	0.891166	0.104	0.049	0.0189603	5.17275
201703	finance to energy	10	1	-0.0037612	0	0.502074	0.671716	0.0422873	0.655369	0.10246	0.857742	0.101	0.049	0.000936537	5.85522
201704	finance to energy	10	1	-0.00299939	0	0.496251	0.672387	0.116975	0.658142	0.107645	0.737446	0.098	0.049	-0.00472535	5.16016
201705	finance to energy	10	1	-0.00235681	0	0.5661	0.678175	0.172403	0.670293	0.0922077	0.699149	0.091	0.049	0.0153282	4.87333
201706	finance to energy	10	1	5.38107e-05	0	0.70291	0.683638	0.0447412	0.682303	0.0746815	0.693408	0.091	0.049	0.0485908	5.42785
201707	finance to energy	10	1	-0.000702422	0	0.579278	0.685234	0.193461	0.685937	0.0639215	0.689772	0.089	0.049	0.0191981	5.4304
201708	finance to energy	10	1	-0.00160451	0	0.471099	0.683409	0.23728	0.698963	0.0427223	0.642049	0.086	0.049	0.0222813	5.10403
201709	finance to energy	10	1	-0.00219142	0	0.40543	0.683458	0.306627	0.695404	0.0539276	0.646232	0.09	0.049	0.00376271	5.32974
201710	finance to energy	10	1	-0.00161943	0	0.673751	0.68045	0.219158	0.698044	0.0589386	0.591065	0.089	0.049	0.0434116	4.95958
201711	finance to energy	10	1	-0.000903146	0	0.701057	0.684675	0.175215	0.698497	0.069757	0.595051	0.091	0.049	-0.000154403	5.32806
201712	finance to energy	10	1	-0.000129892	0	0.640288	0.686228	0.366021	0.700547	0.0653948	0.593098	0.081	0.049	0.00616046	5.12208
201801	finance to energy	10	1	-0.00111685	0	0.688723	0.680604	0.168346	0.700297	0.0556037	0.591358	0.086	0.049	0.0590158	5.58003
201802	finance to energy	10	1	-0.00309869	0	0.645784	0.677526	0.0501765	0.699738	0.0480198	0.587127	0.088	0.049	-0.0608069	5.00798
201803	finance to energy	10	1	-0.00340573	0	0.651793	0.673052	0.000354586	0.693799	0.0642079	0.588564	0.082	0.049	-0.0315961	5.53787
201804	finance to energy	10	1	-0.00128477	0	0.678775	0.673282	0.273963	0.684885	0.0933632	0.591165	0.083	0.049	-0.0370034	5.48786
201805	finance to energy	10	1	-0.0035953	0	0.464323	0.67293	0.613593	0.667885	0.143722	0.610428	0.083	0.049	0.0120382	5.35091
201806	finance to energy	10	1	-0.00634091	0	0.581023	0.667785	0.393335	0.655976	0.158751	0.616825	0.08	0.049	-0.0797296	5.31365
201807	finance to energy	10	1	-0.00122096	0	0.635447	0.674127	0.029147	0.670921	0.120194	0.599373	0.085	0.049	0.0018986	5.98059
201808	finance to energy	10	1	-0.000245363	0	0.477101	0.673103	0.48834	0.656918	0.172401	0.560952	0.082	0.049	-0.0534713	5.59648
201809	finance to energy	10	1	5.59062e-05	0	0.491501	0.667757	0.493995	0.637389	0.203535	0.577669	0.083	0.049	0.0308176	5.74967
201810	finance to energy	10	1	-0.00141817	0	0.636388	0.662414	0.00362836	0.658474	0.15476	0.470495	0.08	0.049	-0.086526	5.83881
201811	finance to energy	10	1	0.000423276	0	0.714111	0.666356	0.393318	0.675979	0.109314	0.440854	0.08	0.049	0.00596431	6.08276
201812	finance to energy	10	1	-0.000838311	0	0.72407	0.666172	0.116458	0.683725	0.0874805	0.427157	0.081	0.049	-0.0524226	5.51532
201901	finance to energy	10	1	0.000450758	0	0.696366	0.658283	0.470054	0.682877	0.064744	0.440803	0.084	0.049	0.0615038	5.66331
201902	finance to energy	10	1	0.00450145	0	0.769566	0.658433	0.561755	0.693667	0.0318871	0.424522	0.08	0.049	0.136359	5.48058
201903	finance to energy	10	1	0.00778614	0	0.757266	0.653548	0.404279	0.698083	0.0146202	0.388148	0.086	0.049	0.0538392	6.01896
201904	finance to energy	10	1	0.00176507	0	0.580098	0.65084	0.082667	0.702338	0.0215123	0.405791	0.085	0.049	0.010499	5.76649
201905	finance to energy	10	1	-0.00272114	0	0.624325	0.650647	0.127738	0.699296	0.031406	0.411801	0.085	0.049	-0.0751837	5.90018
201906	finance to energy	10	1	-0.00195289	0	0.743226	0.648688	0.166045	0.716629	0.0179324	0.381316	0.085	0.049	0.0525374	6.47554
201907	finance to energy	10	1	-0.000271559	0	0.764587	0.6464	0.211889	0.723263	0.0490248	0.360316	0.081	0.049	0.00255102	5.92933
201908	finance to energy	10	1	-0.000208085	1	0.77369	0.640503	0.369949	0.720032	0.0458961	0.390992	0.082	0.0485	-0.00937082	5.98138
201909	finance to energy	10	1	-0.000413273	1	0.744477	0.637793	0.356231	0.720008	0.0530963	0.385492	0.084	0.0485	0.00392479	5.85046
201910	finance to energy	10	1	9.40598e-05	1	0.808112	0.636545	0.618561	0.735605	0.0867772	0.422281	0.084	0.0485	0.0187568	5.45573
201911	finance to energy	10	1	-0.000654984	1	0.744978	0.636925	0.492055	0.732914	0.0801944	0.426951	0.082	0.048	-0.0150562	5.98187
201912	finance to energy	10	1	-0.00121297	1	0.826415	0.647898	0.608918	0.740666	0.089789	0.421739	0.087	0.048	0.0676354	5.82281
202001	finance to energy	10	1	-0.000406947	1	0.773864	0.648849	0.292359	0.741607	0.0928296	0.423079	0.084	0.048	-0.0228838	5.52275
202002	finance to energy	10	1	-0.000707953	1	0.820446	0.646184	0.456642	0.746109	0.113749	0.398416	0.088	0.0475	-0.0160761	5.27661
202003	finance to energy	10	1	0.00332082	1	0.806465	0.646711	0.481283	0.750529	0.120327	0.351123	0.101	0.0475	-0.0666092	5.39091
202004	finance to energy	10	1	-0.000351544	1	0.71578	0.651815	0.0909955	0.764794	0.114625	0.55126	0.111	0.0465	0.0596124	5.79547
202005	finance to energy	10	1	-0.001766	1	0.762431	0.65149	0.289331	0.765537	0.117758	0.549589	0.111	0.0465	-0.0117113	6.21727
202006	finance to energy	10	1	-0.00120719	1	0.842286	0.653895	0.401405	0.778558	0.161395	0.525616	0.111	0.0465	0.0739824	6.04415
202007	finance to energy	10	1	0.00573265	1	0.888702	0.656915	0.446536	0.77891	0.158817	0.52817	0.107	0.0465	0.120041	5.78279
202008	finance to energy	10	1	0.00667619	1	0.874557	0.657544	0.261329	0.78432	0.168577	0.695927	0.104	0.0465	0.0254805	6.11287
202009	finance to energy	10	1	0.00436663	1	0.850349	0.657534	0.0529827	0.789333	0.187963	0.688549	0.109	0.0465	-0.048676	6.20132
202010	finance to energy	10	1	0.000856292	1	0.857771	0.655119	0.00151488	0.789498	0.20578	0.451425	0.105	0.0465	0.0232568	5.98342
202011	finance to energy	10	1	-0.00089946	1	0.754717	0.653295	0.0477257	0.784844	0.185732	0.451186	0.107	0.0465	0.0548873	6.49501
202012	finance to energy	10	1	-0.00257241	1	0.758631	0.647123	0.222375	0.783324	0.180077	0.454885	0.101	0.0465	0.0493706	6.08478
202101	finance to energy	10	1	-0.00204733	1	0.828418	0.646943	0.174715	0.788147	0.198211	0.44235	0.094	0.0465	0.0266366	5.93584
202102	finance to energy	10	1	-0.00451039	1	0.714872	0.64447	0.0881251	0.772853	0.14317	0.482986	0.101	0.0465	-0.00284481	5.46978
202103	finance to energy	10	1	-0.00464719	1	0.669604	0.645389	0.390595	0.767617	0.106089	0.521853	0.094	0.0465	-0.0555553	5.71142
202104	finance to energy	10	1	-0.00367452	1	0.61597	0.645701	0.279101	0.758694	0.0698248	0.248901	0.081	0.0465	0.0147721	5.6686
202105	finance to energy	10	1	-0.00342968	1	0.591384	0.643018	0.0762481	0.757358	0.0723326	0.246898	0.083	0.0465	0.03981	5.37925
202106	finance to energy	10	1	-0.001553	1	0.511127	0.638515	0.265954	0.727348	0.0261638	0.319407	0.086	0.0465	-0.0203744	5.39255
202107	finance to energy	10	1	-0.00220892	1	0.589128	0.638417	0.0357811	0.712921	0.0753508	0.354292	0.083	0.0465	-0.082331	5.42901
202108	finance to energy	10	1	-0.000707608	1	0.428914	0.637295	0.263792	0.681017	0.166285	0.258111	0.082	0.0465	-0.00115623	5.68639
202109	finance to energy	10	1	-0.00386434	1	0.161656	0.637292	0.553732	0.645347	0.250111	0.332715	0.083	0.0465	0.0125669	5.61659
202110	finance to energy	10	1	-0.0079403	1	0.0417222	0.637536	0.676993	0.685521	0.154946	0.323187	0.087	0.0465	0.00867255	5.51534
202111	finance to energy	10	1	-0.00978229	1	0.312476	0.637485	0.522949	0.701652	0.121723	0.282932	0.085	0.0465	-0.0157576	5.79627
202112	finance to energy	10	1	-0.00860426	1	0.286653	0.63516	0.28632	0.688967	0.151064	0.306963	0.09	0.0465	0.0221751	5.84065
202201	finance to energy	10	1	-0.00552348	1	0.396077	0.638222	0.18759	0.691524	0.148956	0.311185	0.098	0.046	-0.0792914	5.76542
202202	finance to energy	10	1	-0.00788569	1	0.186277	0.638273	0.474996	0.650383	0.249191	0.38486	0.092	0.046	0.00390883	5.11848
202203	finance to energy	10	1	-0.00760107	1	0.145341	0.638104	0.566699	0.634659	0.29201	0.387033	0.097	0.046	-0.081608	5.88334
202204	finance to energy	10	1	-0.007974	1	0.226556	0.61061	0.316592	0.545964	0.337444	0.328829	0.105	0.046	-0.0501039	5.82054
202205	finance to energy	10	1	-0.0115571	1	0.0216818	0.610553	0.578316	0.494468	0.408117	0.374152	0.111	0.0445	0.0185696	5.95778
202206	finance to energy	10	1	-0.0104739	1	0.264597	0.610639	0.440935	0.540768	0.348418	0.311045	0.114	0.0445	0.091825	5.7933
202207	finance to energy	10	1	-0.0107551	1	0.136139	0.610427	0.456438	0.534987	0.356532	0.320468	0.12	0.0445	-0.0728004	5.88604
202208	finance to energy	10	1	-0.00690903	1	0.067737	0.607881	0.61938	0.501549	0.386839	0.251932	0.122	0.043	-0.0221278	5.56406
202209	finance to energy	10	1	-0.0080407	1	0.0990262	0.612871	0.651135	0.492803	0.40498	0.273982	0.121	0.043	-0.0695268	5.49124
202210	finance to energy	10	1	-0.00606579	1	0.0864658	0.613001	0.602698	0.506061	0.391847	0.206071	0.118	0.043	-0.0810393	5.55702
202211	finance to energy	10	1	-0.003566	1	0.389722	0.613104	0.402624	0.5208	0.37315	0.181657	0.124	0.043	0.093615	6.10611
202212	finance to energy	10	1	0.00128211	1	0.464829	0.607775	0.301029	0.556381	0.317813	0.109309	0.118	0.043	0.00481505	5.73817
202301	finance to energy	10	1	-0.00137114	1	0.540734	0.604758	0.188758	0.548841	0.32795	0.126708	0.126	0.043	0.0710829	5.61827
202302	finance to energy	10	1	-0.000838363	1	0.438155	0.602261	0.0102516	0.532518	0.347919	0.152913	0.129	0.043	-0.0212495	5.89794
202303	finance to energy	10	1	-0.00226637	1	0.336322	0.604505	0.280434	0.509524	0.384469	0.158939	0.127	0.043	-0.00456457	6.248
202304	finance to energy	10	1	-0.00379232	1	0.493411	0.605676	0.125023	0.482567	0.409535	0.213687	0.124	0.043	-0.00540592	5.9728
202305	finance to energy	10	1	2.89578e-05	1	0.643859	0.605415	0.258784	0.512456	0.375892	0.165688	0.116	0.043	-0.0589218	5.45529
202306	finance to energy	10	1	-0.000706014	1	0.519864	0.605415	0.0605342	0.49402	0.398888	0.196593	0.113	0.042	0.0114929	5.67129
202307	finance to energy	10	1	-0.00080374	1	0.657459	0.604099	0.207673	0.51853	0.368326	0.154984	0.107	0.042	0.0438346	5.45424
202308	finance to energy	10	1	0.00401517	1	0.827486	0.604196	0.535863	0.50028	0.402766	0.258776	0.106	0.042	-0.0641262	5.42561
202309	finance to energy	10	1	-0.00104142	1	0.39427	0.60422	0.403563	0.473292	0.433376	0.296754	0.103	0.042	-0.0203234	5.5194
202310	finance to energy	10	1	-0.00179081	1	0.552197	0.604627	0.417791	0.500492	0.410931	0.263203	0.103	0.042	-0.0322284	5.08128
202311	finance to energy	10	1	-0.00185754	1	0.596219	0.604817	0.266554	0.479997	0.434229	0.292313	0.1	0.042	-0.0215897	5.43523
202312	finance to energy	10	1	-0.00136247	1	0.443377	0.603434	0.334891	0.467029	0.447938	0.309462	0.097	0.042	-0.0187937	5.74555
202401	finance to energy	10	1	-0.00218591	1	0.461151	0.603484	0.0395486	0.430686	0.483194	0.353753	0.087	0.042	-0.064947	5.87766
202402	finance to energy	10	1	-0.00541564	1	0.498407	0.603484	0.00661356	0.420925	0.491886	0.364712	0.087	0.0395	0.0894107	5.1406
202403	finance to energy	10	1	-0.00427367	1	0.280401	0.602481	0.245639	0.369882	0.535455	0.420866	0.083	0.0395	0.00606835	5.49243
202404	finance to energy	10	1	-0.00259914	1	0.280904	0.602318	0.557415	0.383306	0.520641	0.424549	0.072	0.0395	0.0187379	5.11644
202405	finance to energy	10	1	-0.00181725	1	0.457204	0.602365	0.312748	0.37546	0.526623	0.43173	0.07	0.0395	-0.00681197	5.32924
202406	finance to energy	10	1	-0.00236409	1	0.409927	0.602359	0.156535	0.360321	0.537833	0.445177	0.062	0.0395	-0.0335944	4.82266
202407	finance to energy	10	1	-0.00290127	1	0.474537	0.600811	0.0889131	0.433134	0.478428	0.374337	0.063	0.0385	-0.00567016	5.62964
202408	finance to energy	10	1	-0.00368328	1	0.563639	0.600814	0.0929048	0.423915	0.489304	0.384835	0.063	0.0385	-0.0356811	5.33745
202409	finance to energy	10	1	-0.00381145	1	0.686098	0.60106	0.29862	0.479092	0.43928	0.323185	0.068	0.0385	0.190352	5.41011

## Sheet: non-cyclical sector
time	sector	id	zq	spillover effect	reform	turnover	capital stock	turnover rate	market value	pb	pe	m2 growth	interest rate	hs300 return	EPU
201601	finance to communication	3	0	-0.013744	0	0.840148	0.962975	0.490958	0.900326	0.752671	0.877425	0.14	0.049	-0.236199	4.84795
201602	finance to communication	3	0	-0.0135784	0	0.823101	0.963038	0.527695	0.902506	0.747577	0.859958	0.133	0.049	-0.0235687	4.68264
201603	finance to communication	3	0	-0.00993964	0	0.884181	0.96344	0.503356	0.898066	0.761889	0.864549	0.134	0.049	0.111877	5.04489
201604	finance to communication	3	0	-0.00570037	0	0.819591	0.962779	0.581227	0.89533	0.751602	0.861001	0.128	0.049	-0.0192459	5.10739
201605	finance to communication	3	0	-0.00923795	0	0.80612	0.96061	0.534844	0.8953	0.75145	0.856938	0.118	0.049	0.00405125	4.76683
201606	finance to communication	3	0	-0.00810705	0	0.762366	0.95792	0.508332	0.88963	0.764325	0.864403	0.118	0.049	-0.00494627	4.87868
201607	finance to communication	3	0	-0.00568481	0	0.736801	0.957366	0.558039	0.891788	0.761061	0.859354	0.102	0.049	0.0157319	4.72206
201608	finance to communication	3	0	-0.00428967	0	0.829231	0.956854	0.258564	0.889487	0.743343	0.847793	0.114	0.049	0.0379313	4.75639
201609	finance to communication	3	0	-0.00341481	0	0.72935	0.954615	0.514345	0.886583	0.742311	0.847025	0.115	0.049	-0.0226444	4.99427
201610	finance to communication	3	0	-0.00556111	0	0.746646	0.95536	0.189167	0.887374	0.739436	0.836627	0.116	0.049	0.0251906	4.67104
201611	finance to communication	3	0	-0.00272136	0	0.862585	0.955003	0.290755	0.887965	0.738204	0.835678	0.114	0.049	0.0587061	4.89108
201612	finance to communication	3	0	-0.0036061	0	0.808541	0.955183	0.407762	0.891364	0.732888	0.831156	0.113	0.049	-0.0665893	4.87189
201701	finance to communication	3	0	-0.00298781	0	0.778612	0.955288	0.462334	0.900638	0.707369	0.81321	0.107	0.049	0.0232555	5.72371
201702	finance to communication	3	0	-0.00293692	0	0.838015	0.955913	0.116187	0.89903	0.716947	0.818671	0.104	0.049	0.0189603	5.17275
201703	finance to communication	3	0	-0.00283439	0	0.75783	0.956458	0.297038	0.900295	0.716845	0.83599	0.101	0.049	0.000936537	5.85522
201704	finance to communication	3	0	-0.00375791	0	0.855547	0.956255	0.0401677	0.905965	0.693331	0.823667	0.098	0.049	-0.00472535	5.16016
201705	finance to communication	3	0	-0.0018405	0	0.910365	0.956174	0.0905526	0.915333	0.666083	0.798303	0.091	0.049	0.0153282	4.87333
201706	finance to communication	3	0	-0.000674764	0	0.909645	0.954752	0.238295	0.913546	0.675273	0.803426	0.091	0.049	0.0485908	5.42785
201707	finance to communication	3	0	-0.00121624	0	0.926197	0.953969	0.182448	0.920481	0.645908	0.783791	0.089	0.049	0.0191981	5.4304
201708	finance to communication	3	0	-0.000800023	0	0.893905	0.954613	0.264378	0.922624	0.638043	0.7775	0.086	0.049	0.0222813	5.10403
201709	finance to communication	3	0	-0.000730155	0	0.809102	0.95491	0.576285	0.919964	0.654146	0.786858	0.09	0.049	0.00376271	5.32974
201710	finance to communication	3	0	-0.00277115	0	0.784875	0.953242	0.685025	0.920492	0.640733	0.787904	0.089	0.049	0.0434116	4.95958
201711	finance to communication	3	0	-0.00197403	0	0.823337	0.953568	0.602715	0.925619	0.633687	0.77382	0.091	0.049	-0.000154403	5.32806
201712	finance to communication	3	0	-0.0030213	0	0.832218	0.953588	0.659639	0.925748	0.633232	0.773596	0.081	0.049	0.00616046	5.12208
201801	finance to communication	3	0	-0.00251631	0	0.91246	0.953297	0.406382	0.935372	0.575236	0.738385	0.086	0.049	0.0590158	5.58003
201802	finance to communication	3	0	-0.00191408	0	0.924605	0.952898	0.397338	0.929384	0.609388	0.741985	0.088	0.049	-0.0608069	5.00798
201803	finance to communication	3	0	-0.00409454	0	0.852885	0.952726	0.598757	0.922759	0.621745	0.767298	0.082	0.049	-0.0315961	5.53787
201804	finance to communication	3	0	-0.00513998	0	0.822815	0.952595	0.723735	0.924872	0.59944	0.762197	0.083	0.049	-0.0370034	5.48786
201805	finance to communication	3	0	-0.00360375	0	0.839099	0.952225	0.752081	0.924498	0.603921	0.763511	0.083	0.049	0.0120382	5.35091
201806	finance to communication	3	0	-0.00981921	0	0.873531	0.95026	0.632371	0.928423	0.574808	0.74584	0.08	0.049	-0.0797296	5.31365
201807	finance to communication	3	0	-0.00923806	0	0.776865	0.950954	0.478749	0.930468	0.56169	0.75579	0.085	0.049	0.0018986	5.98059
201808	finance to communication	3	0	-0.00689181	0	0.739814	0.950892	0.586732	0.933158	0.551346	0.761365	0.082	0.049	-0.0534713	5.59648
201809	finance to communication	3	0	-0.00624244	0	0.756735	0.950044	0.576713	0.936625	0.518681	0.744027	0.083	0.049	0.0308176	5.74967
201810	finance to communication	3	0	-0.010265	0	0.894637	0.949048	0.0740732	0.941599	0.47242	0.70996	0.08	0.049	-0.086526	5.83881
201811	finance to communication	3	0	-0.00536198	0	0.825103	0.949774	0.122429	0.937469	0.50908	0.728982	0.08	0.049	0.00596431	6.08276
201812	finance to communication	3	0	-0.0112857	0	0.721955	0.949456	0.547947	0.934542	0.531052	0.741182	0.081	0.049	-0.0524226	5.51532
201901	finance to communication	3	0	-0.00525411	0	0.712001	0.948494	0.331608	0.939548	0.480374	0.712024	0.084	0.049	0.0615038	5.66331
201902	finance to communication	3	0	-0.00745689	0	0.769977	0.94847	0.00421136	0.932314	0.535717	0.879607	0.08	0.049	0.136359	5.48058
201903	finance to communication	3	0	-0.00436234	0	0.804496	0.947691	0.0765685	0.927715	0.565029	0.881412	0.086	0.049	0.0538392	6.01896
201904	finance to communication	3	0	-0.00482278	0	0.766155	0.947399	0.28455	0.93176	0.563895	0.887467	0.085	0.049	0.010499	5.76649
201905	finance to communication	3	0	-0.0155722	0	0.733918	0.947044	0.241257	0.932953	0.556047	0.885026	0.085	0.049	-0.0751837	5.90018
201906	finance to communication	3	0	-0.0112653	0	0.779099	0.945409	0.370569	0.934842	0.538549	0.878856	0.085	0.049	0.0525374	6.47554
201907	finance to communication	3	0	-0.00897267	0	0.82007	0.945131	0.312888	0.93457	0.545217	0.886122	0.081	0.049	0.00255102	5.92933
201908	finance to communication	3	0	-0.00787434	1	0.748018	0.944218	0.3925	0.93076	0.556186	0.889946	0.082	0.0485	-0.00937082	5.98138
201909	finance to communication	3	0	-0.0101961	1	0.686567	0.943782	0.376092	0.929083	0.563365	0.89351	0.084	0.0485	0.00392479	5.85046
201910	finance to communication	3	0	-0.00777373	1	0.787513	0.943428	0.158278	0.931498	0.554092	0.892118	0.084	0.0485	0.0187568	5.45573
201911	finance to communication	3	0	-0.00527704	1	0.76991	0.943629	0.271038	0.930902	0.557921	0.891882	0.082	0.048	-0.0150562	5.98187
201912	finance to communication	3	0	-0.00350943	1	0.817978	0.944898	0.121033	0.928174	0.582712	0.899457	0.087	0.048	0.0676354	5.82281
202001	finance to communication	3	0	-0.00463741	1	0.785875	0.945375	0.434156	0.922402	0.616363	0.906064	0.084	0.048	-0.0228838	5.52275
202002	finance to communication	3	0	-0.0120159	1	0.727239	0.945082	0.466234	0.912582	0.658738	0.918418	0.088	0.0475	-0.0160761	5.27661
202003	finance to communication	3	0	-0.0171814	1	0.670722	0.945072	0.439675	0.917444	0.64331	0.907774	0.101	0.0475	-0.0666092	5.39091
202004	finance to communication	3	0	-0.0146909	1	0.66928	0.945116	0.482563	0.916065	0.666047	0.952713	0.111	0.0465	0.0596124	5.79547
202005	finance to communication	3	0	-0.0100845	1	0.637455	0.94525	0.542414	0.914057	0.674984	0.952779	0.111	0.0465	-0.0117113	6.21727
202006	finance to communication	3	0	-0.00837987	1	0.764808	0.944791	0.456744	0.906215	0.70005	0.956188	0.111	0.0465	0.0739824	6.04415
202007	finance to communication	3	0	0.00149642	1	0.890814	0.944572	0.059165	0.908117	0.694351	0.954784	0.107	0.0465	0.120041	5.78279
202008	finance to communication	3	0	-0.000786963	1	0.871779	0.944799	0.255737	0.910878	0.682179	0.945866	0.104	0.0465	0.0254805	6.11287
202009	finance to communication	3	0	-0.00145203	1	0.877531	0.944943	0.485563	0.917166	0.659087	0.942089	0.109	0.0465	-0.048676	6.20132
202010	finance to communication	3	0	-0.00181945	1	0.885326	0.944544	0.529093	0.919804	0.644666	0.950465	0.105	0.0465	0.0232568	5.98342
202011	finance to communication	3	0	-0.00453993	1	0.879716	0.944206	0.200799	0.925884	0.614454	0.934034	0.107	0.0465	0.0548873	6.49501
202012	finance to communication	3	0	-0.000853833	1	0.913227	0.94474	0.250645	0.928146	0.606871	0.931609	0.101	0.0465	0.0493706	6.08478
202101	finance to communication	3	0	-0.001731	1	0.897211	0.945509	0.141153	0.930735	0.597749	0.925986	0.094	0.0465	0.0266366	5.93584
202102	finance to communication	3	0	-0.00280946	1	0.919086	0.945102	0.214345	0.932731	0.584345	0.920977	0.101	0.0465	-0.00284481	5.46978
202103	finance to communication	3	0	-0.000510173	1	0.916689	0.945504	0.196964	0.935244	0.580454	0.892315	0.094	0.0465	-0.0555553	5.71142
202104	finance to communication	3	0	-0.0017079	1	0.903712	0.945468	0.447826	0.932374	0.608063	0.861308	0.081	0.0465	0.0147721	5.6686
202105	finance to communication	3	0	0.00029899	1	0.928236	0.945195	0.14884	0.932264	0.606605	0.860826	0.083	0.0465	0.03981	5.37925
202106	finance to communication	3	0	-0.000445416	1	0.846019	0.944392	0.385831	0.927899	0.6252	0.867185	0.086	0.0465	-0.0203744	5.39255
202107	finance to communication	3	0	-0.00128154	1	0.815578	0.944271	0.338921	0.922256	0.65215	0.873891	0.083	0.0465	-0.082331	5.42901
202108	finance to communication	3	0	-0.000527483	1	0.832531	0.926762	0.335546	0.915174	0.579601	0.820645	0.082	0.0465	-0.00115623	5.68639
202109	finance to communication	3	0	0.00146932	1	0.907401	0.926772	0.273796	0.916972	0.570471	0.816748	0.083	0.0465	0.0125669	5.61659
202110	finance to communication	3	0	-0.000296127	1	0.87623	0.927017	0.479985	0.917275	0.555326	0.814431	0.087	0.0465	0.00867255	5.51534
202111	finance to communication	3	0	-0.000914835	1	0.756993	0.927032	0.722174	0.909389	0.600805	0.841631	0.085	0.0465	-0.0157576	5.79627
202112	finance to communication	3	0	-0.00294816	1	0.588298	0.926517	0.537332	0.904004	0.621447	0.849361	0.09	0.0465	0.0221751	5.84065
202201	finance to communication	3	0	-0.00417651	1	0.437521	0.922317	0.556171	0.878804	0.487246	0.700814	0.098	0.046	-0.0792914	5.76542
202202	finance to communication	3	0	-0.004469	1	0.470157	0.922333	0.567417	0.8753	0.501702	0.711464	0.092	0.046	0.00390883	5.11848
202203	finance to communication	3	0	-0.00492153	1	0.572579	0.922776	0.533628	0.8757	0.508004	0.704784	0.097	0.046	-0.081608	5.88334
202204	finance to communication	3	0	-0.00616574	1	0.718137	0.922933	0.290737	0.882082	0.467137	0.664845	0.105	0.046	-0.0501039	5.82054
202205	finance to communication	3	0	-0.0103111	1	0.657147	0.923368	0.535715	0.8757	0.507378	0.693865	0.111	0.0445	0.0185696	5.95778
202206	finance to communication	3	0	-0.00386022	1	0.737798	0.92322	0.373159	0.882382	0.479374	0.676452	0.114	0.0445	0.091825	5.7933
202207	finance to communication	3	0	-0.00160223	1	0.562619	0.923575	0.651876	0.87319	0.519817	0.702662	0.12	0.0445	-0.0728004	5.88604
202208	finance to communication	3	0	-0.0025389	1	0.514911	0.923764	0.656794	0.871111	0.529437	0.701198	0.122	0.043	-0.0221278	5.56406
202209	finance to communication	3	0	-0.00201992	1	0.606033	0.924081	0.549307	0.873239	0.527119	0.701394	0.121	0.043	-0.0695268	5.49124
202210	finance to communication	3	0	-0.00425845	1	0.571606	0.924235	0.574461	0.86238	0.57496	0.726153	0.118	0.043	-0.0810393	5.55702
202211	finance to communication	3	0	-0.00129713	1	0.54211	0.924244	0.61107	0.867245	0.560583	0.716442	0.124	0.043	0.093615	6.10611
202212	finance to communication	3	0	0.00268038	1	0.544037	0.923759	0.56396	0.87196	0.540979	0.703716	0.118	0.043	0.00481505	5.73817
202301	finance to communication	3	0	-0.00141702	1	0.55544	0.923766	0.432056	0.86361	0.569083	0.723022	0.126	0.043	0.0710829	5.61827
202302	finance to communication	3	0	-0.0030046	1	0.147063	0.92348	0.683456	0.85096	0.604106	0.746172	0.129	0.043	-0.0212495	5.89794
202303	finance to communication	3	0	-0.00788349	1	0.226463	0.923839	0.795345	0.83018	0.653962	0.776962	0.127	0.043	-0.00456457	6.248
202304	finance to communication	3	0	-0.010652	1	0.244446	0.924235	0.804964	0.828621	0.657772	0.77879	0.124	0.043	-0.00540592	5.9728
202305	finance to communication	3	0	-0.00784119	1	0.17316	0.924247	0.724071	0.832337	0.659279	0.783621	0.116	0.043	-0.0589218	5.45529
202306	finance to communication	3	0	-0.00598128	1	0.466505	0.924255	0.840352	0.827714	0.669376	0.789779	0.113	0.042	0.0114929	5.67129
202307	finance to communication	3	0	-0.00647579	1	0.0932631	0.924319	0.671322	0.844959	0.632669	0.766277	0.107	0.042	0.0438346	5.45424
202308	finance to communication	3	0	-0.00217706	1	0.624722	0.924258	0.27095	0.834192	0.653811	0.773381	0.106	0.042	-0.0641262	5.42561
202309	finance to communication	3	0	-0.00432977	1	0.207565	0.924251	0.707483	0.840949	0.639213	0.763866	0.103	0.042	-0.0203234	5.5194
202310	finance to communication	3	0	-0.00513535	1	0.165089	0.924326	0.664363	0.847619	0.631427	0.748149	0.103	0.042	-0.0322284	5.08128
202311	finance to communication	3	0	-0.00534522	1	0.0361933	0.924318	0.759066	0.842035	0.644497	0.757066	0.1	0.042	-0.0215897	5.43523
202312	finance to communication	3	0	-0.00763724	1	0.183544	0.924005	0.779862	0.835494	0.658598	0.766706	0.097	0.042	-0.0187937	5.74555
202401	finance to communication	3	0	-0.0105025	1	0.387778	0.924248	0.541574	0.853701	0.617359	0.738416	0.087	0.042	-0.064947	5.87766
202402	finance to communication	3	0	-0.0174423	1	0.334047	0.924254	0.634934	0.847653	0.632484	0.745173	0.087	0.0395	0.0894107	5.1406
202403	finance to communication	3	0	-0.0144927	1	0.179365	0.924369	0.792091	0.838691	0.656964	0.755852	0.083	0.0395	0.00606835	5.49243
202404	finance to communication	3	0	-0.0112624	1	0.309991	0.924365	0.702941	0.848981	0.636658	0.721091	0.072	0.0395	0.0187379	5.11644
202405	finance to communication	3	0	-0.00814408	1	0.429495	0.924294	0.648497	0.856028	0.618849	0.707426	0.07	0.0395	-0.00681197	5.32924
202406	finance to communication	3	0	-0.0060596	1	0.35316	0.924151	0.701605	0.85245	0.628196	0.714623	0.062	0.0395	-0.0335944	4.82266
202407	finance to communication	3	0	-0.00607815	1	0.45346	0.924106	0.687761	0.857348	0.615345	0.704907	0.063	0.0385	-0.00567016	5.62964
202408	finance to communication	3	0	-0.00565494	1	0.44293	0.924123	0.651397	0.860341	0.607662	0.705107	0.063	0.0385	-0.0356811	5.33745
202409	finance to communication	3	0	-0.0032046	1	0.630672	0.924343	0.52721	0.860532	0.607859	0.703774	0.068	0.0385	0.190352	5.41011
201601	finance to information technology	4	0	-0.0161812	0	0.408865	0.971017	0.54857	0.926666	0.768591	0.887836	0.14	0.049	-0.236199	4.84795
201602	finance to information technology	4	0	-0.0174746	0	0.19343	0.971035	0.578051	0.927827	0.761474	0.885414	0.133	0.049	-0.0235687	4.68264
201603	finance to information technology	4	0	-0.0147931	0	0.432611	0.971144	0.542336	0.92437	0.775498	0.888364	0.134	0.049	0.111877	5.04489
201604	finance to information technology	4	0	-0.0105469	0	0.248737	0.970508	0.642492	0.924767	0.76689	0.891335	0.128	0.049	-0.0192459	5.10739
201605	finance to information technology	4	0	-0.0120861	0	0.0776132	0.968869	0.676818	0.922661	0.773917	0.882776	0.118	0.049	0.00405125	4.76683
201606	finance to information technology	4	0	-0.0136827	0	0.15818	0.967589	0.676704	0.91608	0.791948	0.892091	0.118	0.049	-0.00494627	4.87868
201607	finance to information technology	4	0	-0.00857926	0	0.0199634	0.967685	0.605359	0.921569	0.78006	0.882323	0.102	0.049	0.0157319	4.72206
201608	finance to information technology	4	0	-0.00575728	0	0.367977	0.967401	0.292223	0.921971	0.765687	0.880687	0.114	0.049	0.0379313	4.75639
201609	finance to information technology	4	0	-0.00454892	0	0.132941	0.966591	0.522895	0.919667	0.766575	0.879803	0.115	0.049	-0.0226444	4.99427
201610	finance to information technology	4	0	-0.00601209	0	0.192871	0.966182	0.26213	0.917983	0.767768	0.866962	0.116	0.049	0.0251906	4.67104
201611	finance to information technology	4	0	-0.00323348	0	0.501294	0.965965	0.232078	0.920397	0.761283	0.862804	0.114	0.049	0.0587061	4.89108
201612	finance to information technology	4	0	-0.00378648	0	0.501953	0.965978	0.286613	0.923344	0.753047	0.857779	0.113	0.049	-0.0665893	4.87189
201701	finance to information technology	4	0	-0.00254209	0	0.351065	0.965859	0.448735	0.928229	0.735801	0.843512	0.107	0.049	0.0232555	5.72371
201702	finance to information technology	4	0	-0.0028437	0	0.512768	0.966245	0.0630861	0.926736	0.744296	0.834039	0.104	0.049	0.0189603	5.17275
201703	finance to information technology	4	0	-0.00349049	0	0.312498	0.966438	0.319727	0.925805	0.747586	0.839954	0.101	0.049	0.000936537	5.85522
201704	finance to information technology	4	0	-0.0047572	0	0.384828	0.966789	0.115328	0.928281	0.732887	0.829382	0.098	0.049	-0.00472535	5.16016
201705	finance to information technology	4	0	-0.00225699	0	0.559446	0.966133	0.0905097	0.935754	0.71354	0.826837	0.091	0.049	0.0153282	4.87333
201706	finance to information technology	4	0	-0.000969169	0	0.59955	0.965157	0.370328	0.932858	0.727444	0.834643	0.091	0.049	0.0485908	5.42785
201707	finance to information technology	4	0	-0.00134504	0	0.661489	0.965131	0.350482	0.938387	0.706958	0.818468	0.089	0.049	0.0191981	5.4304
201708	finance to information technology	4	0	-0.0018686	0	0.573507	0.965405	0.392223	0.937017	0.708466	0.812879	0.086	0.049	0.0222813	5.10403
201709	finance to information technology	4	0	-0.00187119	0	0.386775	0.965486	0.595505	0.934024	0.724281	0.821284	0.09	0.049	0.00376271	5.32974
201710	finance to information technology	4	0	-0.00247133	0	0.436703	0.964948	0.68353	0.931792	0.728302	0.818657	0.089	0.049	0.0434116	4.95958
201711	finance to information technology	4	0	-0.00131098	0	0.533779	0.965032	0.611297	0.935093	0.715209	0.809886	0.091	0.049	-0.000154403	5.32806
201712	finance to information technology	4	0	-0.00200522	0	0.485727	0.965571	0.628662	0.936483	0.714151	0.807454	0.081	0.049	0.00616046	5.12208
201801	finance to information technology	4	0	-0.00214546	0	0.749969	0.964828	0.40975	0.945583	0.660233	0.769626	0.086	0.049	0.0590158	5.58003
201802	finance to information technology	4	0	-0.00256556	0	0.759135	0.963683	0.431303	0.932461	0.726942	0.80569	0.088	0.049	-0.0608069	5.00798
201803	finance to information technology	4	0	-0.00553247	0	0.328156	0.963367	0.630546	0.924964	0.748967	0.823268	0.082	0.049	-0.0315961	5.53787
201804	finance to information technology	4	0	-0.00620963	0	0.154958	0.963263	0.768025	0.927287	0.727701	0.816104	0.083	0.049	-0.0370034	5.48786
201805	finance to information technology	4	0	-0.00543675	0	0.295187	0.962434	0.758844	0.927434	0.722789	0.813473	0.083	0.049	0.0120382	5.35091
201806	finance to information technology	4	0	-0.0101086	0	0.451767	0.959218	0.659142	0.921069	0.734765	0.797628	0.08	0.049	-0.0797296	5.31365
201807	finance to information technology	4	0	-0.0101656	0	0.279128	0.959605	0.535303	0.925952	0.717707	0.783614	0.085	0.049	0.0018986	5.98059
201808	finance to information technology	4	0	-0.00830547	0	0.317623	0.959527	0.603661	0.928875	0.698487	0.780796	0.082	0.049	-0.0534713	5.59648
201809	finance to information technology	4	0	-0.00683901	0	0.401853	0.958839	0.56098	0.933776	0.670082	0.757744	0.083	0.049	0.0308176	5.74967
201810	finance to information technology	4	0	-0.00985621	0	0.670925	0.958187	0.217727	0.939901	0.63111	0.727201	0.08	0.049	-0.086526	5.83881
201811	finance to information technology	4	0	-0.0068006	0	0.546964	0.958896	0.0791113	0.937108	0.649664	0.739933	0.08	0.049	0.00596431	6.08276
201812	finance to information technology	4	0	-0.00848608	0	0.525857	0.958945	0.359592	0.937456	0.648388	0.738768	0.081	0.049	-0.0524226	5.51532
201901	finance to information technology	4	0	-0.00439614	0	0.535138	0.957967	0.163585	0.939552	0.626214	0.719817	0.084	0.049	0.0615038	5.66331
201902	finance to information technology	4	0	-0.0070811	0	0.519195	0.958076	0.0783437	0.930676	0.674537	0.801735	0.08	0.049	0.136359	5.48058
201903	finance to information technology	4	0	-0.00446028	0	0.467491	0.957571	0.10717	0.924628	0.698899	0.821032	0.086	0.049	0.0538392	6.01896
201904	finance to information technology	4	0	-0.00457944	0	0.518408	0.957163	0.212831	0.929876	0.68727	0.842724	0.085	0.049	0.010499	5.76649
201905	finance to information technology	4	0	-0.0134745	0	0.406235	0.956893	0.339342	0.931268	0.682563	0.839179	0.085	0.049	-0.0751837	5.90018
201906	finance to information technology	4	0	-0.011005	0	0.510505	0.956611	0.366929	0.932845	0.675764	0.835342	0.085	0.049	0.0525374	6.47554
201907	finance to information technology	4	0	-0.0104473	0	0.426694	0.956555	0.492638	0.92625	0.707285	0.847864	0.081	0.049	0.00255102	5.92933
201908	finance to information technology	4	0	-0.00900127	1	0.242401	0.955996	0.575118	0.917418	0.733607	0.861477	0.082	0.0485	-0.00937082	5.98138
201909	finance to information technology	4	0	-0.00971812	1	0.0527852	0.956028	0.509218	0.913086	0.746664	0.867708	0.084	0.0485	0.00392479	5.85046
201910	finance to information technology	4	0	-0.00856137	1	0.159149	0.95608	0.401281	0.915672	0.735316	0.862412	0.084	0.0485	0.0187568	5.45573
201911	finance to information technology	4	0	-0.00665141	1	0.0773795	0.956477	0.509508	0.911608	0.749799	0.869875	0.082	0.048	-0.0150562	5.98187
201912	finance to information technology	4	0	-0.00525998	1	0.280359	0.958502	0.38357	0.91102	0.760362	0.875095	0.087	0.048	0.0676354	5.82281
202001	finance to information technology	4	0	-0.00718463	1	0.177427	0.958814	0.576818	0.894433	0.799152	0.894436	0.084	0.048	-0.0228838	5.52275
202002	finance to information technology	4	0	-0.0144936	1	0.0822951	0.9587	0.586479	0.882189	0.819849	0.893997	0.088	0.0475	-0.0160761	5.27661
202003	finance to information technology	4	0	-0.0180518	1	0.260607	0.959104	0.450988	0.898385	0.793776	0.867959	0.101	0.0475	-0.0666092	5.39091
202004	finance to information technology	4	0	-0.0154715	1	0.0578999	0.959244	0.520282	0.890768	0.807344	0.882035	0.111	0.0465	0.0596124	5.79547
202005	finance to information technology	4	0	-0.0106216	1	0.177814	0.959016	0.656303	0.889243	0.811522	0.884414	0.111	0.0465	-0.0117113	6.21727
202006	finance to information technology	4	0	-0.00940603	1	0.198636	0.95833	0.500072	0.873728	0.833785	0.898412	0.111	0.0465	0.0739824	6.04415
202007	finance to information technology	4	0	0.000182559	1	0.628012	0.958163	0.204778	0.862538	0.845266	0.90634	0.107	0.0465	0.120041	5.78279
202008	finance to information technology	4	0	-0.00367491	1	0.56282	0.958454	0.408373	0.872018	0.828999	0.886799	0.104	0.0465	0.0254805	6.11287
202009	finance to information technology	4	0	-0.00423781	1	0.491644	0.959175	0.62031	0.879929	0.821782	0.880937	0.109	0.0465	-0.048676	6.20132
202010	finance to information technology	4	0	-0.00465944	1	0.555433	0.958989	0.63983	0.878973	0.814094	0.870377	0.105	0.0465	0.0232568	5.98342
202011	finance to information technology	4	0	-0.00403665	1	0.579524	0.959032	0.429386	0.886185	0.79741	0.862043	0.107	0.0465	0.0548873	6.49501
202012	finance to information technology	4	0	-0.00113687	1	0.632605	0.959746	0.137903	0.883084	0.806424	0.867695	0.101	0.0465	0.0493706	6.08478
202101	finance to information technology	4	0	-0.00162994	1	0.606907	0.959813	0.343138	0.882091	0.809011	0.870009	0.094	0.0465	0.0266366	5.93584
202102	finance to information technology	4	0	-0.00410884	1	0.655821	0.95973	0.324083	0.888638	0.798463	0.857957	0.101	0.0465	-0.00284481	5.46978
202103	finance to information technology	4	0	-0.00294108	1	0.654831	0.960297	0.394327	0.894144	0.79147	0.843052	0.094	0.0465	-0.0555553	5.71142
202104	finance to information technology	4	0	-0.00374353	1	0.507615	0.960469	0.566741	0.886631	0.799983	0.835273	0.081	0.0465	0.0147721	5.6686
202105	finance to information technology	4	0	-0.00130623	1	0.622358	0.959008	0.257072	0.887105	0.797467	0.834553	0.083	0.0465	0.03981	5.37925
202106	finance to information technology	4	0	-0.00177625	1	0.319907	0.95842	0.57356	0.868706	0.824489	0.856338	0.086	0.0465	-0.0203744	5.39255
202107	finance to information technology	4	0	-0.0017026	1	0.173998	0.958335	0.608311	0.848315	0.84856	0.875623	0.083	0.0465	-0.082331	5.42901
202108	finance to information technology	4	0	-0.0010364	1	0.423229	0.958277	0.560277	0.864254	0.828413	0.854931	0.082	0.0465	-0.00115623	5.68639
202109	finance to information technology	4	0	9.38951e-05	1	0.632799	0.958341	0.353931	0.870125	0.821504	0.849013	0.083	0.0465	0.0125669	5.61659
202110	finance to information technology	4	0	-0.00142756	1	0.46199	0.958392	0.531785	0.869848	0.816283	0.839444	0.087	0.0465	0.00867255	5.51534
202111	finance to information technology	4	0	-0.00175586	1	0.0652977	0.958654	0.744415	0.855258	0.83702	0.858597	0.085	0.0465	-0.0157576	5.79627
202112	finance to information technology	4	0	-0.00345545	1	0.421996	0.958554	0.481343	0.858271	0.834369	0.855985	0.09	0.0465	0.0221751	5.84065
202201	finance to information technology	4	0	-0.00288575	1	0.463456	0.958926	0.456787	0.873443	0.816713	0.842602	0.098	0.046	-0.0792914	5.76542
202202	finance to information technology	4	0	-0.00246576	1	0.503985	0.95887	0.416497	0.871745	0.819585	0.84438	0.092	0.046	0.00390883	5.11848
202203	finance to information technology	4	0	-0.00292207	1	0.575609	0.959031	0.430513	0.887356	0.796246	0.821004	0.097	0.046	-0.081608	5.88334
202204	finance to information technology	4	0	-0.00696532	1	0.718593	0.959485	0.152562	0.898978	0.760533	0.801226	0.105	0.046	-0.0501039	5.82054
202205	finance to information technology	4	0	-0.0135751	1	0.57283	0.9595	0.491476	0.890726	0.782895	0.817871	0.111	0.0445	0.0185696	5.95778
202206	finance to information technology	4	0	-0.0067255	1	0.632768	0.95929	0.433544	0.887705	0.789138	0.822944	0.114	0.0445	0.091825	5.7933
202207	finance to information technology	4	0	-0.00354272	1	0.406441	0.95935	0.689853	0.881387	0.801522	0.833587	0.12	0.0445	-0.0728004	5.88604
202208	finance to information technology	4	0	-0.00497127	1	0.239753	0.959596	0.742955	0.884248	0.796371	0.845128	0.122	0.043	-0.0221278	5.56406
202209	finance to information technology	4	0	-0.00273651	1	0.565859	0.960027	0.52695	0.892713	0.78305	0.834403	0.121	0.043	-0.0695268	5.49124
202210	finance to information technology	4	0	-0.00692209	1	0.407425	0.960504	0.694845	0.876585	0.8106	0.87735	0.118	0.043	-0.0810393	5.55702
202211	finance to information technology	4	0	-0.0039839	1	0.458856	0.960552	0.651269	0.889775	0.78821	0.862239	0.124	0.043	0.093615	6.10611
202212	finance to information technology	4	0	0.000242483	1	0.55037	0.960119	0.591942	0.893181	0.781327	0.857387	0.118	0.043	0.00481505	5.73817
202301	finance to information technology	4	0	-0.00139816	1	0.574174	0.960113	0.453363	0.886673	0.794069	0.866424	0.126	0.043	0.0710829	5.61827
202302	finance to information technology	4	0	-0.00379539	1	0.294909	0.959929	0.650663	0.882253	0.801365	0.873941	0.129	0.043	-0.0212495	5.89794
202303	finance to information technology	4	0	-0.00507697	1	0.0202065	0.960287	0.762135	0.866231	0.826227	0.891228	0.127	0.043	-0.00456457	6.248
202304	finance to information technology	4	0	-0.00895037	1	0.0111225	0.960553	0.764073	0.880985	0.803382	0.90472	0.124	0.043	-0.00540592	5.9728
202305	finance to information technology	4	0	-0.00349106	1	0.539389	0.959953	0.626941	0.877954	0.811762	0.911248	0.116	0.043	-0.0589218	5.45529
202306	finance to information technology	4	0	-0.00298849	1	0.0634734	0.959998	0.788003	0.876803	0.815133	0.912613	0.113	0.042	0.0114929	5.67129
202307	finance to information technology	4	0	-0.00434298	1	0.374209	0.960241	0.663434	0.889154	0.796017	0.90326	0.107	0.042	0.0438346	5.45424
202308	finance to information technology	4	0	-0.000586232	1	0.763451	0.960372	0.257659	0.885508	0.799027	0.914472	0.106	0.042	-0.0641262	5.42561
202309	finance to information technology	4	0	-0.00364597	1	0.469287	0.960362	0.68314	0.891455	0.788721	0.910063	0.103	0.042	-0.0203234	5.5194
202310	finance to information technology	4	0	-0.00426468	1	0.331083	0.960492	0.617199	0.888643	0.794119	0.914946	0.103	0.042	-0.0322284	5.08128
202311	finance to information technology	4	0	-0.00527226	1	0.362295	0.960601	0.710009	0.885976	0.798257	0.918058	0.1	0.042	-0.0215897	5.43523
202312	finance to information technology	4	0	-0.00635368	1	0.38909	0.960633	0.721706	0.885019	0.800589	0.918879	0.097	0.042	-0.0187937	5.74555
202401	finance to information technology	4	0	-0.0103311	1	0.599734	0.960728	0.576582	0.915006	0.731124	0.889429	0.087	0.042	-0.064947	5.87766
202402	finance to information technology	4	0	-0.0175481	1	0.597051	0.960784	0.597248	0.905012	0.759814	0.901829	0.087	0.0395	0.0894107	5.1406
202403	finance to information technology	4	0	-0.0147333	1	0.272994	0.960937	0.740311	0.902536	0.770669	0.903086	0.083	0.0395	0.00606835	5.49243
202404	finance to information technology	4	0	-0.0118347	1	0.538059	0.960986	0.678837	0.9073	0.762295	0.897419	0.072	0.0395	0.0187379	5.11644
202405	finance to information technology	4	0	-0.00974169	1	0.578394	0.960894	0.672441	0.910055	0.75524	0.895526	0.07	0.0395	-0.00681197	5.32924
202406	finance to information technology	4	0	-0.0052751	1	0.34139	0.96081	0.78164	0.908845	0.758959	0.896848	0.062	0.0395	-0.0335944	4.82266
202407	finance to information technology	4	0	-0.00535418	1	0.381562	0.960796	0.765341	0.910317	0.755168	0.894761	0.063	0.0385	-0.00567016	5.62964
202408	finance to information technology	4	0	-0.00810793	1	0.50624	0.960854	0.659203	0.915627	0.74259	0.8872	0.063	0.0385	-0.0356811	5.33745
202409	finance to information technology	4	0	-0.00404081	1	0.644979	0.960909	0.532117	0.91041	0.757753	0.891853	0.068	0.0385	0.190352	5.41011
201601	finance to medicine&health	6	0	-0.0137284	0	0.768357	0.975194	0.312215	0.921392	0.756658	0.832241	0.14	0.049	-0.236199	4.84795
201602	finance to medicine&health	6	0	-0.0102373	0	0.737001	0.975264	0.298307	0.921192	0.758673	0.833108	0.133	0.049	-0.0235687	4.68264
201603	finance to medicine&health	6	0	-0.00737942	0	0.823472	0.9752	0.228061	0.920867	0.761332	0.837064	0.134	0.049	0.111877	5.04489
201604	finance to medicine&health	6	0	-0.00542236	0	0.736212	0.975051	0.460758	0.92059	0.755159	0.830598	0.128	0.049	-0.0192459	5.10739
201605	finance to medicine&health	6	0	-0.00730147	0	0.727067	0.972929	0.37181	0.921902	0.749635	0.823131	0.118	0.049	0.00405125	4.76683
201606	finance to medicine&health	6	0	-0.00582189	0	0.716694	0.971416	0.284101	0.917847	0.762915	0.832292	0.118	0.049	-0.00494627	4.87868
201607	finance to medicine&health	6	0	-0.00444837	0	0.638513	0.971444	0.408891	0.914449	0.77121	0.83599	0.102	0.049	0.0157319	4.72206
201608	finance to medicine&health	6	0	-0.00134035	0	0.722448	0.970737	0.0703389	0.913994	0.761804	0.829515	0.114	0.049	0.0379313	4.75639
201609	finance to medicine&health	6	0	-0.00064673	0	0.658704	0.969365	0.261956	0.909867	0.765865	0.831807	0.115	0.049	-0.0226444	4.99427
201610	finance to medicine&health	6	0	-0.0018217	0	0.68203	0.968371	0.077058	0.909089	0.759459	0.823528	0.116	0.049	0.0251906	4.67104
201611	finance to medicine&health	6	0	0.000335782	0	0.802854	0.96806	0.0848605	0.909534	0.755905	0.81715	0.114	0.049	0.0587061	4.89108
201612	finance to medicine&health	6	0	-0.000872768	0	0.778371	0.96791	0.0192341	0.909057	0.756166	0.817348	0.113	0.049	-0.0665893	4.87189
201701	finance to medicine&health	6	0	-0.000938268	0	0.70438	0.967517	0.175232	0.913822	0.738033	0.79919	0.107	0.049	0.0232555	5.72371
201702	finance to medicine&health	6	0	-0.000931796	0	0.739996	0.967609	0.42096	0.913702	0.740014	0.794395	0.104	0.049	0.0189603	5.17275
201703	finance to medicine&health	6	0	-0.000596924	0	0.679365	0.967791	0.231557	0.912744	0.739393	0.793525	0.101	0.049	0.000936537	5.85522
201704	finance to medicine&health	6	0	-0.000969308	0	0.711692	0.968319	0.300043	0.914526	0.73082	0.782839	0.098	0.049	-0.00472535	5.16016
201705	finance to medicine&health	6	0	-0.000310534	0	0.816688	0.967745	0.336662	0.921237	0.715972	0.768279	0.091	0.049	0.0153282	4.87333
201706	finance to medicine&health	6	0	0.00082333	0	0.811835	0.967273	0.0445545	0.918147	0.724682	0.775121	0.091	0.049	0.0485908	5.42785
201707	finance to medicine&health	6	0	-6.70177e-05	0	0.858899	0.967516	0.187284	0.926167	0.698716	0.750158	0.089	0.049	0.0191981	5.4304
201708	finance to medicine&health	6	0	0.000677869	0	0.862739	0.968015	0.0184098	0.927669	0.692621	0.742164	0.086	0.049	0.0222813	5.10403
201709	finance to medicine&health	6	0	0.0016668	0	0.81869	0.96846	0.144822	0.925489	0.706764	0.753024	0.09	0.049	0.00376271	5.32974
201710	finance to medicine&health	6	0	-0.000774804	0	0.719352	0.968286	0.598465	0.922009	0.714239	0.744926	0.089	0.049	0.0434116	4.95958
201711	finance to medicine&health	6	0	-0.000441119	0	0.812331	0.968509	0.366085	0.926324	0.700244	0.732657	0.091	0.049	-0.000154403	5.32806
201712	finance to medicine&health	6	0	-0.000127152	0	0.803916	0.968709	0.376908	0.924958	0.707242	0.738848	0.081	0.049	0.00616046	5.12208
201801	finance to medicine&health	6	0	0.000439011	0	0.881164	0.968569	0.193344	0.933916	0.665814	0.703689	0.086	0.049	0.0590158	5.58003
201802	finance to medicine&health	6	0	0.000156581	0	0.885219	0.968212	0.0242226	0.928812	0.686377	0.720108	0.088	0.049	-0.0608069	5.00798
201803	finance to medicine&health	6	0	-0.00128646	0	0.70148	0.968	0.390288	0.915884	0.734511	0.762026	0.082	0.049	-0.0315961	5.53787
201804	finance to medicine&health	6	0	-0.00138297	0	0.640289	0.967842	0.595893	0.913169	0.734042	0.763412	0.083	0.049	-0.0370034	5.48786
201805	finance to medicine&health	6	0	-0.00220367	0	0.434567	0.966964	0.689922	0.902245	0.762274	0.788928	0.083	0.049	0.0120382	5.35091
201806	finance to medicine&health	6	0	-0.00558366	0	0.588251	0.965803	0.389331	0.903821	0.754655	0.782458	0.08	0.049	-0.0797296	5.31365
201807	finance to medicine&health	6	0	-0.00401574	0	0.521869	0.966406	0.239771	0.914054	0.726127	0.756646	0.085	0.049	0.0018986	5.98059
201808	finance to medicine&health	6	0	-0.00517254	0	0.586863	0.966219	0.374381	0.918486	0.710298	0.736389	0.082	0.049	-0.0534713	5.59648
201809	finance to medicine&health	6	0	-0.00427247	0	0.642293	0.96564	0.266227	0.921696	0.693433	0.720929	0.083	0.049	0.0308176	5.74967
201810	finance to medicine&health	6	0	-0.00417435	0	0.76703	0.965013	0.183828	0.926206	0.668315	0.703143	0.08	0.049	-0.086526	5.83881
201811	finance to medicine&health	6	0	-0.00282376	0	0.72194	0.965414	0.367721	0.920942	0.690482	0.722375	0.08	0.049	0.00596431	6.08276
201812	finance to medicine&health	6	0	-0.00634552	0	0.638075	0.965478	0.0889421	0.925674	0.671751	0.705475	0.081	0.049	-0.0524226	5.51532
201901	finance to medicine&health	6	0	-0.00488802	0	0.747158	0.964545	0.403489	0.930908	0.637569	0.673222	0.084	0.049	0.0615038	5.66331
201902	finance to medicine&health	6	0	-0.00250218	0	0.786166	0.964556	0.48728	0.925087	0.665132	0.715774	0.08	0.049	0.136359	5.48058
201903	finance to medicine&health	6	0	0.00276707	0	0.754343	0.963961	0.370407	0.917606	0.692159	0.738266	0.086	0.049	0.0538392	6.01896
201904	finance to medicine&health	6	0	0.00044012	0	0.696729	0.963668	0.103817	0.92024	0.686206	0.756616	0.085	0.049	0.010499	5.76649
201905	finance to medicine&health	6	0	-0.00389364	0	0.689218	0.963425	0.285251	0.921207	0.682351	0.753623	0.085	0.049	-0.0751837	5.90018
201906	finance to medicine&health	6	0	-0.00407989	0	0.787617	0.962982	0.397389	0.923088	0.674585	0.747598	0.085	0.049	0.0525374	6.47554
201907	finance to medicine&health	6	0	-0.0019363	0	0.725145	0.962563	0.223873	0.921367	0.680622	0.751281	0.081	0.049	0.00255102	5.92933
201908	finance to medicine&health	6	0	-0.000258106	1	0.643493	0.961949	0.0686626	0.909821	0.714824	0.785254	0.082	0.0485	-0.00937082	5.98138
201909	finance to medicine&health	6	0	-0.000858906	1	0.671336	0.961666	0.290762	0.911165	0.709118	0.781659	0.084	0.0485	0.00392479	5.85046
201910	finance to medicine&health	6	0	-0.00127988	1	0.623024	0.961761	0.251098	0.910611	0.712253	0.784998	0.084	0.0485	0.0187568	5.45573
201911	finance to medicine&health	6	0	-0.00209528	1	0.543309	0.961963	0.00110793	0.910381	0.714405	0.786549	0.082	0.048	-0.0150562	5.98187
201912	finance to medicine&health	6	0	-0.00203985	1	0.754855	0.963409	0.374704	0.913943	0.710673	0.783839	0.087	0.048	0.0676354	5.82281
202001	finance to medicine&health	6	0	-0.00120021	1	0.661321	0.963694	0.118255	0.905446	0.739012	0.80691	0.084	0.048	-0.0228838	5.52275
202002	finance to medicine&health	6	0	-0.000198213	1	0.541644	0.963548	0.385426	0.89677	0.76077	0.827079	0.088	0.0475	-0.0160761	5.27661
202003	finance to medicine&health	6	0	0.000824205	1	0.59532	0.963442	0.190198	0.890614	0.776567	0.851132	0.101	0.0475	-0.0666092	5.39091
202004	finance to medicine&health	6	0	-0.00277223	1	0.223306	0.963435	0.478397	0.888026	0.785203	0.8622	0.111	0.0465	0.0596124	5.79547
202005	finance to medicine&health	6	0	-0.00250205	1	0.279519	0.962969	0.429507	0.876654	0.805532	0.874467	0.111	0.0465	-0.0117113	6.21727
202006	finance to medicine&health	6	0	-0.0033534	1	0.4154	0.962638	0.377995	0.856343	0.832923	0.892918	0.111	0.0465	0.0739824	6.04415
202007	finance to medicine&health	6	0	0.000554647	1	0.716201	0.962607	0.05363	0.841395	0.848941	0.902957	0.107	0.0465	0.120041	5.78279
202008	finance to medicine&health	6	0	-0.00119263	1	0.629374	0.963141	0.263659	0.853062	0.8361	0.875216	0.104	0.0465	0.0254805	6.11287
202009	finance to medicine&health	6	0	-0.00299105	1	0.627622	0.963599	0.393872	0.860532	0.829639	0.869325	0.109	0.0465	-0.048676	6.20132
202010	finance to medicine&health	6	0	-0.00358482	1	0.628069	0.963364	0.45661	0.855844	0.823514	0.85714	0.105	0.0465	0.0232568	5.98342
202011	finance to medicine&health	6	0	-0.0031179	1	0.698638	0.963184	0.0866737	0.877028	0.793402	0.828689	0.107	0.0465	0.0548873	6.49501
202012	finance to medicine&health	6	0	-0.000940931	1	0.680923	0.963543	0.225954	0.861801	0.818077	0.849044	0.101	0.0465	0.0493706	6.08478
202101	finance to medicine&health	6	0	-1.69355e-05	1	0.710045	0.963898	0.0467279	0.858909	0.823868	0.854663	0.094	0.0465	0.0266366	5.93584
202102	finance to medicine&health	6	0	-0.00449513	1	0.660196	0.963897	0.165547	0.863745	0.81879	0.848662	0.101	0.0465	-0.00284481	5.46978
202103	finance to medicine&health	6	0	-0.00612196	1	0.673421	0.964061	0.0970507	0.868075	0.81543	0.836382	0.094	0.0465	-0.0555553	5.71142
202104	finance to medicine&health	6	0	-0.00502243	1	0.476434	0.964336	0.526679	0.846053	0.839795	0.848633	0.081	0.0465	0.0147721	5.6686
202105	finance to medicine&health	6	0	-0.00247678	1	0.497211	0.964096	0.368935	0.847548	0.838607	0.84727	0.083	0.0465	0.03981	5.37925
202106	finance to medicine&health	6	0	-0.00207347	1	0.530035	0.963599	0.288429	0.836119	0.850324	0.857332	0.086	0.0465	-0.0203744	5.39255
202107	finance to medicine&health	6	0	-0.0050271	1	0.464099	0.963676	0.363004	0.836883	0.850516	0.857084	0.083	0.0465	-0.082331	5.42901
202108	finance to medicine&health	6	0	-0.00614484	1	0.587035	0.963704	0.214665	0.855862	0.826872	0.834095	0.082	0.0465	-0.00115623	5.68639
202109	finance to medicine&health	6	0	-0.00255406	1	0.722832	0.963997	0.0110948	0.85222	0.832832	0.839368	0.083	0.0465	0.0125669	5.61659
202110	finance to medicine&health	6	0	-0.00133854	1	0.576559	0.964288	0.399793	0.859582	0.822274	0.834547	0.087	0.0465	0.00867255	5.51534
202111	finance to medicine&health	6	0	-0.00109322	1	0.482179	0.96452	0.594507	0.850671	0.835468	0.845231	0.085	0.0465	-0.0157576	5.79627
202112	finance to medicine&health	6	0	-0.00138487	1	0.579839	0.96358	0.400755	0.851064	0.83488	0.854403	0.09	0.0465	0.0221751	5.84065
202201	finance to medicine&health	6	0	-0.000889678	1	0.380034	0.963603	0.542953	0.870947	0.80952	0.834335	0.098	0.046	-0.0792914	5.76542
202202	finance to medicine&health	6	0	-0.000953195	1	0.559387	0.963721	0.327478	0.865658	0.817715	0.835245	0.092	0.046	0.00390883	5.11848
202203	finance to medicine&health	6	0	-0.00507548	1	0.343683	0.96414	0.628786	0.864919	0.822002	0.839476	0.097	0.046	-0.081608	5.88334
202204	finance to medicine&health	6	0	-0.00459343	1	0.536981	0.964217	0.403559	0.878594	0.78553	0.786911	0.105	0.046	-0.0501039	5.82054
202205	finance to medicine&health	6	0	-0.00574434	1	0.403753	0.96407	0.598764	0.874748	0.794044	0.785972	0.111	0.0445	0.0185696	5.95778
202206	finance to medicine&health	6	0	-0.00356079	1	0.671074	0.963571	0.287726	0.869154	0.803187	0.795291	0.114	0.0445	0.091825	5.7933
202207	finance to medicine&health	6	0	-0.00233833	1	0.43576	0.963462	0.628713	0.867817	0.806517	0.797128	0.12	0.0445	-0.0728004	5.88604
202208	finance to medicine&health	6	0	-0.00295875	1	0.620078	0.963471	0.443013	0.870643	0.802043	0.800586	0.122	0.043	-0.0221278	5.56406
202209	finance to medicine&health	6	0	-0.00195569	1	0.628135	0.963568	0.31031	0.874482	0.79704	0.796319	0.121	0.043	-0.0695268	5.49124
202210	finance to medicine&health	6	0	-0.00994445	1	0.31258	0.963714	0.650266	0.855544	0.821079	0.823178	0.118	0.043	-0.0810393	5.55702
202211	finance to medicine&health	6	0	-0.00611621	1	0.301123	0.96401	0.688256	0.864561	0.810748	0.813654	0.124	0.043	0.093615	6.10611
202212	finance to medicine&health	6	0	-0.00010375	1	0.199798	0.963657	0.710586	0.868167	0.804448	0.806645	0.118	0.043	0.00481505	5.73817
202301	finance to medicine&health	6	0	-0.0014463	1	0.586805	0.963649	0.280728	0.864836	0.809625	0.81196	0.126	0.043	0.0710829	5.61827
202302	finance to medicine&health	6	0	-0.000948498	1	0.573621	0.963406	0.369644	0.862198	0.811785	0.819176	0.129	0.043	-0.0212495	5.89794
202303	finance to medicine&health	6	0	0.000146733	1	0.605996	0.963612	0.405482	0.867631	0.805866	0.809918	0.127	0.043	-0.00456457	6.248
202304	finance to medicine&health	6	0	-0.000657184	1	0.659143	0.963809	0.437505	0.87537	0.790636	0.813264	0.124	0.043	-0.00540592	5.9728
202305	finance to medicine&health	6	0	0.00112361	1	0.780282	0.963736	0.270482	0.878358	0.790337	0.83755	0.116	0.043	-0.0589218	5.45529
202306	finance to medicine&health	6	0	0.000618317	1	0.627982	0.963309	0.435461	0.882219	0.784405	0.833574	0.113	0.042	0.0114929	5.67129
202307	finance to medicine&health	6	0	0.00125282	1	0.750005	0.963331	0.159361	0.88979	0.770796	0.824086	0.107	0.042	0.0438346	5.45424
202308	finance to medicine&health	6	0	0.00207523	1	0.843179	0.963398	0.00959603	0.889937	0.771245	0.829187	0.106	0.042	-0.0641262	5.42561
202309	finance to medicine&health	6	0	-0.000417267	1	0.687638	0.963498	0.436471	0.887499	0.777019	0.833368	0.103	0.042	-0.0203234	5.5194
202310	finance to medicine&health	6	0	-0.00257713	1	0.569103	0.963396	0.422908	0.883375	0.7844	0.847188	0.103	0.042	-0.0322284	5.08128
202311	finance to medicine&health	6	0	-0.00360621	1	0.610314	0.963418	0.490112	0.877964	0.794	0.849776	0.1	0.042	-0.0215897	5.43523
202312	finance to medicine&health	6	0	-0.00213677	1	0.557344	0.963418	0.480512	0.880819	0.789066	0.846201	0.097	0.042	-0.0187937	5.74555
202401	finance to medicine&health	6	0	-0.00390255	1	0.713678	0.963409	0.174237	0.906054	0.732399	0.80449	0.087	0.042	-0.064947	5.87766
202402	finance to medicine&health	6	0	-0.0139195	1	0.726375	0.963406	0.280227	0.900346	0.747731	0.815858	0.087	0.0395	0.0894107	5.1406
202403	finance to medicine&health	6	0	-0.00741536	1	0.635147	0.963453	0.44314	0.900573	0.751675	0.819647	0.083	0.0395	0.00606835	5.49243
202404	finance to medicine&health	6	0	-0.0045086	1	0.687065	0.963413	0.395781	0.901595	0.751126	0.817275	0.072	0.0395	0.0187379	5.11644
202405	finance to medicine&health	6	0	-0.0031977	1	0.673432	0.96336	0.46768	0.90593	0.739756	0.808361	0.07	0.0395	-0.00681197	5.32924
202406	finance to medicine&health	6	0	-0.00190846	1	0.695487	0.963107	0.327433	0.91296	0.719195	0.793117	0.062	0.0395	-0.0335944	4.82266
202407	finance to medicine&health	6	0	-0.0029048	1	0.721272	0.963046	0.380703	0.914322	0.714881	0.79125	0.063	0.0385	-0.00567016	5.62964
202408	finance to medicine&health	6	0	-0.00480318	1	0.660068	0.963121	0.479062	0.916465	0.711044	0.789282	0.063	0.0385	-0.0356811	5.33745
202409	finance to medicine&health	6	0	-0.00119589	1	0.789191	0.963201	0.152938	0.913298	0.722217	0.798889	0.068	0.0385	0.190352	5.41011
201601	finance to primary consumption	7	0	-0.00724655	0	0.683602	0.968463	0.325978	0.912468	0.711788	0.77167	0.14	0.049	-0.236199	4.84795
201602	finance to primary consumption	7	0	-0.00431435	0	0.630938	0.968461	0.347104	0.908878	0.722587	0.778264	0.133	0.049	-0.0235687	4.68264
201603	finance to primary consumption	7	0	-0.00192501	0	0.740632	0.96876	0.329082	0.906921	0.732937	0.778652	0.134	0.049	0.111877	5.04489
201604	finance to primary consumption	7	0	-0.000689494	0	0.63067	0.968367	0.501242	0.906391	0.72255	0.758976	0.128	0.049	-0.0192459	5.10739
201605	finance to primary consumption	7	0	-0.00666952	0	0.481702	0.967165	0.562348	0.906382	0.723886	0.75738	0.118	0.049	0.00405125	4.76683
201606	finance to primary consumption	7	0	-0.00518536	0	0.557615	0.965831	0.439382	0.901521	0.737513	0.769354	0.118	0.049	-0.00494627	4.87868
201607	finance to primary consumption	7	0	-0.00495724	0	0.458661	0.965721	0.494281	0.898293	0.745455	0.768022	0.102	0.049	0.0157319	4.72206
201608	finance to primary consumption	7	0	-0.00202086	0	0.614377	0.96508	0.147865	0.90144	0.736018	0.73609	0.114	0.049	0.0379313	4.75639
201609	finance to primary consumption	7	0	-0.00145652	0	0.513918	0.963562	0.339193	0.899349	0.733741	0.733685	0.115	0.049	-0.0226444	4.99427
201610	finance to primary consumption	7	0	-0.00285258	0	0.47503	0.963003	0.0532058	0.895992	0.742272	0.733344	0.116	0.049	0.0251906	4.67104
201611	finance to primary consumption	7	0	-0.00111728	0	0.63247	0.963033	0.1524	0.900278	0.733162	0.723738	0.114	0.049	0.0587061	4.89108
201612	finance to primary consumption	7	0	-0.00223239	0	0.522207	0.963008	0.334202	0.897536	0.739994	0.730536	0.113	0.049	-0.0665893	4.87189
201701	finance to primary consumption	7	0	-0.0021582	0	0.438119	0.962506	0.406818	0.90122	0.725266	0.713063	0.107	0.049	0.0232555	5.72371
201702	finance to primary consumption	7	0	-0.00243266	0	0.550087	0.963197	0.154713	0.901406	0.729958	0.714302	0.104	0.049	0.0189603	5.17275
201703	finance to primary consumption	7	0	-0.00261391	0	0.522183	0.963658	0.0697694	0.899275	0.740057	0.728148	0.101	0.049	0.000936537	5.85522
201704	finance to primary consumption	7	0	-0.00186926	0	0.533603	0.963664	0.185091	0.900328	0.724965	0.710093	0.098	0.049	-0.00472535	5.16016
201705	finance to primary consumption	7	0	-0.00132365	0	0.735002	0.963474	0.406136	0.907148	0.710297	0.690187	0.091	0.049	0.0153282	4.87333
201706	finance to primary consumption	7	0	-0.000290714	0	0.707257	0.963355	0.0687436	0.903116	0.723287	0.703701	0.091	0.049	0.0485908	5.42785
201707	finance to primary consumption	7	0	-0.00115459	0	0.740897	0.963736	0.0470465	0.908091	0.70996	0.685338	0.089	0.049	0.0191981	5.4304
201708	finance to primary consumption	7	0	-0.00078502	0	0.738609	0.963988	0.101796	0.910251	0.712163	0.696111	0.086	0.049	0.0222813	5.10403
201709	finance to primary consumption	7	0	0.000229845	0	0.678473	0.964057	0.217827	0.904969	0.729342	0.714157	0.09	0.049	0.00376271	5.32974
201710	finance to primary consumption	7	0	-0.00233694	0	0.613531	0.963976	0.432187	0.898618	0.742406	0.719914	0.089	0.049	0.0434116	4.95958
201711	finance to primary consumption	7	0	-0.00249765	0	0.704491	0.964241	0.205212	0.903376	0.733047	0.709128	0.091	0.049	-0.000154403	5.32806
201712	finance to primary consumption	7	0	-0.00283298	0	0.666881	0.964647	0.285869	0.89728	0.751623	0.729731	0.081	0.049	0.00616046	5.12208
201801	finance to primary consumption	7	0	-0.00191695	0	0.798778	0.964358	0.142239	0.903389	0.73292	0.709068	0.086	0.049	0.0590158	5.58003
201802	finance to primary consumption	7	0	-0.000959703	0	0.794578	0.964098	0.158424	0.899708	0.739876	0.710214	0.088	0.049	-0.0608069	5.00798
201803	finance to primary consumption	7	0	-5.29809e-05	0	0.663136	0.963938	0.348897	0.895974	0.74739	0.7116	0.082	0.049	-0.0315961	5.53787
201804	finance to primary consumption	7	0	-0.000541228	0	0.62769	0.96383	0.497787	0.894257	0.742057	0.711806	0.083	0.049	-0.0370034	5.48786
201805	finance to primary consumption	7	0	-0.00254682	0	0.395413	0.963113	0.678578	0.874107	0.779233	0.749149	0.083	0.049	0.0120382	5.35091
201806	finance to primary consumption	7	0	-0.00531193	0	0.373371	0.962152	0.591387	0.873697	0.776059	0.745251	0.08	0.049	-0.0797296	5.31365
201807	finance to primary consumption	7	0	-0.00243946	0	0.493914	0.962513	0.307838	0.88047	0.763664	0.731045	0.085	0.049	0.0018986	5.98059
201808	finance to primary consumption	7	0	-0.00340733	0	0.455973	0.962518	0.428871	0.890443	0.75337	0.705317	0.082	0.049	-0.0534713	5.59648
201809	finance to primary consumption	7	0	-0.00326796	0	0.532511	0.961908	0.337584	0.886365	0.758135	0.711153	0.083	0.049	0.0308176	5.74967
201810	finance to primary consumption	7	0	-0.00508028	0	0.665507	0.961296	0.232206	0.904378	0.70533	0.637813	0.08	0.049	-0.086526	5.83881
201811	finance to primary consumption	7	0	-0.00629134	0	0.727021	0.961747	0.40009	0.897782	0.724414	0.660554	0.08	0.049	0.00596431	6.08276
201812	finance to primary consumption	7	0	-0.00346662	0	0.632142	0.961507	0.0606691	0.891738	0.739795	0.679503	0.081	0.049	-0.0524226	5.51532
201901	finance to primary consumption	7	0	-0.00204142	0	0.641263	0.960745	0.38915	0.889572	0.739767	0.678203	0.084	0.049	0.0615038	5.66331
201902	finance to primary consumption	7	0	-0.000546643	0	0.719812	0.960826	0.334179	0.886595	0.746017	0.69598	0.08	0.049	0.136359	5.48058
201903	finance to primary consumption	7	0	0.00340538	0	0.700599	0.960406	0.280014	0.868819	0.77644	0.721821	0.086	0.049	0.0538392	6.01896
201904	finance to primary consumption	7	0	-0.000132822	0	0.61763	0.960121	0.0212952	0.863811	0.782961	0.737849	0.085	0.049	0.010499	5.76649
201905	finance to primary consumption	7	0	-0.00606624	0	0.356488	0.959806	0.323312	0.859906	0.788723	0.744621	0.085	0.049	-0.0751837	5.90018
201906	finance to primary consumption	7	0	-0.00699691	0	0.529337	0.959907	0.199275	0.860735	0.788343	0.744023	0.085	0.049	0.0525374	6.47554
201907	finance to primary consumption	7	0	-0.00405152	0	0.416501	0.959718	0.269171	0.858235	0.793706	0.743511	0.081	0.049	0.00255102	5.92933
201908	finance to primary consumption	7	0	-0.000797653	1	0.431081	0.959188	0.182437	0.837692	0.819341	0.765802	0.082	0.0485	-0.00937082	5.98138
201909	finance to primary consumption	7	0	-0.00108141	1	0.536197	0.959014	0.0864095	0.844499	0.811766	0.752187	0.084	0.0485	0.00392479	5.85046
201910	finance to primary consumption	7	0	-0.00126041	1	0.424472	0.958882	0.0335563	0.842865	0.810571	0.748876	0.084	0.0485	0.0187568	5.45573
201911	finance to primary consumption	7	0	-0.00121566	1	0.43149	0.958979	0.0532621	0.844785	0.808104	0.74544	0.082	0.048	-0.0150562	5.98187
201912	finance to primary consumption	7	0	-0.00094849	1	0.690793	0.960391	0.351884	0.85056	0.805213	0.741913	0.087	0.048	0.0676354	5.82281
202001	finance to primary consumption	7	0	-0.000746659	1	0.571634	0.960402	0.124214	0.852793	0.80232	0.738589	0.084	0.048	-0.0228838	5.52275
202002	finance to primary consumption	7	0	-0.00438496	1	0.629415	0.960183	0.0842823	0.842683	0.813462	0.730323	0.088	0.0475	-0.0160761	5.27661
202003	finance to primary consumption	7	0	-0.00286454	1	0.547771	0.960299	0.160601	0.824273	0.835863	0.760804	0.101	0.0475	-0.0666092	5.39091
202004	finance to primary consumption	7	0	-0.00521368	1	0.169972	0.960579	0.545295	0.819119	0.834011	0.750049	0.111	0.0465	0.0596124	5.79547
202005	finance to primary consumption	7	0	-0.00330169	1	0.0645789	0.960302	0.598637	0.800646	0.849332	0.773099	0.111	0.0465	-0.0117113	6.21727
202006	finance to primary consumption	7	0	-0.00301951	1	0.431703	0.959404	0.289742	0.787643	0.85755	0.78655	0.111	0.0465	0.0739824	6.04415
202007	finance to primary consumption	7	0	0.00344593	1	0.703371	0.959507	0.0846854	0.768282	0.870653	0.797443	0.107	0.0465	0.120041	5.78279
202008	finance to primary consumption	7	0	0.00159097	1	0.570675	0.959739	0.398708	0.756776	0.878403	0.786286	0.104	0.0465	0.0254805	6.11287
202009	finance to primary consumption	7	0	-0.00186881	1	0.546238	0.960308	0.423544	0.781256	0.867383	0.766725	0.109	0.0465	-0.048676	6.20132
202010	finance to primary consumption	7	0	-0.00285399	1	0.588328	0.959159	0.555894	0.769888	0.858303	0.755592	0.105	0.0465	0.0232568	5.98342
202011	finance to primary consumption	7	0	-0.00348228	1	0.568758	0.959075	0.291236	0.780131	0.851728	0.741331	0.107	0.0465	0.0548873	6.49501
202012	finance to primary consumption	7	0	-0.000789056	1	0.466728	0.9594	0.319944	0.738171	0.876864	0.785119	0.101	0.0465	0.0493706	6.08478
202101	finance to primary consumption	7	0	-0.00400591	1	0.487405	0.959434	0.397662	0.732192	0.879773	0.791602	0.094	0.0465	0.0266366	5.93584
202102	finance to primary consumption	7	0	-0.00505798	1	0.396332	0.959368	0.358933	0.747734	0.873035	0.791115	0.101	0.0465	-0.00284481	5.46978
202103	finance to primary consumption	7	0	-0.00865307	1	0.485747	0.95968	0.329001	0.758346	0.868073	0.791498	0.094	0.0465	-0.0555553	5.71142
202104	finance to primary consumption	7	0	-0.00604281	1	0.367891	0.960673	0.583837	0.740666	0.874457	0.806068	0.081	0.0465	0.0147721	5.6686
202105	finance to primary consumption	7	0	-0.00312529	1	0.502557	0.960161	0.3885	0.735878	0.87695	0.808799	0.083	0.0465	0.03981	5.37925
202106	finance to primary consumption	7	0	-0.00163301	1	0.426727	0.959316	0.452447	0.732497	0.877488	0.809523	0.086	0.0465	-0.0203744	5.39255
202107	finance to primary consumption	7	0	-0.00299945	1	0.448709	0.959118	0.348871	0.7541	0.866452	0.792821	0.083	0.0465	-0.082331	5.42901
202108	finance to primary consumption	7	0	-0.00871984	1	0.567428	0.958881	0.308312	0.771102	0.858806	0.805984	0.082	0.0465	-0.00115623	5.68639
202109	finance to primary consumption	7	0	-0.00303265	1	0.64026	0.959024	0.284502	0.749532	0.87139	0.823282	0.083	0.0465	0.0125669	5.61659
202110	finance to primary consumption	7	0	-0.00469146	1	0.333493	0.959284	0.642997	0.748071	0.87232	0.847908	0.087	0.0465	0.00867255	5.51534
202111	finance to primary consumption	7	0	-0.00157497	1	0.297797	0.959214	0.641748	0.738888	0.879005	0.871001	0.085	0.0465	-0.0157576	5.79627
202112	finance to primary consumption	7	0	-0.00278012	1	0.413883	0.958834	0.38737	0.734884	0.880681	0.87267	0.09	0.0465	0.0221751	5.84065
202201	finance to primary consumption	7	0	-0.00358817	1	0.491242	0.958538	0.393104	0.756804	0.869813	0.862388	0.098	0.046	-0.0792914	5.76542
202202	finance to primary consumption	7	0	-0.000799241	1	0.547553	0.958618	0.160958	0.759442	0.869045	0.864813	0.092	0.046	0.00390883	5.11848
202203	finance to primary consumption	7	0	-0.00420958	1	0.48617	0.958707	0.437706	0.775181	0.860836	0.852217	0.097	0.046	-0.081608	5.88334
202204	finance to primary consumption	7	0	-0.00330874	1	0.499639	0.958577	0.455687	0.762877	0.861218	0.870131	0.105	0.046	-0.0501039	5.82054
202205	finance to primary consumption	7	0	-0.00248149	1	0.355375	0.958636	0.576397	0.754282	0.870408	0.907496	0.111	0.0445	0.0185696	5.95778
202206	finance to primary consumption	7	0	-0.0012564	1	0.559271	0.958579	0.37934	0.740391	0.877737	0.912702	0.114	0.0445	0.091825	5.7933
202207	finance to primary consumption	7	0	-0.000917365	1	0.314756	0.958655	0.598039	0.738332	0.879304	0.9131	0.12	0.0445	-0.0728004	5.88604
202208	finance to primary consumption	7	0	0.000595484	1	0.413343	0.958635	0.553659	0.73857	0.882551	0.908827	0.122	0.043	-0.0221278	5.56406
202209	finance to primary consumption	7	0	-0.00068839	1	0.427521	0.958786	0.494413	0.741724	0.881863	0.908138	0.121	0.043	-0.0695268	5.49124
202210	finance to primary consumption	7	0	-0.00478295	1	0.25269	0.958909	0.524414	0.775911	0.861262	0.860077	0.118	0.043	-0.0810393	5.55702
202211	finance to primary consumption	7	0	-0.00825995	1	0.493975	0.959073	0.382325	0.775145	0.862381	0.861303	0.124	0.043	0.093615	6.10611
202212	finance to primary consumption	7	0	-0.00029634	1	0.274294	0.958529	0.687065	0.754892	0.87283	0.871831	0.118	0.043	0.00481505	5.73817
202301	finance to primary consumption	7	0	-0.00343402	1	0.46301	0.958449	0.384496	0.752913	0.873848	0.873316	0.126	0.043	0.0710829	5.61827
202302	finance to primary consumption	7	0	-0.00243798	1	0.389927	0.958169	0.420267	0.744356	0.877187	0.870483	0.129	0.043	-0.0212495	5.89794
202303	finance to primary consumption	7	0	-0.000692364	1	0.543509	0.958432	0.373276	0.749689	0.876822	0.867346	0.127	0.043	-0.00456457	6.248
202304	finance to primary consumption	7	0	-0.00127143	1	0.634789	0.958477	0.393634	0.780432	0.854531	0.824736	0.124	0.043	-0.00540592	5.9728
202305	finance to primary consumption	7	0	0.00244116	1	0.773641	0.958262	0.00795555	0.796139	0.84442	0.794017	0.116	0.043	-0.0589218	5.45529
202306	finance to primary consumption	7	0	-0.000820699	1	0.547562	0.958026	0.391335	0.789817	0.849221	0.800923	0.113	0.042	0.0114929	5.67129
202307	finance to primary consumption	7	0	-0.00112235	1	0.62093	0.957973	0.265207	0.785456	0.852233	0.804096	0.107	0.042	0.0438346	5.45424
202308	finance to primary consumption	7	0	0.00377848	1	0.827153	0.958021	0.166631	0.787125	0.858065	0.808561	0.106	0.042	-0.0641262	5.42561
202309	finance to primary consumption	7	0	0.000266042	1	0.669825	0.957988	0.248589	0.79492	0.852582	0.800738	0.103	0.042	-0.0203234	5.5194
202310	finance to primary consumption	7	0	-0.00249491	1	0.640095	0.958098	0.0430877	0.795345	0.850465	0.807194	0.103	0.042	-0.0322284	5.08128
202311	finance to primary consumption	7	0	-0.00247724	1	0.687557	0.958097	0.278342	0.789925	0.854304	0.812119	0.1	0.042	-0.0215897	5.43523
202312	finance to primary consumption	7	0	-0.00310147	1	0.560017	0.956912	0.589656	0.795391	0.850871	0.807678	0.097	0.042	-0.0187937	5.74555
202401	finance to primary consumption	7	0	-0.00530133	1	0.680847	0.95684	0.305459	0.824567	0.826073	0.775666	0.087	0.042	-0.064947	5.87766
202402	finance to primary consumption	7	0	-0.00597217	1	0.717188	0.956845	0.208696	0.817975	0.832369	0.790638	0.087	0.0395	0.0894107	5.1406
202403	finance to primary consumption	7	0	-0.00431102	1	0.652757	0.956917	0.412206	0.810212	0.842294	0.798985	0.083	0.0395	0.00606835	5.49243
202404	finance to primary consumption	7	0	-0.00469054	1	0.666427	0.956894	0.486773	0.815141	0.831702	0.765823	0.072	0.0395	0.0187379	5.11644
202405	finance to primary consumption	7	0	-0.00237305	1	0.632338	0.956811	0.544401	0.820493	0.826667	0.758822	0.07	0.0395	-0.00681197	5.32924
202406	finance to primary consumption	7	0	-0.00311882	1	0.628766	0.956729	0.329234	0.838817	0.806964	0.731364	0.062	0.0395	-0.0335944	4.82266
202407	finance to primary consumption	7	0	-0.00377232	1	0.671345	0.956722	0.325246	0.845468	0.798706	0.718913	0.063	0.0385	-0.00567016	5.62964
202408	finance to primary consumption	7	0	-0.00435516	1	0.681219	0.956687	0.304808	0.849839	0.800673	0.693732	0.063	0.0385	-0.0356811	5.33745
202409	finance to primary consumption	7	0	-0.0045147	1	0.740716	0.956867	0.0387544	0.841592	0.812285	0.706449	0.068	0.0385	0.190352	5.41011
201601	finance to public utility	8	0	-0.00751478	0	0.811696	0.906885	0.0231928	0.89434	0.434219	0.583077	0.14	0.049	-0.236199	4.84795
201602	finance to public utility	8	0	-0.00759852	0	0.748314	0.906904	0.0962401	0.893083	0.441272	0.604923	0.133	0.049	-0.0235687	4.68264
201603	finance to public utility	8	0	-0.00374668	0	0.835255	0.906318	0.0340043	0.890985	0.4535	0.592965	0.134	0.049	0.111877	5.04489
201604	finance to public utility	8	0	0.000407167	0	0.795801	0.903635	0.158746	0.887392	0.461993	0.606583	0.128	0.049	-0.0192459	5.10739
201605	finance to public utility	8	0	-0.0025894	0	0.770708	0.900492	0.114532	0.888756	0.447831	0.594574	0.118	0.049	0.00405125	4.76683
201606	finance to public utility	8	0	0.000224219	0	0.798301	0.900301	0.0227723	0.88676	0.457653	0.601727	0.118	0.049	-0.00494627	4.87868
201607	finance to public utility	8	0	0.000237867	0	0.735536	0.900423	0.0557055	0.88436	0.467298	0.604254	0.102	0.049	0.0157319	4.72206
201608	finance to public utility	8	0	0.0015872	0	0.76917	0.89862	0.171654	0.884685	0.435614	0.602655	0.114	0.049	0.0379313	4.75639
201609	finance to public utility	8	0	0.00166119	0	0.592582	0.893955	0.317662	0.880438	0.43606	0.602757	0.115	0.049	-0.0226444	4.99427
201610	finance to public utility	8	0	0.000729676	0	0.608491	0.892866	0.191739	0.879225	0.446978	0.625497	0.116	0.049	0.0251906	4.67104
201611	finance to public utility	8	0	0.000906929	0	0.728193	0.890677	0.277764	0.880611	0.432503	0.615608	0.114	0.049	0.0587061	4.89108
201612	finance to public utility	8	0	0.000658978	0	0.698651	0.888165	0.227251	0.876718	0.454028	0.689135	0.113	0.049	-0.0665893	4.87189
201701	finance to public utility	8	0	0.000765068	0	0.616365	0.886048	0.0801771	0.879434	0.420584	0.59311	0.107	0.049	0.0232555	5.72371
201702	finance to public utility	8	0	0.000691762	0	0.663497	0.885375	0.489742	0.87736	0.430243	0.567595	0.104	0.049	0.0189603	5.17275
201703	finance to public utility	8	0	0.00101402	0	0.633054	0.885153	0.402114	0.876001	0.425477	0.574385	0.101	0.049	0.000936537	5.85522
201704	finance to public utility	8	0	-0.00111405	0	0.329977	0.884053	0.183977	0.874154	0.436527	0.621849	0.098	0.049	-0.00472535	5.16016
201705	finance to public utility	8	0	-0.00107962	0	0.588079	0.884421	0.407196	0.882103	0.403987	0.618374	0.091	0.049	0.0153282	4.87333
201706	finance to public utility	8	0	0.00106283	0	0.739809	0.882665	0.314183	0.882092	0.397751	0.614396	0.091	0.049	0.0485908	5.42785
201707	finance to public utility	8	0	0.00102532	0	0.845758	0.883471	0.475426	0.889763	0.360605	0.591349	0.089	0.049	0.0191981	5.4304
201708	finance to public utility	8	0	0.00208283	0	0.825436	0.883395	0.358233	0.892737	0.355923	0.630289	0.086	0.049	0.0222813	5.10403
201709	finance to public utility	8	0	0.0024968	0	0.821459	0.884161	0.356939	0.893772	0.355524	0.629835	0.09	0.049	0.00376271	5.32974
201710	finance to public utility	8	0	0.000845379	0	0.835154	0.882545	0.0670978	0.893547	0.352355	0.620051	0.089	0.049	0.0434116	4.95958
201711	finance to public utility	8	0	0.00125344	0	0.899116	0.883975	0.263945	0.897678	0.336183	0.609577	0.091	0.049	-0.000154403	5.32806
201712	finance to public utility	8	0	0.00328577	0	0.879173	0.878328	0.403331	0.896349	0.334175	0.612432	0.081	0.049	0.00616046	5.12208
201801	finance to public utility	8	0	0.00251859	0	0.929246	0.878389	0.126393	0.908053	0.247421	0.56462	0.086	0.049	0.0590158	5.58003
201802	finance to public utility	8	0	0.00366596	0	0.940416	0.877115	0.07894	0.901944	0.287266	0.586322	0.088	0.049	-0.0608069	5.00798
201803	finance to public utility	8	0	0.00437149	0	0.86794	0.873409	0.0218225	0.894	0.340774	0.631238	0.082	0.049	-0.0315961	5.53787
201804	finance to public utility	8	0	0.00529235	0	0.89274	0.873456	0.121069	0.895906	0.31555	0.599867	0.083	0.049	-0.0370034	5.48786
201805	finance to public utility	8	0	0.00436952	0	0.851991	0.872682	0.386277	0.889672	0.352124	0.622287	0.083	0.049	0.0120382	5.35091
201806	finance to public utility	8	0	-0.000187939	0	0.864	0.870321	0.0158998	0.89074	0.335918	0.613083	0.08	0.049	-0.0797296	5.31365
201807	finance to public utility	8	0	0.00348682	0	0.83995	0.875541	0.0866129	0.890397	0.352315	0.617972	0.085	0.049	0.0018986	5.98059
201808	finance to public utility	8	0	0.00495872	0	0.829434	0.875522	0.460647	0.895736	0.340866	0.584277	0.082	0.049	-0.0534713	5.59648
201809	finance to public utility	8	0	0.00573832	0	0.806285	0.873496	0.49819	0.896037	0.327601	0.576118	0.083	0.049	0.0308176	5.74967
201810	finance to public utility	8	0	0.00535951	0	0.883171	0.871248	0.0386864	0.900056	0.294699	0.555084	0.08	0.049	-0.086526	5.83881
201811	finance to public utility	8	0	0.00468631	0	0.799735	0.872317	0.328628	0.898081	0.308547	0.562859	0.08	0.049	0.00596431	6.08276
201812	finance to public utility	8	0	0.00257595	0	0.797419	0.871462	0.169248	0.889145	0.360178	0.595428	0.081	0.049	-0.0524226	5.51532
201901	finance to public utility	8	0	0.00481905	0	0.834808	0.86847	0.443692	0.896182	0.302456	0.554414	0.084	0.049	0.0615038	5.66331
201902	finance to public utility	8	0	0.00597161	0	0.866745	0.868585	0.490977	0.897752	0.291701	0.549684	0.08	0.049	0.136359	5.48058
201903	finance to public utility	8	0	0.0079567	0	0.828334	0.866722	0.424097	0.893465	0.318578	0.555783	0.086	0.049	0.0538392	6.01896
201904	finance to public utility	8	0	0.00675187	0	0.824253	0.865323	0.301174	0.897645	0.28729	0.522624	0.085	0.049	0.010499	5.76649
201905	finance to public utility	8	0	0.00363488	0	0.839678	0.865043	0.41709	0.89403	0.311592	0.538908	0.085	0.049	-0.0751837	5.90018
201906	finance to public utility	8	0	0.00343188	0	0.8703	0.864403	0.450954	0.898419	0.281155	0.518623	0.085	0.049	0.0525374	6.47554
201907	finance to public utility	8	0	0.00385402	0	0.884074	0.862488	0.520572	0.896016	0.292366	0.525567	0.081	0.049	0.00255102	5.92933
201908	finance to public utility	8	0	0.00328674	1	0.880069	0.83858	0.547232	0.877442	0.358869	0.556138	0.082	0.0485	-0.00937082	5.98138
201909	finance to public utility	8	0	0.0033955	1	0.868858	0.837311	0.507222	0.882815	0.330189	0.535793	0.084	0.0485	0.00392479	5.85046
201910	finance to public utility	8	0	0.00347761	1	0.838294	0.83675	0.518749	0.88788	0.296369	0.507567	0.084	0.0485	0.0187568	5.45573
201911	finance to public utility	8	0	0.00295534	1	0.851057	0.836796	0.513194	0.887015	0.299642	0.510088	0.082	0.048	-0.0150562	5.98187
201912	finance to public utility	8	0	0.00315426	1	0.912072	0.842642	0.644716	0.892709	0.281352	0.49712	0.087	0.048	0.0676354	5.82281
202001	finance to public utility	8	0	0.00451028	1	0.903295	0.845508	0.439045	0.894672	0.279581	0.501694	0.084	0.048	-0.0228838	5.52275
202002	finance to public utility	8	0	0.000535404	1	0.919763	0.844335	0.323571	0.893857	0.280916	0.498739	0.088	0.0475	-0.0160761	5.27661
202003	finance to public utility	8	0	0.00849864	1	0.901162	0.844258	0.364061	0.889339	0.320969	0.529211	0.101	0.0475	-0.0666092	5.39091
202004	finance to public utility	8	0	0.00746197	1	0.885974	0.844433	0.273584	0.891864	0.319612	0.581087	0.111	0.0465	0.0596124	5.79547
202005	finance to public utility	8	0	0.00460271	1	0.860563	0.844326	0.0355856	0.88813	0.343639	0.595061	0.111	0.0465	-0.0117113	6.21727
202006	finance to public utility	8	0	0.00429258	1	0.916343	0.842776	0.441317	0.886919	0.346816	0.59777	0.111	0.0465	0.0739824	6.04415
202007	finance to public utility	8	0	0.016222	1	0.935678	0.842083	0.461593	0.885125	0.351629	0.599967	0.107	0.0465	0.120041	5.78279
202008	finance to public utility	8	0	0.0108642	1	0.896408	0.842086	0.132793	0.885952	0.343132	0.519672	0.104	0.0465	0.0254805	6.11287
202009	finance to public utility	8	0	0.0065293	1	0.906935	0.840125	0.158234	0.88638	0.338979	0.514884	0.109	0.0465	-0.048676	6.20132
202010	finance to public utility	8	0	0.00436381	1	0.902487	0.840123	0.12503	0.887706	0.326535	0.477534	0.105	0.0465	0.0232568	5.98342
202011	finance to public utility	8	0	0.00426678	1	0.898882	0.839299	0.245961	0.891335	0.287976	0.428759	0.107	0.0465	0.0548873	6.49501
202012	finance to public utility	8	0	0.00377639	1	0.842509	0.838636	0.166918	0.887683	0.308004	0.444126	0.101	0.0465	0.0493706	6.08478
202101	finance to public utility	8	0	0.00133695	1	0.841826	0.839834	0.0846016	0.891158	0.294101	0.42812	0.094	0.0465	0.0266366	5.93584
202102	finance to public utility	8	0	0.0015925	1	0.854535	0.838606	0.224193	0.892725	0.281223	0.422133	0.101	0.0465	-0.00284481	5.46978
202103	finance to public utility	8	0	-0.00122428	1	0.604866	0.841128	0.547105	0.873223	0.416477	0.532558	0.094	0.0465	-0.0555553	5.71142
202104	finance to public utility	8	0	-0.00486138	1	0.571591	0.84027	0.63222	0.878474	0.389683	0.481533	0.081	0.0465	0.0147721	5.6686
202105	finance to public utility	8	0	0.000281677	1	0.713517	0.840703	0.316646	0.878705	0.389475	0.480101	0.083	0.0465	0.03981	5.37925
202106	finance to public utility	8	0	0.00135661	1	0.755552	0.829124	0.294349	0.864596	0.437056	0.520142	0.086	0.0465	-0.0203744	5.39255
202107	finance to public utility	8	0	0.00181329	1	0.753298	0.832599	0.270854	0.857586	0.477455	0.566562	0.083	0.0465	-0.082331	5.42901
202108	finance to public utility	8	0	0.00260596	1	0.712127	0.833181	0.486969	0.850116	0.502607	0.618549	0.082	0.0465	-0.00115623	5.68639
202109	finance to public utility	8	0	-0.00244901	1	0.433704	0.833434	0.647863	0.816715	0.592862	0.687763	0.083	0.0465	0.0125669	5.61659
202110	finance to public utility	8	0	-0.0062089	1	0.290169	0.833387	0.769915	0.832555	0.557635	0.726124	0.087	0.0465	0.00867255	5.51534
202111	finance to public utility	8	0	-0.00409304	1	0.430567	0.833189	0.698012	0.834911	0.555554	0.744315	0.085	0.0465	-0.0157576	5.79627
202112	finance to public utility	8	0	-0.00482446	1	0.314742	0.831474	0.458388	0.817867	0.592643	0.765929	0.09	0.0465	0.0221751	5.84065
202201	finance to public utility	8	0	-0.0034512	1	0.601588	0.828404	0.0307217	0.825312	0.562186	0.744835	0.098	0.046	-0.0792914	5.76542
202202	finance to public utility	8	0	-0.00311708	1	0.610417	0.828244	0.0833588	0.814106	0.588609	0.761876	0.092	0.046	0.00390883	5.11848
202203	finance to public utility	8	0	-0.00481076	1	0.591041	0.827791	0.281831	0.826457	0.573862	0.803026	0.097	0.046	-0.081608	5.88334
202204	finance to public utility	8	0	-0.00209787	1	0.723487	0.828107	0.0768256	0.827874	0.565023	0.871796	0.105	0.046	-0.0501039	5.82054
202205	finance to public utility	8	0	-0.00430664	1	0.525825	0.827987	0.486547	0.810948	0.609576	0.884667	0.111	0.0445	0.0185696	5.95778
202206	finance to public utility	8	0	-0.000532016	1	0.668614	0.82783	0.222977	0.821811	0.58578	0.877637	0.114	0.0445	0.091825	5.7933
202207	finance to public utility	8	0	-0.000965313	1	0.226706	0.829739	0.712317	0.803359	0.63019	0.894744	0.12	0.0445	-0.0728004	5.88604
202208	finance to public utility	8	0	-0.00306996	1	0.358638	0.828204	0.647489	0.801353	0.632289	0.891794	0.122	0.043	-0.0221278	5.56406
202209	finance to public utility	8	0	-0.00329306	1	0.45938	0.827435	0.502793	0.808151	0.619207	0.887911	0.121	0.043	-0.0695268	5.49124
202210	finance to public utility	8	0	-0.00263147	1	0.512547	0.828671	0.45067	0.80423	0.628606	0.851879	0.118	0.043	-0.0810393	5.55702
202211	finance to public utility	8	0	0.000847199	1	0.655137	0.827801	0.348733	0.811024	0.61525	0.847024	0.124	0.043	0.093615	6.10611
202212	finance to public utility	8	0	0.00400654	1	0.664235	0.826465	0.249622	0.818321	0.596806	0.839162	0.118	0.043	0.00481505	5.73817
202301	finance to public utility	8	0	0.000935818	1	0.69122	0.826358	0.168024	0.821187	0.590338	0.843554	0.126	0.043	0.0710829	5.61827
202302	finance to public utility	8	0	0.00191619	1	0.676609	0.824611	0.0953686	0.813422	0.604512	0.848129	0.129	0.043	-0.0212495	5.89794
202303	finance to public utility	8	0	0.00278304	1	0.67691	0.826584	0.0584998	0.816402	0.604519	0.795	0.127	0.043	-0.00456457	6.248
202304	finance to public utility	8	0	0.00175761	1	0.759644	0.826339	0.04909	0.821114	0.592994	0.751574	0.124	0.043	-0.00540592	5.9728
202305	finance to public utility	8	0	0.00384704	1	0.701833	0.826262	0.359933	0.808332	0.625065	0.759846	0.116	0.043	-0.0589218	5.45529
202306	finance to public utility	8	0	-0.000331888	1	0.514463	0.82675	0.615082	0.807805	0.626304	0.76066	0.113	0.042	0.0114929	5.67129
202307	finance to public utility	8	0	0.000803197	1	0.701809	0.826546	0.434342	0.823149	0.59301	0.7262	0.107	0.042	0.0438346	5.45424
202308	finance to public utility	8	0	0.00402157	1	0.882625	0.826589	0.309907	0.82038	0.596412	0.716447	0.106	0.042	-0.0641262	5.42561
202309	finance to public utility	8	0	0.00325079	1	0.756487	0.826511	0.171618	0.823736	0.588724	0.711048	0.103	0.042	-0.0203234	5.5194
202310	finance to public utility	8	0	0.00127835	1	0.768662	0.826677	0.1572	0.821108	0.589473	0.654907	0.103	0.042	-0.0322284	5.08128
202311	finance to public utility	8	0	0.000675094	1	0.774679	0.82782	0.172313	0.818422	0.598328	0.662219	0.1	0.042	-0.0215897	5.43523
202312	finance to public utility	8	0	0.00167678	1	0.675543	0.827731	0.410906	0.813644	0.608585	0.670846	0.097	0.042	-0.0187937	5.74555
202401	finance to public utility	8	0	-0.000791197	1	0.69809	0.827574	0.0645943	0.816766	0.601402	0.655409	0.087	0.042	-0.064947	5.87766
202402	finance to public utility	8	0	-0.00256952	1	0.742819	0.82757	0.0116687	0.819738	0.595352	0.648525	0.087	0.0395	0.0894107	5.1406
202403	finance to public utility	8	0	-0.00129082	1	0.659968	0.827854	0.283425	0.8084	0.628011	0.658921	0.083	0.0395	0.00606835	5.49243
202404	finance to public utility	8	0	-0.00102158	1	0.609434	0.827685	0.483707	0.813148	0.615317	0.607638	0.072	0.0395	0.0187379	5.11644
202405	finance to public utility	8	0	-0.00115807	1	0.496812	0.827619	0.621057	0.807538	0.626492	0.619041	0.07	0.0395	-0.00681197	5.32924
202406	finance to public utility	8	0	-0.00112273	1	0.480791	0.827265	0.502845	0.801634	0.637613	0.63038	0.062	0.0395	-0.0335944	4.82266
202407	finance to public utility	8	0	-0.00165639	1	0.566034	0.827045	0.306119	0.807043	0.627585	0.62255	0.063	0.0385	-0.00567016	5.62964
202408	finance to public utility	8	0	-0.000503834	1	0.633397	0.826989	0.132198	0.816034	0.610181	0.600302	0.063	0.0385	-0.0356811	5.33745
202409	finance to public utility	8	0	8.29015e-05	1	0.756892	0.82706	0.240408	0.830484	0.579747	0.563908	0.068	0.0385	0.190352	5.41011

## Sheet: hign strategic emerging sector 
time	sector	id	strategic emerging sector	spillover effect	reform	turnover	capital stock	turnover rate	market value	pb	pe	m2 growth	interest rate	hs300 return	EPU
201601	finance to communication	3	1	-0.013744	0	0.840148	0.962975	0.490958	0.900326	0.752671	0.877425	0.14	0.049	-0.236199	4.84795
201602	finance to communication	3	1	-0.0135784	0	0.823101	0.963038	0.527695	0.902506	0.747577	0.859958	0.133	0.049	-0.0235687	4.68264
201603	finance to communication	3	1	-0.00993964	0	0.884181	0.96344	0.503356	0.898066	0.761889	0.864549	0.134	0.049	0.111877	5.04489
201604	finance to communication	3	1	-0.00570037	0	0.819591	0.962779	0.581227	0.89533	0.751602	0.861001	0.128	0.049	-0.0192459	5.10739
201605	finance to communication	3	1	-0.00923795	0	0.80612	0.96061	0.534844	0.8953	0.75145	0.856938	0.118	0.049	0.00405125	4.76683
201606	finance to communication	3	1	-0.00810705	0	0.762366	0.95792	0.508332	0.88963	0.764325	0.864403	0.118	0.049	-0.00494627	4.87868
201607	finance to communication	3	1	-0.00568481	0	0.736801	0.957366	0.558039	0.891788	0.761061	0.859354	0.102	0.049	0.0157319	4.72206
201608	finance to communication	3	1	-0.00428967	0	0.829231	0.956854	0.258564	0.889487	0.743343	0.847793	0.114	0.049	0.0379313	4.75639
201609	finance to communication	3	1	-0.00341481	0	0.72935	0.954615	0.514345	0.886583	0.742311	0.847025	0.115	0.049	-0.0226444	4.99427
201610	finance to communication	3	1	-0.00556111	0	0.746646	0.95536	0.189167	0.887374	0.739436	0.836627	0.116	0.049	0.0251906	4.67104
201611	finance to communication	3	1	-0.00272136	0	0.862585	0.955003	0.290755	0.887965	0.738204	0.835678	0.114	0.049	0.0587061	4.89108
201612	finance to communication	3	1	-0.0036061	0	0.808541	0.955183	0.407762	0.891364	0.732888	0.831156	0.113	0.049	-0.0665893	4.87189
201701	finance to communication	3	1	-0.00298781	0	0.778612	0.955288	0.462334	0.900638	0.707369	0.81321	0.107	0.049	0.0232555	5.72371
201702	finance to communication	3	1	-0.00293692	0	0.838015	0.955913	0.116187	0.89903	0.716947	0.818671	0.104	0.049	0.0189603	5.17275
201703	finance to communication	3	1	-0.00283439	0	0.75783	0.956458	0.297038	0.900295	0.716845	0.83599	0.101	0.049	0.000936537	5.85522
201704	finance to communication	3	1	-0.00375791	0	0.855547	0.956255	0.0401677	0.905965	0.693331	0.823667	0.098	0.049	-0.00472535	5.16016
201705	finance to communication	3	1	-0.0018405	0	0.910365	0.956174	0.0905526	0.915333	0.666083	0.798303	0.091	0.049	0.0153282	4.87333
201706	finance to communication	3	1	-0.000674764	0	0.909645	0.954752	0.238295	0.913546	0.675273	0.803426	0.091	0.049	0.0485908	5.42785
201707	finance to communication	3	1	-0.00121624	0	0.926197	0.953969	0.182448	0.920481	0.645908	0.783791	0.089	0.049	0.0191981	5.4304
201708	finance to communication	3	1	-0.000800023	0	0.893905	0.954613	0.264378	0.922624	0.638043	0.7775	0.086	0.049	0.0222813	5.10403
201709	finance to communication	3	1	-0.000730155	0	0.809102	0.95491	0.576285	0.919964	0.654146	0.786858	0.09	0.049	0.00376271	5.32974
201710	finance to communication	3	1	-0.00277115	0	0.784875	0.953242	0.685025	0.920492	0.640733	0.787904	0.089	0.049	0.0434116	4.95958
201711	finance to communication	3	1	-0.00197403	0	0.823337	0.953568	0.602715	0.925619	0.633687	0.77382	0.091	0.049	-0.000154403	5.32806
201712	finance to communication	3	1	-0.0030213	0	0.832218	0.953588	0.659639	0.925748	0.633232	0.773596	0.081	0.049	0.00616046	5.12208
201801	finance to communication	3	1	-0.00251631	0	0.91246	0.953297	0.406382	0.935372	0.575236	0.738385	0.086	0.049	0.0590158	5.58003
201802	finance to communication	3	1	-0.00191408	0	0.924605	0.952898	0.397338	0.929384	0.609388	0.741985	0.088	0.049	-0.0608069	5.00798
201803	finance to communication	3	1	-0.00409454	0	0.852885	0.952726	0.598757	0.922759	0.621745	0.767298	0.082	0.049	-0.0315961	5.53787
201804	finance to communication	3	1	-0.00513998	0	0.822815	0.952595	0.723735	0.924872	0.59944	0.762197	0.083	0.049	-0.0370034	5.48786
201805	finance to communication	3	1	-0.00360375	0	0.839099	0.952225	0.752081	0.924498	0.603921	0.763511	0.083	0.049	0.0120382	5.35091
201806	finance to communication	3	1	-0.00981921	0	0.873531	0.95026	0.632371	0.928423	0.574808	0.74584	0.08	0.049	-0.0797296	5.31365
201807	finance to communication	3	1	-0.00923806	0	0.776865	0.950954	0.478749	0.930468	0.56169	0.75579	0.085	0.049	0.0018986	5.98059
201808	finance to communication	3	1	-0.00689181	0	0.739814	0.950892	0.586732	0.933158	0.551346	0.761365	0.082	0.049	-0.0534713	5.59648
201809	finance to communication	3	1	-0.00624244	0	0.756735	0.950044	0.576713	0.936625	0.518681	0.744027	0.083	0.049	0.0308176	5.74967
201810	finance to communication	3	1	-0.010265	0	0.894637	0.949048	0.0740732	0.941599	0.47242	0.70996	0.08	0.049	-0.086526	5.83881
201811	finance to communication	3	1	-0.00536198	0	0.825103	0.949774	0.122429	0.937469	0.50908	0.728982	0.08	0.049	0.00596431	6.08276
201812	finance to communication	3	1	-0.0112857	0	0.721955	0.949456	0.547947	0.934542	0.531052	0.741182	0.081	0.049	-0.0524226	5.51532
201901	finance to communication	3	1	-0.00525411	0	0.712001	0.948494	0.331608	0.939548	0.480374	0.712024	0.084	0.049	0.0615038	5.66331
201902	finance to communication	3	1	-0.00745689	0	0.769977	0.94847	0.00421136	0.932314	0.535717	0.879607	0.08	0.049	0.136359	5.48058
201903	finance to communication	3	1	-0.00436234	0	0.804496	0.947691	0.0765685	0.927715	0.565029	0.881412	0.086	0.049	0.0538392	6.01896
201904	finance to communication	3	1	-0.00482278	0	0.766155	0.947399	0.28455	0.93176	0.563895	0.887467	0.085	0.049	0.010499	5.76649
201905	finance to communication	3	1	-0.0155722	0	0.733918	0.947044	0.241257	0.932953	0.556047	0.885026	0.085	0.049	-0.0751837	5.90018
201906	finance to communication	3	1	-0.0112653	0	0.779099	0.945409	0.370569	0.934842	0.538549	0.878856	0.085	0.049	0.0525374	6.47554
201907	finance to communication	3	1	-0.00897267	0	0.82007	0.945131	0.312888	0.93457	0.545217	0.886122	0.081	0.049	0.00255102	5.92933
201908	finance to communication	3	1	-0.00787434	1	0.748018	0.944218	0.3925	0.93076	0.556186	0.889946	0.082	0.0485	-0.00937082	5.98138
201909	finance to communication	3	1	-0.0101961	1	0.686567	0.943782	0.376092	0.929083	0.563365	0.89351	0.084	0.0485	0.00392479	5.85046
201910	finance to communication	3	1	-0.00777373	1	0.787513	0.943428	0.158278	0.931498	0.554092	0.892118	0.084	0.0485	0.0187568	5.45573
201911	finance to communication	3	1	-0.00527704	1	0.76991	0.943629	0.271038	0.930902	0.557921	0.891882	0.082	0.048	-0.0150562	5.98187
201912	finance to communication	3	1	-0.00350943	1	0.817978	0.944898	0.121033	0.928174	0.582712	0.899457	0.087	0.048	0.0676354	5.82281
202001	finance to communication	3	1	-0.00463741	1	0.785875	0.945375	0.434156	0.922402	0.616363	0.906064	0.084	0.048	-0.0228838	5.52275
202002	finance to communication	3	1	-0.0120159	1	0.727239	0.945082	0.466234	0.912582	0.658738	0.918418	0.088	0.0475	-0.0160761	5.27661
202003	finance to communication	3	1	-0.0171814	1	0.670722	0.945072	0.439675	0.917444	0.64331	0.907774	0.101	0.0475	-0.0666092	5.39091
202004	finance to communication	3	1	-0.0146909	1	0.66928	0.945116	0.482563	0.916065	0.666047	0.952713	0.111	0.0465	0.0596124	5.79547
202005	finance to communication	3	1	-0.0100845	1	0.637455	0.94525	0.542414	0.914057	0.674984	0.952779	0.111	0.0465	-0.0117113	6.21727
202006	finance to communication	3	1	-0.00837987	1	0.764808	0.944791	0.456744	0.906215	0.70005	0.956188	0.111	0.0465	0.0739824	6.04415
202007	finance to communication	3	1	0.00149642	1	0.890814	0.944572	0.059165	0.908117	0.694351	0.954784	0.107	0.0465	0.120041	5.78279
202008	finance to communication	3	1	-0.000786963	1	0.871779	0.944799	0.255737	0.910878	0.682179	0.945866	0.104	0.0465	0.0254805	6.11287
202009	finance to communication	3	1	-0.00145203	1	0.877531	0.944943	0.485563	0.917166	0.659087	0.942089	0.109	0.0465	-0.048676	6.20132
202010	finance to communication	3	1	-0.00181945	1	0.885326	0.944544	0.529093	0.919804	0.644666	0.950465	0.105	0.0465	0.0232568	5.98342
202011	finance to communication	3	1	-0.00453993	1	0.879716	0.944206	0.200799	0.925884	0.614454	0.934034	0.107	0.0465	0.0548873	6.49501
202012	finance to communication	3	1	-0.000853833	1	0.913227	0.94474	0.250645	0.928146	0.606871	0.931609	0.101	0.0465	0.0493706	6.08478
202101	finance to communication	3	1	-0.001731	1	0.897211	0.945509	0.141153	0.930735	0.597749	0.925986	0.094	0.0465	0.0266366	5.93584
202102	finance to communication	3	1	-0.00280946	1	0.919086	0.945102	0.214345	0.932731	0.584345	0.920977	0.101	0.0465	-0.00284481	5.46978
202103	finance to communication	3	1	-0.000510173	1	0.916689	0.945504	0.196964	0.935244	0.580454	0.892315	0.094	0.0465	-0.0555553	5.71142
202104	finance to communication	3	1	-0.0017079	1	0.903712	0.945468	0.447826	0.932374	0.608063	0.861308	0.081	0.0465	0.0147721	5.6686
202105	finance to communication	3	1	0.00029899	1	0.928236	0.945195	0.14884	0.932264	0.606605	0.860826	0.083	0.0465	0.03981	5.37925
202106	finance to communication	3	1	-0.000445416	1	0.846019	0.944392	0.385831	0.927899	0.6252	0.867185	0.086	0.0465	-0.0203744	5.39255
202107	finance to communication	3	1	-0.00128154	1	0.815578	0.944271	0.338921	0.922256	0.65215	0.873891	0.083	0.0465	-0.082331	5.42901
202108	finance to communication	3	1	-0.000527483	1	0.832531	0.926762	0.335546	0.915174	0.579601	0.820645	0.082	0.0465	-0.00115623	5.68639
202109	finance to communication	3	1	0.00146932	1	0.907401	0.926772	0.273796	0.916972	0.570471	0.816748	0.083	0.0465	0.0125669	5.61659
202110	finance to communication	3	1	-0.000296127	1	0.87623	0.927017	0.479985	0.917275	0.555326	0.814431	0.087	0.0465	0.00867255	5.51534
202111	finance to communication	3	1	-0.000914835	1	0.756993	0.927032	0.722174	0.909389	0.600805	0.841631	0.085	0.0465	-0.0157576	5.79627
202112	finance to communication	3	1	-0.00294816	1	0.588298	0.926517	0.537332	0.904004	0.621447	0.849361	0.09	0.0465	0.0221751	5.84065
202201	finance to communication	3	1	-0.00417651	1	0.437521	0.922317	0.556171	0.878804	0.487246	0.700814	0.098	0.046	-0.0792914	5.76542
202202	finance to communication	3	1	-0.004469	1	0.470157	0.922333	0.567417	0.8753	0.501702	0.711464	0.092	0.046	0.00390883	5.11848
202203	finance to communication	3	1	-0.00492153	1	0.572579	0.922776	0.533628	0.8757	0.508004	0.704784	0.097	0.046	-0.081608	5.88334
202204	finance to communication	3	1	-0.00616574	1	0.718137	0.922933	0.290737	0.882082	0.467137	0.664845	0.105	0.046	-0.0501039	5.82054
202205	finance to communication	3	1	-0.0103111	1	0.657147	0.923368	0.535715	0.8757	0.507378	0.693865	0.111	0.0445	0.0185696	5.95778
202206	finance to communication	3	1	-0.00386022	1	0.737798	0.92322	0.373159	0.882382	0.479374	0.676452	0.114	0.0445	0.091825	5.7933
202207	finance to communication	3	1	-0.00160223	1	0.562619	0.923575	0.651876	0.87319	0.519817	0.702662	0.12	0.0445	-0.0728004	5.88604
202208	finance to communication	3	1	-0.0025389	1	0.514911	0.923764	0.656794	0.871111	0.529437	0.701198	0.122	0.043	-0.0221278	5.56406
202209	finance to communication	3	1	-0.00201992	1	0.606033	0.924081	0.549307	0.873239	0.527119	0.701394	0.121	0.043	-0.0695268	5.49124
202210	finance to communication	3	1	-0.00425845	1	0.571606	0.924235	0.574461	0.86238	0.57496	0.726153	0.118	0.043	-0.0810393	5.55702
202211	finance to communication	3	1	-0.00129713	1	0.54211	0.924244	0.61107	0.867245	0.560583	0.716442	0.124	0.043	0.093615	6.10611
202212	finance to communication	3	1	0.00268038	1	0.544037	0.923759	0.56396	0.87196	0.540979	0.703716	0.118	0.043	0.00481505	5.73817
202301	finance to communication	3	1	-0.00141702	1	0.55544	0.923766	0.432056	0.86361	0.569083	0.723022	0.126	0.043	0.0710829	5.61827
202302	finance to communication	3	1	-0.0030046	1	0.147063	0.92348	0.683456	0.85096	0.604106	0.746172	0.129	0.043	-0.0212495	5.89794
202303	finance to communication	3	1	-0.00788349	1	0.226463	0.923839	0.795345	0.83018	0.653962	0.776962	0.127	0.043	-0.00456457	6.248
202304	finance to communication	3	1	-0.010652	1	0.244446	0.924235	0.804964	0.828621	0.657772	0.77879	0.124	0.043	-0.00540592	5.9728
202305	finance to communication	3	1	-0.00784119	1	0.17316	0.924247	0.724071	0.832337	0.659279	0.783621	0.116	0.043	-0.0589218	5.45529
202306	finance to communication	3	1	-0.00598128	1	0.466505	0.924255	0.840352	0.827714	0.669376	0.789779	0.113	0.042	0.0114929	5.67129
202307	finance to communication	3	1	-0.00647579	1	0.0932631	0.924319	0.671322	0.844959	0.632669	0.766277	0.107	0.042	0.0438346	5.45424
202308	finance to communication	3	1	-0.00217706	1	0.624722	0.924258	0.27095	0.834192	0.653811	0.773381	0.106	0.042	-0.0641262	5.42561
202309	finance to communication	3	1	-0.00432977	1	0.207565	0.924251	0.707483	0.840949	0.639213	0.763866	0.103	0.042	-0.0203234	5.5194
202310	finance to communication	3	1	-0.00513535	1	0.165089	0.924326	0.664363	0.847619	0.631427	0.748149	0.103	0.042	-0.0322284	5.08128
202311	finance to communication	3	1	-0.00534522	1	0.0361933	0.924318	0.759066	0.842035	0.644497	0.757066	0.1	0.042	-0.0215897	5.43523
202312	finance to communication	3	1	-0.00763724	1	0.183544	0.924005	0.779862	0.835494	0.658598	0.766706	0.097	0.042	-0.0187937	5.74555
202401	finance to communication	3	1	-0.0105025	1	0.387778	0.924248	0.541574	0.853701	0.617359	0.738416	0.087	0.042	-0.064947	5.87766
202402	finance to communication	3	1	-0.0174423	1	0.334047	0.924254	0.634934	0.847653	0.632484	0.745173	0.087	0.0395	0.0894107	5.1406
202403	finance to communication	3	1	-0.0144927	1	0.179365	0.924369	0.792091	0.838691	0.656964	0.755852	0.083	0.0395	0.00606835	5.49243
202404	finance to communication	3	1	-0.0112624	1	0.309991	0.924365	0.702941	0.848981	0.636658	0.721091	0.072	0.0395	0.0187379	5.11644
202405	finance to communication	3	1	-0.00814408	1	0.429495	0.924294	0.648497	0.856028	0.618849	0.707426	0.07	0.0395	-0.00681197	5.32924
202406	finance to communication	3	1	-0.0060596	1	0.35316	0.924151	0.701605	0.85245	0.628196	0.714623	0.062	0.0395	-0.0335944	4.82266
202407	finance to communication	3	1	-0.00607815	1	0.45346	0.924106	0.687761	0.857348	0.615345	0.704907	0.063	0.0385	-0.00567016	5.62964
202408	finance to communication	3	1	-0.00565494	1	0.44293	0.924123	0.651397	0.860341	0.607662	0.705107	0.063	0.0385	-0.0356811	5.33745
202409	finance to communication	3	1	-0.0032046	1	0.630672	0.924343	0.52721	0.860532	0.607859	0.703774	0.068	0.0385	0.190352	5.41011
201601	finance to information technology	4	1	-0.0161812	0	0.408865	0.971017	0.54857	0.926666	0.768591	0.887836	0.14	0.049	-0.236199	4.84795
201602	finance to information technology	4	1	-0.0174746	0	0.19343	0.971035	0.578051	0.927827	0.761474	0.885414	0.133	0.049	-0.0235687	4.68264
201603	finance to information technology	4	1	-0.0147931	0	0.432611	0.971144	0.542336	0.92437	0.775498	0.888364	0.134	0.049	0.111877	5.04489
201604	finance to information technology	4	1	-0.0105469	0	0.248737	0.970508	0.642492	0.924767	0.76689	0.891335	0.128	0.049	-0.0192459	5.10739
201605	finance to information technology	4	1	-0.0120861	0	0.0776132	0.968869	0.676818	0.922661	0.773917	0.882776	0.118	0.049	0.00405125	4.76683
201606	finance to information technology	4	1	-0.0136827	0	0.15818	0.967589	0.676704	0.91608	0.791948	0.892091	0.118	0.049	-0.00494627	4.87868
201607	finance to information technology	4	1	-0.00857926	0	0.0199634	0.967685	0.605359	0.921569	0.78006	0.882323	0.102	0.049	0.0157319	4.72206
201608	finance to information technology	4	1	-0.00575728	0	0.367977	0.967401	0.292223	0.921971	0.765687	0.880687	0.114	0.049	0.0379313	4.75639
201609	finance to information technology	4	1	-0.00454892	0	0.132941	0.966591	0.522895	0.919667	0.766575	0.879803	0.115	0.049	-0.0226444	4.99427
201610	finance to information technology	4	1	-0.00601209	0	0.192871	0.966182	0.26213	0.917983	0.767768	0.866962	0.116	0.049	0.0251906	4.67104
201611	finance to information technology	4	1	-0.00323348	0	0.501294	0.965965	0.232078	0.920397	0.761283	0.862804	0.114	0.049	0.0587061	4.89108
201612	finance to information technology	4	1	-0.00378648	0	0.501953	0.965978	0.286613	0.923344	0.753047	0.857779	0.113	0.049	-0.0665893	4.87189
201701	finance to information technology	4	1	-0.00254209	0	0.351065	0.965859	0.448735	0.928229	0.735801	0.843512	0.107	0.049	0.0232555	5.72371
201702	finance to information technology	4	1	-0.0028437	0	0.512768	0.966245	0.0630861	0.926736	0.744296	0.834039	0.104	0.049	0.0189603	5.17275
201703	finance to information technology	4	1	-0.00349049	0	0.312498	0.966438	0.319727	0.925805	0.747586	0.839954	0.101	0.049	0.000936537	5.85522
201704	finance to information technology	4	1	-0.0047572	0	0.384828	0.966789	0.115328	0.928281	0.732887	0.829382	0.098	0.049	-0.00472535	5.16016
201705	finance to information technology	4	1	-0.00225699	0	0.559446	0.966133	0.0905097	0.935754	0.71354	0.826837	0.091	0.049	0.0153282	4.87333
201706	finance to information technology	4	1	-0.000969169	0	0.59955	0.965157	0.370328	0.932858	0.727444	0.834643	0.091	0.049	0.0485908	5.42785
201707	finance to information technology	4	1	-0.00134504	0	0.661489	0.965131	0.350482	0.938387	0.706958	0.818468	0.089	0.049	0.0191981	5.4304
201708	finance to information technology	4	1	-0.0018686	0	0.573507	0.965405	0.392223	0.937017	0.708466	0.812879	0.086	0.049	0.0222813	5.10403
201709	finance to information technology	4	1	-0.00187119	0	0.386775	0.965486	0.595505	0.934024	0.724281	0.821284	0.09	0.049	0.00376271	5.32974
201710	finance to information technology	4	1	-0.00247133	0	0.436703	0.964948	0.68353	0.931792	0.728302	0.818657	0.089	0.049	0.0434116	4.95958
201711	finance to information technology	4	1	-0.00131098	0	0.533779	0.965032	0.611297	0.935093	0.715209	0.809886	0.091	0.049	-0.000154403	5.32806
201712	finance to information technology	4	1	-0.00200522	0	0.485727	0.965571	0.628662	0.936483	0.714151	0.807454	0.081	0.049	0.00616046	5.12208
201801	finance to information technology	4	1	-0.00214546	0	0.749969	0.964828	0.40975	0.945583	0.660233	0.769626	0.086	0.049	0.0590158	5.58003
201802	finance to information technology	4	1	-0.00256556	0	0.759135	0.963683	0.431303	0.932461	0.726942	0.80569	0.088	0.049	-0.0608069	5.00798
201803	finance to information technology	4	1	-0.00553247	0	0.328156	0.963367	0.630546	0.924964	0.748967	0.823268	0.082	0.049	-0.0315961	5.53787
201804	finance to information technology	4	1	-0.00620963	0	0.154958	0.963263	0.768025	0.927287	0.727701	0.816104	0.083	0.049	-0.0370034	5.48786
201805	finance to information technology	4	1	-0.00543675	0	0.295187	0.962434	0.758844	0.927434	0.722789	0.813473	0.083	0.049	0.0120382	5.35091
201806	finance to information technology	4	1	-0.0101086	0	0.451767	0.959218	0.659142	0.921069	0.734765	0.797628	0.08	0.049	-0.0797296	5.31365
201807	finance to information technology	4	1	-0.0101656	0	0.279128	0.959605	0.535303	0.925952	0.717707	0.783614	0.085	0.049	0.0018986	5.98059
201808	finance to information technology	4	1	-0.00830547	0	0.317623	0.959527	0.603661	0.928875	0.698487	0.780796	0.082	0.049	-0.0534713	5.59648
201809	finance to information technology	4	1	-0.00683901	0	0.401853	0.958839	0.56098	0.933776	0.670082	0.757744	0.083	0.049	0.0308176	5.74967
201810	finance to information technology	4	1	-0.00985621	0	0.670925	0.958187	0.217727	0.939901	0.63111	0.727201	0.08	0.049	-0.086526	5.83881
201811	finance to information technology	4	1	-0.0068006	0	0.546964	0.958896	0.0791113	0.937108	0.649664	0.739933	0.08	0.049	0.00596431	6.08276
201812	finance to information technology	4	1	-0.00848608	0	0.525857	0.958945	0.359592	0.937456	0.648388	0.738768	0.081	0.049	-0.0524226	5.51532
201901	finance to information technology	4	1	-0.00439614	0	0.535138	0.957967	0.163585	0.939552	0.626214	0.719817	0.084	0.049	0.0615038	5.66331
201902	finance to information technology	4	1	-0.0070811	0	0.519195	0.958076	0.0783437	0.930676	0.674537	0.801735	0.08	0.049	0.136359	5.48058
201903	finance to information technology	4	1	-0.00446028	0	0.467491	0.957571	0.10717	0.924628	0.698899	0.821032	0.086	0.049	0.0538392	6.01896
201904	finance to information technology	4	1	-0.00457944	0	0.518408	0.957163	0.212831	0.929876	0.68727	0.842724	0.085	0.049	0.010499	5.76649
201905	finance to information technology	4	1	-0.0134745	0	0.406235	0.956893	0.339342	0.931268	0.682563	0.839179	0.085	0.049	-0.0751837	5.90018
201906	finance to information technology	4	1	-0.011005	0	0.510505	0.956611	0.366929	0.932845	0.675764	0.835342	0.085	0.049	0.0525374	6.47554
201907	finance to information technology	4	1	-0.0104473	0	0.426694	0.956555	0.492638	0.92625	0.707285	0.847864	0.081	0.049	0.00255102	5.92933
201908	finance to information technology	4	1	-0.00900127	1	0.242401	0.955996	0.575118	0.917418	0.733607	0.861477	0.082	0.0485	-0.00937082	5.98138
201909	finance to information technology	4	1	-0.00971812	1	0.0527852	0.956028	0.509218	0.913086	0.746664	0.867708	0.084	0.0485	0.00392479	5.85046
201910	finance to information technology	4	1	-0.00856137	1	0.159149	0.95608	0.401281	0.915672	0.735316	0.862412	0.084	0.0485	0.0187568	5.45573
201911	finance to information technology	4	1	-0.00665141	1	0.0773795	0.956477	0.509508	0.911608	0.749799	0.869875	0.082	0.048	-0.0150562	5.98187
201912	finance to information technology	4	1	-0.00525998	1	0.280359	0.958502	0.38357	0.91102	0.760362	0.875095	0.087	0.048	0.0676354	5.82281
202001	finance to information technology	4	1	-0.00718463	1	0.177427	0.958814	0.576818	0.894433	0.799152	0.894436	0.084	0.048	-0.0228838	5.52275
202002	finance to information technology	4	1	-0.0144936	1	0.0822951	0.9587	0.586479	0.882189	0.819849	0.893997	0.088	0.0475	-0.0160761	5.27661
202003	finance to information technology	4	1	-0.0180518	1	0.260607	0.959104	0.450988	0.898385	0.793776	0.867959	0.101	0.0475	-0.0666092	5.39091
202004	finance to information technology	4	1	-0.0154715	1	0.0578999	0.959244	0.520282	0.890768	0.807344	0.882035	0.111	0.0465	0.0596124	5.79547
202005	finance to information technology	4	1	-0.0106216	1	0.177814	0.959016	0.656303	0.889243	0.811522	0.884414	0.111	0.0465	-0.0117113	6.21727
202006	finance to information technology	4	1	-0.00940603	1	0.198636	0.95833	0.500072	0.873728	0.833785	0.898412	0.111	0.0465	0.0739824	6.04415
202007	finance to information technology	4	1	0.000182559	1	0.628012	0.958163	0.204778	0.862538	0.845266	0.90634	0.107	0.0465	0.120041	5.78279
202008	finance to information technology	4	1	-0.00367491	1	0.56282	0.958454	0.408373	0.872018	0.828999	0.886799	0.104	0.0465	0.0254805	6.11287
202009	finance to information technology	4	1	-0.00423781	1	0.491644	0.959175	0.62031	0.879929	0.821782	0.880937	0.109	0.0465	-0.048676	6.20132
202010	finance to information technology	4	1	-0.00465944	1	0.555433	0.958989	0.63983	0.878973	0.814094	0.870377	0.105	0.0465	0.0232568	5.98342
202011	finance to information technology	4	1	-0.00403665	1	0.579524	0.959032	0.429386	0.886185	0.79741	0.862043	0.107	0.0465	0.0548873	6.49501
202012	finance to information technology	4	1	-0.00113687	1	0.632605	0.959746	0.137903	0.883084	0.806424	0.867695	0.101	0.0465	0.0493706	6.08478
202101	finance to information technology	4	1	-0.00162994	1	0.606907	0.959813	0.343138	0.882091	0.809011	0.870009	0.094	0.0465	0.0266366	5.93584
202102	finance to information technology	4	1	-0.00410884	1	0.655821	0.95973	0.324083	0.888638	0.798463	0.857957	0.101	0.0465	-0.00284481	5.46978
202103	finance to information technology	4	1	-0.00294108	1	0.654831	0.960297	0.394327	0.894144	0.79147	0.843052	0.094	0.0465	-0.0555553	5.71142
202104	finance to information technology	4	1	-0.00374353	1	0.507615	0.960469	0.566741	0.886631	0.799983	0.835273	0.081	0.0465	0.0147721	5.6686
202105	finance to information technology	4	1	-0.00130623	1	0.622358	0.959008	0.257072	0.887105	0.797467	0.834553	0.083	0.0465	0.03981	5.37925
202106	finance to information technology	4	1	-0.00177625	1	0.319907	0.95842	0.57356	0.868706	0.824489	0.856338	0.086	0.0465	-0.0203744	5.39255
202107	finance to information technology	4	1	-0.0017026	1	0.173998	0.958335	0.608311	0.848315	0.84856	0.875623	0.083	0.0465	-0.082331	5.42901
202108	finance to information technology	4	1	-0.0010364	1	0.423229	0.958277	0.560277	0.864254	0.828413	0.854931	0.082	0.0465	-0.00115623	5.68639
202109	finance to information technology	4	1	9.38951e-05	1	0.632799	0.958341	0.353931	0.870125	0.821504	0.849013	0.083	0.0465	0.0125669	5.61659
202110	finance to information technology	4	1	-0.00142756	1	0.46199	0.958392	0.531785	0.869848	0.816283	0.839444	0.087	0.0465	0.00867255	5.51534
202111	finance to information technology	4	1	-0.00175586	1	0.0652977	0.958654	0.744415	0.855258	0.83702	0.858597	0.085	0.0465	-0.0157576	5.79627
202112	finance to information technology	4	1	-0.00345545	1	0.421996	0.958554	0.481343	0.858271	0.834369	0.855985	0.09	0.0465	0.0221751	5.84065
202201	finance to information technology	4	1	-0.00288575	1	0.463456	0.958926	0.456787	0.873443	0.816713	0.842602	0.098	0.046	-0.0792914	5.76542
202202	finance to information technology	4	1	-0.00246576	1	0.503985	0.95887	0.416497	0.871745	0.819585	0.84438	0.092	0.046	0.00390883	5.11848
202203	finance to information technology	4	1	-0.00292207	1	0.575609	0.959031	0.430513	0.887356	0.796246	0.821004	0.097	0.046	-0.081608	5.88334
202204	finance to information technology	4	1	-0.00696532	1	0.718593	0.959485	0.152562	0.898978	0.760533	0.801226	0.105	0.046	-0.0501039	5.82054
202205	finance to information technology	4	1	-0.0135751	1	0.57283	0.9595	0.491476	0.890726	0.782895	0.817871	0.111	0.0445	0.0185696	5.95778
202206	finance to information technology	4	1	-0.0067255	1	0.632768	0.95929	0.433544	0.887705	0.789138	0.822944	0.114	0.0445	0.091825	5.7933
202207	finance to information technology	4	1	-0.00354272	1	0.406441	0.95935	0.689853	0.881387	0.801522	0.833587	0.12	0.0445	-0.0728004	5.88604
202208	finance to information technology	4	1	-0.00497127	1	0.239753	0.959596	0.742955	0.884248	0.796371	0.845128	0.122	0.043	-0.0221278	5.56406
202209	finance to information technology	4	1	-0.00273651	1	0.565859	0.960027	0.52695	0.892713	0.78305	0.834403	0.121	0.043	-0.0695268	5.49124
202210	finance to information technology	4	1	-0.00692209	1	0.407425	0.960504	0.694845	0.876585	0.8106	0.87735	0.118	0.043	-0.0810393	5.55702
202211	finance to information technology	4	1	-0.0039839	1	0.458856	0.960552	0.651269	0.889775	0.78821	0.862239	0.124	0.043	0.093615	6.10611
202212	finance to information technology	4	1	0.000242483	1	0.55037	0.960119	0.591942	0.893181	0.781327	0.857387	0.118	0.043	0.00481505	5.73817
202301	finance to information technology	4	1	-0.00139816	1	0.574174	0.960113	0.453363	0.886673	0.794069	0.866424	0.126	0.043	0.0710829	5.61827
202302	finance to information technology	4	1	-0.00379539	1	0.294909	0.959929	0.650663	0.882253	0.801365	0.873941	0.129	0.043	-0.0212495	5.89794
202303	finance to information technology	4	1	-0.00507697	1	0.0202065	0.960287	0.762135	0.866231	0.826227	0.891228	0.127	0.043	-0.00456457	6.248
202304	finance to information technology	4	1	-0.00895037	1	0.0111225	0.960553	0.764073	0.880985	0.803382	0.90472	0.124	0.043	-0.00540592	5.9728
202305	finance to information technology	4	1	-0.00349106	1	0.539389	0.959953	0.626941	0.877954	0.811762	0.911248	0.116	0.043	-0.0589218	5.45529
202306	finance to information technology	4	1	-0.00298849	1	0.0634734	0.959998	0.788003	0.876803	0.815133	0.912613	0.113	0.042	0.0114929	5.67129
202307	finance to information technology	4	1	-0.00434298	1	0.374209	0.960241	0.663434	0.889154	0.796017	0.90326	0.107	0.042	0.0438346	5.45424
202308	finance to information technology	4	1	-0.000586232	1	0.763451	0.960372	0.257659	0.885508	0.799027	0.914472	0.106	0.042	-0.0641262	5.42561
202309	finance to information technology	4	1	-0.00364597	1	0.469287	0.960362	0.68314	0.891455	0.788721	0.910063	0.103	0.042	-0.0203234	5.5194
202310	finance to information technology	4	1	-0.00426468	1	0.331083	0.960492	0.617199	0.888643	0.794119	0.914946	0.103	0.042	-0.0322284	5.08128
202311	finance to information technology	4	1	-0.00527226	1	0.362295	0.960601	0.710009	0.885976	0.798257	0.918058	0.1	0.042	-0.0215897	5.43523
202312	finance to information technology	4	1	-0.00635368	1	0.38909	0.960633	0.721706	0.885019	0.800589	0.918879	0.097	0.042	-0.0187937	5.74555
202401	finance to information technology	4	1	-0.0103311	1	0.599734	0.960728	0.576582	0.915006	0.731124	0.889429	0.087	0.042	-0.064947	5.87766
202402	finance to information technology	4	1	-0.0175481	1	0.597051	0.960784	0.597248	0.905012	0.759814	0.901829	0.087	0.0395	0.0894107	5.1406
202403	finance to information technology	4	1	-0.0147333	1	0.272994	0.960937	0.740311	0.902536	0.770669	0.903086	0.083	0.0395	0.00606835	5.49243
202404	finance to information technology	4	1	-0.0118347	1	0.538059	0.960986	0.678837	0.9073	0.762295	0.897419	0.072	0.0395	0.0187379	5.11644
202405	finance to information technology	4	1	-0.00974169	1	0.578394	0.960894	0.672441	0.910055	0.75524	0.895526	0.07	0.0395	-0.00681197	5.32924
202406	finance to information technology	4	1	-0.0052751	1	0.34139	0.96081	0.78164	0.908845	0.758959	0.896848	0.062	0.0395	-0.0335944	4.82266
202407	finance to information technology	4	1	-0.00535418	1	0.381562	0.960796	0.765341	0.910317	0.755168	0.894761	0.063	0.0385	-0.00567016	5.62964
202408	finance to information technology	4	1	-0.00810793	1	0.50624	0.960854	0.659203	0.915627	0.74259	0.8872	0.063	0.0385	-0.0356811	5.33745
202409	finance to information technology	4	1	-0.00404081	1	0.644979	0.960909	0.532117	0.91041	0.757753	0.891853	0.068	0.0385	0.190352	5.41011
201601	finance to industry	5	1	-0.0151275	0	0.692507	0.953464	0.425637	0.925453	0.568147	0.773558	0.14	0.049	-0.236199	4.84795
201602	finance to industry	5	1	-0.0164934	0	0.629457	0.953419	0.457826	0.92592	0.566485	0.77768	0.133	0.049	-0.0235687	4.68264
201603	finance to industry	5	1	-0.0126129	0	0.754967	0.953702	0.376268	0.923306	0.588857	0.788745	0.134	0.049	0.111877	5.04489
201604	finance to industry	5	1	-0.00697697	0	0.655627	0.953632	0.540994	0.924359	0.584615	0.785511	0.128	0.049	-0.0192459	5.10739
201605	finance to industry	5	1	-0.0091369	0	0.653737	0.952246	0.563298	0.92629	0.57431	0.777179	0.118	0.049	0.00405125	4.76683
201606	finance to industry	5	1	-0.00631906	0	0.60012	0.951865	0.564906	0.922578	0.597509	0.788603	0.118	0.049	-0.00494627	4.87868
201607	finance to industry	5	1	-0.00392355	0	0.569837	0.951905	0.542725	0.923558	0.596512	0.784404	0.102	0.049	0.0157319	4.72206
201608	finance to industry	5	1	-0.00255599	0	0.693086	0.950826	0.269436	0.9236	0.582605	0.780825	0.114	0.049	0.0379313	4.75639
201609	finance to industry	5	1	-0.00212199	0	0.550718	0.948824	0.496734	0.920012	0.589012	0.784051	0.115	0.049	-0.0226444	4.99427
201610	finance to industry	5	1	-0.00345335	0	0.528441	0.94837	0.196765	0.917664	0.597393	0.78016	0.116	0.049	0.0251906	4.67104
201611	finance to industry	5	1	-0.00230212	0	0.663433	0.947954	0.237488	0.916236	0.604639	0.782987	0.114	0.049	0.0587061	4.89108
201612	finance to industry	5	1	-0.00343231	0	0.591138	0.947931	0.336038	0.916415	0.605348	0.782467	0.113	0.049	-0.0665893	4.87189
201701	finance to industry	5	1	-0.00216291	0	0.457584	0.947013	0.469377	0.918091	0.590787	0.771873	0.107	0.049	0.0232555	5.72371
201702	finance to industry	5	1	-0.00181815	0	0.549948	0.947281	0.109717	0.9159	0.604683	0.767694	0.104	0.049	0.0189603	5.17275
201703	finance to industry	5	1	-0.00143986	0	0.464379	0.947718	0.225455	0.916033	0.605322	0.767104	0.101	0.049	0.000936537	5.85522
201704	finance to industry	5	1	-0.0033674	0	0.352801	0.947798	0.185627	0.918314	0.586177	0.757745	0.098	0.049	-0.00472535	5.16016
201705	finance to industry	5	1	-0.00184041	0	0.629284	0.947889	0.0408843	0.927151	0.545868	0.728125	0.091	0.049	0.0153282	4.87333
201706	finance to industry	5	1	-0.000326801	0	0.703507	0.947376	0.313664	0.926188	0.552802	0.731892	0.091	0.049	0.0485908	5.42785
201707	finance to industry	5	1	-0.000342382	0	0.772457	0.947754	0.221908	0.930529	0.530462	0.715909	0.089	0.049	0.0191981	5.4304
201708	finance to industry	5	1	0.000395708	0	0.766895	0.948107	0.224126	0.932265	0.517377	0.692322	0.086	0.049	0.0222813	5.10403
201709	finance to industry	5	1	0.00100209	0	0.700634	0.948529	0.461057	0.931098	0.530997	0.700557	0.09	0.049	0.00376271	5.32974
201710	finance to industry	5	1	-0.000535008	0	0.729249	0.948279	0.61185	0.930867	0.5284	0.682476	0.089	0.049	0.0434116	4.95958
201711	finance to industry	5	1	-0.000269779	0	0.820154	0.948728	0.46108	0.93536	0.500851	0.662618	0.091	0.049	-0.000154403	5.32806
201712	finance to industry	5	1	0.00044596	0	0.822295	0.948875	0.447788	0.935527	0.500511	0.662269	0.081	0.049	0.00616046	5.12208
201801	finance to industry	5	1	0.000569454	0	0.887626	0.948557	0.222074	0.94285	0.428853	0.610427	0.086	0.049	0.0590158	5.58003
201802	finance to industry	5	1	0.000321074	0	0.896834	0.948167	0.193538	0.939494	0.456362	0.629663	0.088	0.049	-0.0608069	5.00798
201803	finance to industry	5	1	0.000366044	0	0.78461	0.947694	0.425656	0.934954	0.492763	0.646774	0.082	0.049	-0.0315961	5.53787
201804	finance to industry	5	1	0.000702493	0	0.771458	0.947722	0.586435	0.935737	0.475371	0.631121	0.083	0.049	-0.0370034	5.48786
201805	finance to industry	5	1	0.000924848	0	0.74709	0.947224	0.669742	0.935353	0.479437	0.631145	0.083	0.049	0.0120382	5.35091
201806	finance to industry	5	1	-0.00394679	0	0.769355	0.945318	0.541298	0.93569	0.467111	0.619817	0.08	0.049	-0.0797296	5.31365
201807	finance to industry	5	1	-0.000889196	0	0.731876	0.946153	0.392983	0.93827	0.445215	0.604088	0.085	0.049	0.0018986	5.98059
201808	finance to industry	5	1	-0.000274924	0	0.746982	0.946052	0.491259	0.941387	0.420008	0.588202	0.082	0.049	-0.0534713	5.59648
201809	finance to industry	5	1	0.000362112	0	0.761491	0.945105	0.5047	0.942499	0.399665	0.5736	0.083	0.049	0.0308176	5.74967
201810	finance to industry	5	1	-0.00220058	0	0.86501	0.944137	0.106376	0.946008	0.354859	0.543506	0.08	0.049	-0.086526	5.83881
201811	finance to industry	5	1	-0.000182503	0	0.799462	0.944973	0.0759615	0.942779	0.393921	0.569329	0.08	0.049	0.00596431	6.08276
201812	finance to industry	5	1	-0.00200769	0	0.762177	0.945088	0.297846	0.941706	0.40733	0.578584	0.081	0.049	-0.0524226	5.51532
201901	finance to industry	5	1	0.000662833	0	0.773409	0.94304	0.0438081	0.943677	0.366284	0.545197	0.084	0.049	0.0615038	5.66331
201902	finance to industry	5	1	0.00162811	0	0.828105	0.943116	0.239964	0.941244	0.393791	0.607116	0.08	0.049	0.136359	5.48058
201903	finance to industry	5	1	0.00298171	0	0.807466	0.942385	0.15931	0.937067	0.430692	0.623512	0.086	0.049	0.0538392	6.01896
201904	finance to industry	5	1	0.00157616	0	0.7793	0.941971	0.0829733	0.939896	0.412591	0.626345	0.085	0.049	0.010499	5.76649
201905	finance to industry	5	1	-0.00633365	0	0.804306	0.941968	0.0345951	0.940277	0.411934	0.62479	0.085	0.049	-0.0751837	5.90018
201906	finance to industry	5	1	-0.00415279	0	0.841562	0.941811	0.00469206	0.942561	0.390048	0.610674	0.085	0.049	0.0525374	6.47554
201907	finance to industry	5	1	-0.0017917	0	0.819342	0.941495	0.163715	0.941	0.404921	0.619528	0.081	0.049	0.00255102	5.92933
201908	finance to industry	5	1	-0.00107105	1	0.812954	0.940635	0.197883	0.938991	0.417294	0.634071	0.082	0.0485	-0.00937082	5.98138
201909	finance to industry	5	1	-0.00118797	1	0.791299	0.940044	0.0211763	0.939357	0.409352	0.626512	0.084	0.0485	0.00392479	5.85046
201910	finance to industry	5	1	-0.000926466	1	0.818792	0.939903	0.204095	0.942382	0.379056	0.612154	0.084	0.0485	0.0187568	5.45573
201911	finance to industry	5	1	-0.000900071	1	0.802319	0.940271	0.0258169	0.941194	0.394287	0.621058	0.082	0.048	-0.0150562	5.98187
201912	finance to industry	5	1	8.92197e-05	1	0.850711	0.941955	0.251823	0.941128	0.409309	0.630552	0.087	0.048	0.0676354	5.82281
202001	finance to industry	5	1	0.000539784	1	0.801088	0.940092	0.116011	0.937176	0.433426	0.650462	0.084	0.048	-0.0228838	5.52275
202002	finance to industry	5	1	-0.00566193	1	0.780291	0.939816	0.154374	0.933786	0.461889	0.656561	0.088	0.0475	-0.0160761	5.27661
202003	finance to industry	5	1	-0.00488248	1	0.76631	0.939909	0.181971	0.93415	0.463957	0.647115	0.101	0.0475	-0.0666092	5.39091
202004	finance to industry	5	1	-0.00360945	1	0.696051	0.940363	0.331106	0.933095	0.482973	0.713705	0.111	0.0465	0.0596124	5.79547
202005	finance to industry	5	1	-0.00191386	1	0.645669	0.940537	0.46545	0.931435	0.498184	0.721618	0.111	0.0465	-0.0117113	6.21727
202006	finance to industry	5	1	-0.000643142	1	0.786636	0.9398	0.186588	0.928578	0.517559	0.731903	0.111	0.0465	0.0739824	6.04415
202007	finance to industry	5	1	0.0090004	1	0.872141	0.939962	0.12738	0.922627	0.554657	0.751598	0.107	0.0465	0.120041	5.78279
202008	finance to industry	5	1	0.00394565	1	0.814599	0.94086	0.263245	0.923062	0.551242	0.738609	0.104	0.0465	0.0254805	6.11287
202009	finance to industry	5	1	0.00062318	1	0.77395	0.941747	0.541667	0.924808	0.548369	0.735369	0.109	0.0465	-0.048676	6.20132
202010	finance to industry	5	1	-0.00277205	1	0.780344	0.941568	0.597066	0.923104	0.547367	0.723373	0.105	0.0465	0.0232568	5.98342
202011	finance to industry	5	1	-0.000421775	1	0.795113	0.941344	0.335524	0.925859	0.531326	0.715802	0.107	0.0465	0.0548873	6.49501
202012	finance to industry	5	1	0.00121272	1	0.788961	0.941564	0.0700172	0.918138	0.580904	0.745163	0.101	0.0465	0.0493706	6.08478
202101	finance to industry	5	1	-0.00265895	1	0.776891	0.941355	0.218691	0.91804	0.58352	0.747838	0.094	0.0465	0.0266366	5.93584
202102	finance to industry	5	1	-0.00384165	1	0.784158	0.941241	0.239496	0.92012	0.575165	0.741696	0.101	0.0465	-0.00284481	5.46978
202103	finance to industry	5	1	-0.00326092	1	0.750932	0.94205	0.448719	0.92116	0.579799	0.749342	0.094	0.0465	-0.0555553	5.71142
202104	finance to industry	5	1	-0.00372943	1	0.724269	0.942938	0.527887	0.918116	0.598382	0.727263	0.081	0.0465	0.0147721	5.6686
202105	finance to industry	5	1	0.0015509	1	0.781794	0.942934	0.185667	0.917551	0.601473	0.72837	0.083	0.0465	0.03981	5.37925
202106	finance to industry	5	1	0.000780179	1	0.696042	0.942003	0.353761	0.907164	0.644271	0.755913	0.086	0.0465	-0.0203744	5.39255
202107	finance to industry	5	1	-0.000818394	1	0.594993	0.942571	0.50029	0.892834	0.696465	0.790373	0.083	0.0465	-0.082331	5.42901
202108	finance to industry	5	1	-0.00191914	1	0.581581	0.942789	0.588665	0.886947	0.707805	0.786485	0.082	0.0465	-0.00115623	5.68639
202109	finance to industry	5	1	0.000232021	1	0.668911	0.941362	0.473335	0.892005	0.69306	0.775293	0.083	0.0465	0.0125669	5.61659
202110	finance to industry	5	1	-0.00108259	1	0.575411	0.941624	0.582468	0.888735	0.699464	0.778972	0.087	0.0465	0.00867255	5.51534
202111	finance to industry	5	1	-0.00111726	1	0.429077	0.941722	0.725128	0.881125	0.721454	0.791724	0.085	0.0465	-0.0157576	5.79627
202112	finance to industry	5	1	-0.00157686	1	0.574935	0.940975	0.483289	0.884526	0.713319	0.78514	0.09	0.0465	0.0221751	5.84065
202201	finance to industry	5	1	-0.00163197	1	0.638916	0.940418	0.274867	0.893169	0.688189	0.768069	0.098	0.046	-0.0792914	5.76542
202202	finance to industry	5	1	-0.00100481	1	0.622516	0.940548	0.343993	0.890354	0.696854	0.772966	0.092	0.046	0.00390883	5.11848
202203	finance to industry	5	1	-0.00147157	1	0.633655	0.940812	0.413958	0.899267	0.673414	0.756845	0.097	0.046	-0.081608	5.88334
202204	finance to industry	5	1	-0.00546139	1	0.721604	0.941481	0.284401	0.906614	0.643683	0.742495	0.105	0.046	-0.0501039	5.82054
202205	finance to industry	5	1	-0.0115303	1	0.567944	0.941377	0.585345	0.896128	0.682473	0.750751	0.111	0.0445	0.0185696	5.95778
202206	finance to industry	5	1	-0.00377421	1	0.644688	0.941478	0.448902	0.891038	0.699989	0.763635	0.114	0.0445	0.091825	5.7933
202207	finance to industry	5	1	-0.00227497	1	0.285482	0.941585	0.741629	0.879571	0.729521	0.786654	0.12	0.0445	-0.0728004	5.88604
202208	finance to industry	5	1	-0.00134364	1	0.30006	0.941203	0.712599	0.88642	0.707872	0.781676	0.122	0.043	-0.0221278	5.56406
202209	finance to industry	5	1	-0.00162478	1	0.49837	0.941539	0.546474	0.892124	0.695377	0.771816	0.121	0.043	-0.0695268	5.49124
202210	finance to industry	5	1	-0.00412926	1	0.4713	0.941662	0.598589	0.883772	0.713414	0.786534	0.118	0.043	-0.0810393	5.55702
202211	finance to industry	5	1	-0.0027367	1	0.593347	0.941878	0.517444	0.89233	0.692	0.769762	0.124	0.043	0.093615	6.10611
202212	finance to industry	5	1	0.00363528	1	0.609344	0.941397	0.481269	0.896823	0.678917	0.759831	0.118	0.043	0.00481505	5.73817
202301	finance to industry	5	1	0.000267944	1	0.673435	0.941241	0.269135	0.892064	0.693809	0.772109	0.126	0.043	0.0710829	5.61827
202302	finance to industry	5	1	0.000367165	1	0.568941	0.940859	0.466271	0.890722	0.695801	0.771092	0.129	0.043	-0.0212495	5.89794
202303	finance to industry	5	1	0.000426829	1	0.569098	0.94134	0.551024	0.894021	0.689801	0.762479	0.127	0.043	-0.00456457	6.248
202304	finance to industry	5	1	0.000450226	1	0.675691	0.941477	0.495723	0.901896	0.657348	0.741858	0.124	0.043	-0.00540592	5.9728
202305	finance to industry	5	1	0.00215352	1	0.749429	0.941456	0.450565	0.904311	0.654583	0.739019	0.116	0.043	-0.0589218	5.45529
202306	finance to industry	5	1	0.000782541	1	0.528416	0.941486	0.672481	0.89976	0.672638	0.751951	0.113	0.042	0.0114929	5.67129
202307	finance to industry	5	1	0.00147635	1	0.660719	0.941816	0.573324	0.906042	0.654322	0.73554	0.107	0.042	0.0438346	5.45424
202308	finance to industry	5	1	0.00562649	1	0.866584	0.942167	0.0721547	0.907847	0.645973	0.722945	0.106	0.042	-0.0641262	5.42561
202309	finance to industry	5	1	0.00060165	1	0.717341	0.942275	0.534158	0.911354	0.632656	0.712503	0.103	0.042	-0.0203234	5.5194
202310	finance to industry	5	1	-0.00158919	1	0.695856	0.942442	0.413672	0.913605	0.620423	0.695554	0.103	0.042	-0.0322284	5.08128
202311	finance to industry	5	1	-0.00345345	1	0.687244	0.942541	0.566859	0.912446	0.625773	0.700198	0.1	0.042	-0.0215897	5.43523
202312	finance to industry	5	1	-0.00279355	1	0.649551	0.942466	0.641431	0.912008	0.629449	0.702708	0.097	0.042	-0.0187937	5.74555
202401	finance to industry	5	1	-0.0062621	1	0.699672	0.942499	0.534878	0.925426	0.563442	0.649037	0.087	0.042	-0.064947	5.87766
202402	finance to industry	5	1	-0.0124688	1	0.75886	0.942557	0.513038	0.922843	0.578893	0.667262	0.087	0.0395	0.0894107	5.1406
202403	finance to industry	5	1	-0.00811803	1	0.616642	0.942695	0.679732	0.918957	0.605499	0.673377	0.083	0.0395	0.00606835	5.49243
202404	finance to industry	5	1	-0.00764324	1	0.648851	0.942709	0.679551	0.922152	0.590394	0.67652	0.072	0.0395	0.0187379	5.11644
202405	finance to industry	5	1	-0.00539418	1	0.668698	0.942632	0.643461	0.922402	0.589488	0.67554	0.07	0.0395	-0.00681197	5.32924
202406	finance to industry	5	1	-0.00296296	1	0.668419	0.942565	0.646409	0.926667	0.56601	0.656854	0.062	0.0395	-0.0335944	4.82266
202407	finance to industry	5	1	-0.00294223	1	0.698881	0.942543	0.650599	0.927996	0.558878	0.650346	0.063	0.0385	-0.00567016	5.62964
202408	finance to industry	5	1	-0.00299371	1	0.685929	0.942626	0.569647	0.931287	0.541006	0.652979	0.063	0.0385	-0.0356811	5.33745
202409	finance to industry	5	1	-0.000827827	1	0.79568	0.94272	0.316541	0.928872	0.558192	0.680597	0.068	0.0385	0.190352	5.41011
201601	finance to medicine&health	6	1	-0.0137284	0	0.768357	0.975194	0.312215	0.921392	0.756658	0.832241	0.14	0.049	-0.236199	4.84795
201602	finance to medicine&health	6	1	-0.0102373	0	0.737001	0.975264	0.298307	0.921192	0.758673	0.833108	0.133	0.049	-0.0235687	4.68264
201603	finance to medicine&health	6	1	-0.00737942	0	0.823472	0.9752	0.228061	0.920867	0.761332	0.837064	0.134	0.049	0.111877	5.04489
201604	finance to medicine&health	6	1	-0.00542236	0	0.736212	0.975051	0.460758	0.92059	0.755159	0.830598	0.128	0.049	-0.0192459	5.10739
201605	finance to medicine&health	6	1	-0.00730147	0	0.727067	0.972929	0.37181	0.921902	0.749635	0.823131	0.118	0.049	0.00405125	4.76683
201606	finance to medicine&health	6	1	-0.00582189	0	0.716694	0.971416	0.284101	0.917847	0.762915	0.832292	0.118	0.049	-0.00494627	4.87868
201607	finance to medicine&health	6	1	-0.00444837	0	0.638513	0.971444	0.408891	0.914449	0.77121	0.83599	0.102	0.049	0.0157319	4.72206
201608	finance to medicine&health	6	1	-0.00134035	0	0.722448	0.970737	0.0703389	0.913994	0.761804	0.829515	0.114	0.049	0.0379313	4.75639
201609	finance to medicine&health	6	1	-0.00064673	0	0.658704	0.969365	0.261956	0.909867	0.765865	0.831807	0.115	0.049	-0.0226444	4.99427
201610	finance to medicine&health	6	1	-0.0018217	0	0.68203	0.968371	0.077058	0.909089	0.759459	0.823528	0.116	0.049	0.0251906	4.67104
201611	finance to medicine&health	6	1	0.000335782	0	0.802854	0.96806	0.0848605	0.909534	0.755905	0.81715	0.114	0.049	0.0587061	4.89108
201612	finance to medicine&health	6	1	-0.000872768	0	0.778371	0.96791	0.0192341	0.909057	0.756166	0.817348	0.113	0.049	-0.0665893	4.87189
201701	finance to medicine&health	6	1	-0.000938268	0	0.70438	0.967517	0.175232	0.913822	0.738033	0.79919	0.107	0.049	0.0232555	5.72371
201702	finance to medicine&health	6	1	-0.000931796	0	0.739996	0.967609	0.42096	0.913702	0.740014	0.794395	0.104	0.049	0.0189603	5.17275
201703	finance to medicine&health	6	1	-0.000596924	0	0.679365	0.967791	0.231557	0.912744	0.739393	0.793525	0.101	0.049	0.000936537	5.85522
201704	finance to medicine&health	6	1	-0.000969308	0	0.711692	0.968319	0.300043	0.914526	0.73082	0.782839	0.098	0.049	-0.00472535	5.16016
201705	finance to medicine&health	6	1	-0.000310534	0	0.816688	0.967745	0.336662	0.921237	0.715972	0.768279	0.091	0.049	0.0153282	4.87333
201706	finance to medicine&health	6	1	0.00082333	0	0.811835	0.967273	0.0445545	0.918147	0.724682	0.775121	0.091	0.049	0.0485908	5.42785
201707	finance to medicine&health	6	1	-6.70177e-05	0	0.858899	0.967516	0.187284	0.926167	0.698716	0.750158	0.089	0.049	0.0191981	5.4304
201708	finance to medicine&health	6	1	0.000677869	0	0.862739	0.968015	0.0184098	0.927669	0.692621	0.742164	0.086	0.049	0.0222813	5.10403
201709	finance to medicine&health	6	1	0.0016668	0	0.81869	0.96846	0.144822	0.925489	0.706764	0.753024	0.09	0.049	0.00376271	5.32974
201710	finance to medicine&health	6	1	-0.000774804	0	0.719352	0.968286	0.598465	0.922009	0.714239	0.744926	0.089	0.049	0.0434116	4.95958
201711	finance to medicine&health	6	1	-0.000441119	0	0.812331	0.968509	0.366085	0.926324	0.700244	0.732657	0.091	0.049	-0.000154403	5.32806
201712	finance to medicine&health	6	1	-0.000127152	0	0.803916	0.968709	0.376908	0.924958	0.707242	0.738848	0.081	0.049	0.00616046	5.12208
201801	finance to medicine&health	6	1	0.000439011	0	0.881164	0.968569	0.193344	0.933916	0.665814	0.703689	0.086	0.049	0.0590158	5.58003
201802	finance to medicine&health	6	1	0.000156581	0	0.885219	0.968212	0.0242226	0.928812	0.686377	0.720108	0.088	0.049	-0.0608069	5.00798
201803	finance to medicine&health	6	1	-0.00128646	0	0.70148	0.968	0.390288	0.915884	0.734511	0.762026	0.082	0.049	-0.0315961	5.53787
201804	finance to medicine&health	6	1	-0.00138297	0	0.640289	0.967842	0.595893	0.913169	0.734042	0.763412	0.083	0.049	-0.0370034	5.48786
201805	finance to medicine&health	6	1	-0.00220367	0	0.434567	0.966964	0.689922	0.902245	0.762274	0.788928	0.083	0.049	0.0120382	5.35091
201806	finance to medicine&health	6	1	-0.00558366	0	0.588251	0.965803	0.389331	0.903821	0.754655	0.782458	0.08	0.049	-0.0797296	5.31365
201807	finance to medicine&health	6	1	-0.00401574	0	0.521869	0.966406	0.239771	0.914054	0.726127	0.756646	0.085	0.049	0.0018986	5.98059
201808	finance to medicine&health	6	1	-0.00517254	0	0.586863	0.966219	0.374381	0.918486	0.710298	0.736389	0.082	0.049	-0.0534713	5.59648
201809	finance to medicine&health	6	1	-0.00427247	0	0.642293	0.96564	0.266227	0.921696	0.693433	0.720929	0.083	0.049	0.0308176	5.74967
201810	finance to medicine&health	6	1	-0.00417435	0	0.76703	0.965013	0.183828	0.926206	0.668315	0.703143	0.08	0.049	-0.086526	5.83881
201811	finance to medicine&health	6	1	-0.00282376	0	0.72194	0.965414	0.367721	0.920942	0.690482	0.722375	0.08	0.049	0.00596431	6.08276
201812	finance to medicine&health	6	1	-0.00634552	0	0.638075	0.965478	0.0889421	0.925674	0.671751	0.705475	0.081	0.049	-0.0524226	5.51532
201901	finance to medicine&health	6	1	-0.00488802	0	0.747158	0.964545	0.403489	0.930908	0.637569	0.673222	0.084	0.049	0.0615038	5.66331
201902	finance to medicine&health	6	1	-0.00250218	0	0.786166	0.964556	0.48728	0.925087	0.665132	0.715774	0.08	0.049	0.136359	5.48058
201903	finance to medicine&health	6	1	0.00276707	0	0.754343	0.963961	0.370407	0.917606	0.692159	0.738266	0.086	0.049	0.0538392	6.01896
201904	finance to medicine&health	6	1	0.00044012	0	0.696729	0.963668	0.103817	0.92024	0.686206	0.756616	0.085	0.049	0.010499	5.76649
201905	finance to medicine&health	6	1	-0.00389364	0	0.689218	0.963425	0.285251	0.921207	0.682351	0.753623	0.085	0.049	-0.0751837	5.90018
201906	finance to medicine&health	6	1	-0.00407989	0	0.787617	0.962982	0.397389	0.923088	0.674585	0.747598	0.085	0.049	0.0525374	6.47554
201907	finance to medicine&health	6	1	-0.0019363	0	0.725145	0.962563	0.223873	0.921367	0.680622	0.751281	0.081	0.049	0.00255102	5.92933
201908	finance to medicine&health	6	1	-0.000258106	1	0.643493	0.961949	0.0686626	0.909821	0.714824	0.785254	0.082	0.0485	-0.00937082	5.98138
201909	finance to medicine&health	6	1	-0.000858906	1	0.671336	0.961666	0.290762	0.911165	0.709118	0.781659	0.084	0.0485	0.00392479	5.85046
201910	finance to medicine&health	6	1	-0.00127988	1	0.623024	0.961761	0.251098	0.910611	0.712253	0.784998	0.084	0.0485	0.0187568	5.45573
201911	finance to medicine&health	6	1	-0.00209528	1	0.543309	0.961963	0.00110793	0.910381	0.714405	0.786549	0.082	0.048	-0.0150562	5.98187
201912	finance to medicine&health	6	1	-0.00203985	1	0.754855	0.963409	0.374704	0.913943	0.710673	0.783839	0.087	0.048	0.0676354	5.82281
202001	finance to medicine&health	6	1	-0.00120021	1	0.661321	0.963694	0.118255	0.905446	0.739012	0.80691	0.084	0.048	-0.0228838	5.52275
202002	finance to medicine&health	6	1	-0.000198213	1	0.541644	0.963548	0.385426	0.89677	0.76077	0.827079	0.088	0.0475	-0.0160761	5.27661
202003	finance to medicine&health	6	1	0.000824205	1	0.59532	0.963442	0.190198	0.890614	0.776567	0.851132	0.101	0.0475	-0.0666092	5.39091
202004	finance to medicine&health	6	1	-0.00277223	1	0.223306	0.963435	0.478397	0.888026	0.785203	0.8622	0.111	0.0465	0.0596124	5.79547
202005	finance to medicine&health	6	1	-0.00250205	1	0.279519	0.962969	0.429507	0.876654	0.805532	0.874467	0.111	0.0465	-0.0117113	6.21727
202006	finance to medicine&health	6	1	-0.0033534	1	0.4154	0.962638	0.377995	0.856343	0.832923	0.892918	0.111	0.0465	0.0739824	6.04415
202007	finance to medicine&health	6	1	0.000554647	1	0.716201	0.962607	0.05363	0.841395	0.848941	0.902957	0.107	0.0465	0.120041	5.78279
202008	finance to medicine&health	6	1	-0.00119263	1	0.629374	0.963141	0.263659	0.853062	0.8361	0.875216	0.104	0.0465	0.0254805	6.11287
202009	finance to medicine&health	6	1	-0.00299105	1	0.627622	0.963599	0.393872	0.860532	0.829639	0.869325	0.109	0.0465	-0.048676	6.20132
202010	finance to medicine&health	6	1	-0.00358482	1	0.628069	0.963364	0.45661	0.855844	0.823514	0.85714	0.105	0.0465	0.0232568	5.98342
202011	finance to medicine&health	6	1	-0.0031179	1	0.698638	0.963184	0.0866737	0.877028	0.793402	0.828689	0.107	0.0465	0.0548873	6.49501
202012	finance to medicine&health	6	1	-0.000940931	1	0.680923	0.963543	0.225954	0.861801	0.818077	0.849044	0.101	0.0465	0.0493706	6.08478
202101	finance to medicine&health	6	1	-1.69355e-05	1	0.710045	0.963898	0.0467279	0.858909	0.823868	0.854663	0.094	0.0465	0.0266366	5.93584
202102	finance to medicine&health	6	1	-0.00449513	1	0.660196	0.963897	0.165547	0.863745	0.81879	0.848662	0.101	0.0465	-0.00284481	5.46978
202103	finance to medicine&health	6	1	-0.00612196	1	0.673421	0.964061	0.0970507	0.868075	0.81543	0.836382	0.094	0.0465	-0.0555553	5.71142
202104	finance to medicine&health	6	1	-0.00502243	1	0.476434	0.964336	0.526679	0.846053	0.839795	0.848633	0.081	0.0465	0.0147721	5.6686
202105	finance to medicine&health	6	1	-0.00247678	1	0.497211	0.964096	0.368935	0.847548	0.838607	0.84727	0.083	0.0465	0.03981	5.37925
202106	finance to medicine&health	6	1	-0.00207347	1	0.530035	0.963599	0.288429	0.836119	0.850324	0.857332	0.086	0.0465	-0.0203744	5.39255
202107	finance to medicine&health	6	1	-0.0050271	1	0.464099	0.963676	0.363004	0.836883	0.850516	0.857084	0.083	0.0465	-0.082331	5.42901
202108	finance to medicine&health	6	1	-0.00614484	1	0.587035	0.963704	0.214665	0.855862	0.826872	0.834095	0.082	0.0465	-0.00115623	5.68639
202109	finance to medicine&health	6	1	-0.00255406	1	0.722832	0.963997	0.0110948	0.85222	0.832832	0.839368	0.083	0.0465	0.0125669	5.61659
202110	finance to medicine&health	6	1	-0.00133854	1	0.576559	0.964288	0.399793	0.859582	0.822274	0.834547	0.087	0.0465	0.00867255	5.51534
202111	finance to medicine&health	6	1	-0.00109322	1	0.482179	0.96452	0.594507	0.850671	0.835468	0.845231	0.085	0.0465	-0.0157576	5.79627
202112	finance to medicine&health	6	1	-0.00138487	1	0.579839	0.96358	0.400755	0.851064	0.83488	0.854403	0.09	0.0465	0.0221751	5.84065
202201	finance to medicine&health	6	1	-0.000889678	1	0.380034	0.963603	0.542953	0.870947	0.80952	0.834335	0.098	0.046	-0.0792914	5.76542
202202	finance to medicine&health	6	1	-0.000953195	1	0.559387	0.963721	0.327478	0.865658	0.817715	0.835245	0.092	0.046	0.00390883	5.11848
202203	finance to medicine&health	6	1	-0.00507548	1	0.343683	0.96414	0.628786	0.864919	0.822002	0.839476	0.097	0.046	-0.081608	5.88334
202204	finance to medicine&health	6	1	-0.00459343	1	0.536981	0.964217	0.403559	0.878594	0.78553	0.786911	0.105	0.046	-0.0501039	5.82054
202205	finance to medicine&health	6	1	-0.00574434	1	0.403753	0.96407	0.598764	0.874748	0.794044	0.785972	0.111	0.0445	0.0185696	5.95778
202206	finance to medicine&health	6	1	-0.00356079	1	0.671074	0.963571	0.287726	0.869154	0.803187	0.795291	0.114	0.0445	0.091825	5.7933
202207	finance to medicine&health	6	1	-0.00233833	1	0.43576	0.963462	0.628713	0.867817	0.806517	0.797128	0.12	0.0445	-0.0728004	5.88604
202208	finance to medicine&health	6	1	-0.00295875	1	0.620078	0.963471	0.443013	0.870643	0.802043	0.800586	0.122	0.043	-0.0221278	5.56406
202209	finance to medicine&health	6	1	-0.00195569	1	0.628135	0.963568	0.31031	0.874482	0.79704	0.796319	0.121	0.043	-0.0695268	5.49124
202210	finance to medicine&health	6	1	-0.00994445	1	0.31258	0.963714	0.650266	0.855544	0.821079	0.823178	0.118	0.043	-0.0810393	5.55702
202211	finance to medicine&health	6	1	-0.00611621	1	0.301123	0.96401	0.688256	0.864561	0.810748	0.813654	0.124	0.043	0.093615	6.10611
202212	finance to medicine&health	6	1	-0.00010375	1	0.199798	0.963657	0.710586	0.868167	0.804448	0.806645	0.118	0.043	0.00481505	5.73817
202301	finance to medicine&health	6	1	-0.0014463	1	0.586805	0.963649	0.280728	0.864836	0.809625	0.81196	0.126	0.043	0.0710829	5.61827
202302	finance to medicine&health	6	1	-0.000948498	1	0.573621	0.963406	0.369644	0.862198	0.811785	0.819176	0.129	0.043	-0.0212495	5.89794
202303	finance to medicine&health	6	1	0.000146733	1	0.605996	0.963612	0.405482	0.867631	0.805866	0.809918	0.127	0.043	-0.00456457	6.248
202304	finance to medicine&health	6	1	-0.000657184	1	0.659143	0.963809	0.437505	0.87537	0.790636	0.813264	0.124	0.043	-0.00540592	5.9728
202305	finance to medicine&health	6	1	0.00112361	1	0.780282	0.963736	0.270482	0.878358	0.790337	0.83755	0.116	0.043	-0.0589218	5.45529
202306	finance to medicine&health	6	1	0.000618317	1	0.627982	0.963309	0.435461	0.882219	0.784405	0.833574	0.113	0.042	0.0114929	5.67129
202307	finance to medicine&health	6	1	0.00125282	1	0.750005	0.963331	0.159361	0.88979	0.770796	0.824086	0.107	0.042	0.0438346	5.45424
202308	finance to medicine&health	6	1	0.00207523	1	0.843179	0.963398	0.00959603	0.889937	0.771245	0.829187	0.106	0.042	-0.0641262	5.42561
202309	finance to medicine&health	6	1	-0.000417267	1	0.687638	0.963498	0.436471	0.887499	0.777019	0.833368	0.103	0.042	-0.0203234	5.5194
202310	finance to medicine&health	6	1	-0.00257713	1	0.569103	0.963396	0.422908	0.883375	0.7844	0.847188	0.103	0.042	-0.0322284	5.08128
202311	finance to medicine&health	6	1	-0.00360621	1	0.610314	0.963418	0.490112	0.877964	0.794	0.849776	0.1	0.042	-0.0215897	5.43523
202312	finance to medicine&health	6	1	-0.00213677	1	0.557344	0.963418	0.480512	0.880819	0.789066	0.846201	0.097	0.042	-0.0187937	5.74555
202401	finance to medicine&health	6	1	-0.00390255	1	0.713678	0.963409	0.174237	0.906054	0.732399	0.80449	0.087	0.042	-0.064947	5.87766
202402	finance to medicine&health	6	1	-0.0139195	1	0.726375	0.963406	0.280227	0.900346	0.747731	0.815858	0.087	0.0395	0.0894107	5.1406
202403	finance to medicine&health	6	1	-0.00741536	1	0.635147	0.963453	0.44314	0.900573	0.751675	0.819647	0.083	0.0395	0.00606835	5.49243
202404	finance to medicine&health	6	1	-0.0045086	1	0.687065	0.963413	0.395781	0.901595	0.751126	0.817275	0.072	0.0395	0.0187379	5.11644
202405	finance to medicine&health	6	1	-0.0031977	1	0.673432	0.96336	0.46768	0.90593	0.739756	0.808361	0.07	0.0395	-0.00681197	5.32924
202406	finance to medicine&health	6	1	-0.00190846	1	0.695487	0.963107	0.327433	0.91296	0.719195	0.793117	0.062	0.0395	-0.0335944	4.82266
202407	finance to medicine&health	6	1	-0.0029048	1	0.721272	0.963046	0.380703	0.914322	0.714881	0.79125	0.063	0.0385	-0.00567016	5.62964
202408	finance to medicine&health	6	1	-0.00480318	1	0.660068	0.963121	0.479062	0.916465	0.711044	0.789282	0.063	0.0385	-0.0356811	5.33745
202409	finance to medicine&health	6	1	-0.00119589	1	0.789191	0.963201	0.152938	0.913298	0.722217	0.798889	0.068	0.0385	0.190352	5.41011
201601	finance to optional consumption	9	1	-0.0137569	0	0.503032	0.967196	0.386075	0.925627	0.616005	0.691391	0.14	0.049	-0.236199	4.84795
201602	finance to optional consumption	9	1	-0.0126019	0	0.354383	0.967187	0.394488	0.924618	0.621749	0.691896	0.133	0.049	-0.0235687	4.68264
201603	finance to optional consumption	9	1	-0.0100908	0	0.587521	0.967255	0.34431	0.922214	0.641438	0.702788	0.134	0.049	0.111877	5.04489
201604	finance to optional consumption	9	1	-0.00533849	0	0.390815	0.967263	0.494657	0.920914	0.644582	0.704423	0.128	0.049	-0.0192459	5.10739
201605	finance to optional consumption	9	1	-0.00745803	0	0.338381	0.965237	0.517823	0.922507	0.629603	0.693304	0.118	0.049	0.00405125	4.76683
201606	finance to optional consumption	9	1	-0.00600356	0	0.314082	0.964577	0.482315	0.919739	0.646835	0.70597	0.118	0.049	-0.00494627	4.87868
201607	finance to optional consumption	9	1	-0.0036561	0	0.293743	0.964651	0.509628	0.916984	0.659225	0.71029	0.102	0.049	0.0157319	4.72206
201608	finance to optional consumption	9	1	-0.00215533	0	0.514112	0.963846	0.212843	0.918706	0.636162	0.684639	0.114	0.049	0.0379313	4.75639
201609	finance to optional consumption	9	1	-0.0016411	0	0.346025	0.96207	0.451885	0.913278	0.649681	0.695319	0.115	0.049	-0.0226444	4.99427
201610	finance to optional consumption	9	1	-0.00195573	0	0.350634	0.961842	0.170746	0.911816	0.638421	0.680542	0.116	0.049	0.0251906	4.67104
201611	finance to optional consumption	9	1	0.000174489	0	0.57464	0.96146	0.218429	0.912243	0.636045	0.678351	0.114	0.049	0.0587061	4.89108
201612	finance to optional consumption	9	1	-0.00243526	0	0.455358	0.961506	0.344986	0.91223	0.638159	0.679607	0.113	0.049	-0.0665893	4.87189
201701	finance to optional consumption	9	1	-0.00182269	0	0.332604	0.961359	0.517344	0.915815	0.621534	0.658206	0.107	0.049	0.0232555	5.72371
201702	finance to optional consumption	9	1	-0.00161488	0	0.475802	0.96184	0.015157	0.914575	0.632036	0.660037	0.104	0.049	0.0189603	5.17275
201703	finance to optional consumption	9	1	-0.0010553	0	0.358975	0.962946	0.238305	0.91495	0.641284	0.666924	0.101	0.049	0.000936537	5.85522
201704	finance to optional consumption	9	1	-0.00155541	0	0.426252	0.963267	0.136841	0.917354	0.62289	0.650386	0.098	0.049	-0.00472535	5.16016
201705	finance to optional consumption	9	1	-0.000514274	0	0.665043	0.963434	0.00944613	0.924358	0.589272	0.619078	0.091	0.049	0.0153282	4.87333
201706	finance to optional consumption	9	1	0.000345307	0	0.661652	0.962499	0.307201	0.920986	0.609592	0.637172	0.091	0.049	0.0485908	5.42785
201707	finance to optional consumption	9	1	-0.000140143	0	0.75877	0.962884	0.181986	0.927573	0.578672	0.608807	0.089	0.049	0.0191981	5.4304
201708	finance to optional consumption	9	1	0.00117819	0	0.774398	0.962881	0.0940559	0.930263	0.559059	0.588462	0.086	0.049	0.0222813	5.10403
201709	finance to optional consumption	9	1	0.00194193	0	0.670516	0.963144	0.333155	0.927027	0.583665	0.611045	0.09	0.049	0.00376271	5.32974
201710	finance to optional consumption	9	1	-0.000879178	0	0.639956	0.962922	0.554915	0.925865	0.584085	0.610943	0.089	0.049	0.0434116	4.95958
201711	finance to optional consumption	9	1	-0.000711708	0	0.762389	0.962969	0.357533	0.930528	0.561081	0.58838	0.091	0.049	-0.000154403	5.32806
201712	finance to optional consumption	9	1	9.65167e-05	0	0.767455	0.96348	0.388225	0.929793	0.571724	0.597369	0.081	0.049	0.00616046	5.12208
201801	finance to optional consumption	9	1	0.000893982	0	0.850773	0.963289	0.122031	0.935494	0.530346	0.565361	0.086	0.049	0.0590158	5.58003
201802	finance to optional consumption	9	1	0.000632647	0	0.842105	0.963056	0.0913117	0.931856	0.552936	0.585253	0.088	0.049	-0.0608069	5.00798
201803	finance to optional consumption	9	1	0.000807684	0	0.701515	0.962772	0.304847	0.927855	0.572851	0.611413	0.082	0.049	-0.0315961	5.53787
201804	finance to optional consumption	9	1	0.000866936	0	0.709857	0.962789	0.469237	0.93008	0.546576	0.583675	0.083	0.049	-0.0370034	5.48786
201805	finance to optional consumption	9	1	0.000206318	0	0.648373	0.962299	0.671189	0.92293	0.58968	0.622509	0.083	0.049	0.0120382	5.35091
201806	finance to optional consumption	9	1	-0.00313881	0	0.637971	0.961194	0.545556	0.923135	0.581954	0.614623	0.08	0.049	-0.0797296	5.31365
201807	finance to optional consumption	9	1	-0.00110523	0	0.629658	0.961438	0.314844	0.929941	0.542036	0.568419	0.085	0.049	0.0018986	5.98059
201808	finance to optional consumption	9	1	-0.00179329	0	0.661137	0.96134	0.451324	0.934982	0.515116	0.52757	0.082	0.049	-0.0534713	5.59648
201809	finance to optional consumption	9	1	-0.00083018	0	0.700052	0.960492	0.381376	0.936267	0.497999	0.510975	0.083	0.049	0.0308176	5.74967
201810	finance to optional consumption	9	1	-0.00120995	0	0.825141	0.959849	0.0727895	0.942034	0.434718	0.45014	0.08	0.049	-0.086526	5.83881
201811	finance to optional consumption	9	1	-0.0011894	0	0.706482	0.960307	0.0523908	0.93933	0.460028	0.473549	0.08	0.049	0.00596431	6.08276
201812	finance to optional consumption	9	1	-0.00369686	0	0.662063	0.960346	0.271388	0.937745	0.47488	0.487933	0.081	0.049	-0.0524226	5.51532
201901	finance to optional consumption	9	1	0.000347535	0	0.69825	0.958919	0.0935813	0.939219	0.449213	0.465676	0.084	0.049	0.0615038	5.66331
201902	finance to optional consumption	9	1	0.000642431	0	0.7866	0.958956	0.317718	0.937981	0.460246	0.500917	0.08	0.049	0.136359	5.48058
201903	finance to optional consumption	9	1	0.00453896	0	0.748543	0.958361	0.222363	0.934187	0.488616	0.517052	0.086	0.049	0.0538392	6.01896
201904	finance to optional consumption	9	1	0.000632088	0	0.716244	0.957964	0.0330422	0.934714	0.491246	0.573807	0.085	0.049	0.010499	5.76649
201905	finance to optional consumption	9	1	-0.00626425	0	0.749827	0.957817	0.147835	0.936574	0.478294	0.564329	0.085	0.049	-0.0751837	5.90018
201906	finance to optional consumption	9	1	-0.00297484	0	0.81361	0.95745	0.185241	0.938052	0.465853	0.55394	0.085	0.049	0.0525374	6.47554
201907	finance to optional consumption	9	1	-0.00149603	0	0.799629	0.957055	0.150121	0.937241	0.469257	0.565096	0.081	0.049	0.00255102	5.92933
201908	finance to optional consumption	9	1	-0.000641559	1	0.777581	0.956457	0.145951	0.933578	0.498988	0.613367	0.082	0.0485	-0.00937082	5.98138
201909	finance to optional consumption	9	1	-0.000232272	1	0.746663	0.956203	0.129697	0.934586	0.488748	0.604617	0.084	0.0485	0.00392479	5.85046
201910	finance to optional consumption	9	1	0.000549554	1	0.732701	0.956232	0.261265	0.936049	0.48168	0.599574	0.084	0.0485	0.0187568	5.45573
201911	finance to optional consumption	9	1	-0.00170842	1	0.667486	0.956552	0.101515	0.935203	0.490692	0.605903	0.082	0.048	-0.0150562	5.98187
201912	finance to optional consumption	9	1	-0.000111212	1	0.736483	0.957894	0.130416	0.935295	0.500635	0.614176	0.087	0.048	0.0676354	5.82281
202001	finance to optional consumption	9	1	-0.000443007	1	0.64956	0.958047	0.207477	0.933441	0.515493	0.622853	0.084	0.048	-0.0228838	5.52275
202002	finance to optional consumption	9	1	-0.00765197	1	0.664347	0.957829	0.149763	0.927935	0.550504	0.64169	0.088	0.0475	-0.0160761	5.27661
202003	finance to optional consumption	9	1	-0.00585045	1	0.693623	0.958176	0.103636	0.930492	0.544018	0.640678	0.101	0.0475	-0.0666092	5.39091
202004	finance to optional consumption	9	1	-0.00487672	1	0.592617	0.958269	0.313554	0.930089	0.561576	0.765324	0.111	0.0465	0.0596124	5.79547
202005	finance to optional consumption	9	1	-0.0023723	1	0.481745	0.958164	0.389508	0.924599	0.594103	0.782508	0.111	0.0465	-0.0117113	6.21727
202006	finance to optional consumption	9	1	-0.00236067	1	0.571435	0.957813	0.209236	0.921503	0.608124	0.793093	0.111	0.0465	0.0739824	6.04415
202007	finance to optional consumption	9	1	0.00830835	1	0.814243	0.957782	0.189254	0.915201	0.636578	0.807998	0.107	0.0465	0.120041	5.78279
202008	finance to optional consumption	9	1	0.00249442	1	0.76855	0.958391	0.195734	0.917348	0.633035	0.803531	0.104	0.0465	0.0254805	6.11287
202009	finance to optional consumption	9	1	0.000790293	1	0.724786	0.958783	0.472241	0.916386	0.641345	0.804726	0.109	0.0465	-0.048676	6.20132
202010	finance to optional consumption	9	1	0.000146141	1	0.711728	0.958671	0.577649	0.909161	0.665259	0.805745	0.105	0.0465	0.0232568	5.98342
202011	finance to optional consumption	9	1	-0.00139413	1	0.667013	0.958419	0.319051	0.912209	0.653147	0.801967	0.107	0.0465	0.0548873	6.49501
202012	finance to optional consumption	9	1	0.000980159	1	0.721638	0.958341	0.0766535	0.905584	0.68169	0.817536	0.101	0.0465	0.0493706	6.08478
202101	finance to optional consumption	9	1	0.000989955	1	0.755188	0.958643	0.181481	0.903823	0.690664	0.822835	0.094	0.0465	0.0266366	5.93584
202102	finance to optional consumption	9	1	-0.0030222	1	0.727279	0.958374	0.273384	0.909103	0.672557	0.80865	0.101	0.0465	-0.00284481	5.46978
202103	finance to optional consumption	9	1	-0.00206425	1	0.723076	0.958577	0.389959	0.909944	0.674282	0.807776	0.094	0.0465	-0.0555553	5.71142
202104	finance to optional consumption	9	1	-0.00330266	1	0.608907	0.958937	0.567888	0.90292	0.699778	0.766657	0.081	0.0465	0.0147721	5.6686
202105	finance to optional consumption	9	1	0.000236847	1	0.673079	0.958863	0.236873	0.904745	0.69375	0.761351	0.083	0.0465	0.03981	5.37925
202106	finance to optional consumption	9	1	0.00191433	1	0.632785	0.958608	0.380878	0.897361	0.715005	0.777358	0.086	0.0465	-0.0203744	5.39255
202107	finance to optional consumption	9	1	0.000804001	1	0.638741	0.958629	0.363855	0.892531	0.730369	0.786943	0.083	0.0465	-0.082331	5.42901
202108	finance to optional consumption	9	1	0.000607913	1	0.703058	0.958599	0.371691	0.892929	0.729547	0.794251	0.082	0.0465	-0.00115623	5.68639
202109	finance to optional consumption	9	1	0.00371781	1	0.792278	0.958918	0.173556	0.900109	0.712451	0.780885	0.083	0.0465	0.0125669	5.61659
202110	finance to optional consumption	9	1	0.000617782	1	0.658986	0.959102	0.526027	0.893109	0.734722	0.804898	0.087	0.0465	0.00867255	5.51534
202111	finance to optional consumption	9	1	0.000428088	1	0.527806	0.959371	0.726319	0.889967	0.747642	0.825454	0.085	0.0465	-0.0157576	5.79627
202112	finance to optional consumption	9	1	-0.000955951	1	0.677334	0.957928	0.48999	0.892912	0.741004	0.819348	0.09	0.0465	0.0221751	5.84065
202201	finance to optional consumption	9	1	-0.00109681	1	0.717093	0.957708	0.277445	0.900886	0.71905	0.808245	0.098	0.046	-0.0792914	5.76542
202202	finance to optional consumption	9	1	0.0002213	1	0.745226	0.957341	0.270121	0.902269	0.716269	0.807648	0.092	0.046	0.00390883	5.11848
202203	finance to optional consumption	9	1	-0.00407855	1	0.750944	0.957382	0.345777	0.911881	0.689047	0.787076	0.097	0.046	-0.081608	5.88334
202204	finance to optional consumption	9	1	-0.00527395	1	0.775908	0.957521	0.35433	0.911825	0.682355	0.7905	0.105	0.046	-0.0501039	5.82054
202205	finance to optional consumption	9	1	-0.0090442	1	0.610303	0.957604	0.619971	0.901681	0.723937	0.840567	0.111	0.0445	0.0185696	5.95778
202206	finance to optional consumption	9	1	-0.00342645	1	0.658888	0.957359	0.50779	0.895337	0.741251	0.850035	0.114	0.0445	0.091825	5.7933
202207	finance to optional consumption	9	1	-0.00246468	1	0.454511	0.957507	0.711667	0.88717	0.761038	0.86197	0.12	0.0445	-0.0728004	5.88604
202208	finance to optional consumption	9	1	-0.00027674	1	0.496516	0.957408	0.676649	0.895765	0.741019	0.853065	0.122	0.043	-0.0221278	5.56406
202209	finance to optional consumption	9	1	-0.00108691	1	0.592224	0.95754	0.568807	0.901498	0.726696	0.844748	0.121	0.043	-0.0695268	5.49124
202210	finance to optional consumption	9	1	-0.00414315	1	0.604663	0.95758	0.585067	0.900885	0.728189	0.835762	0.118	0.043	-0.0810393	5.55702
202211	finance to optional consumption	9	1	-0.00499034	1	0.682089	0.957618	0.505733	0.902275	0.724691	0.8336	0.124	0.043	0.093615	6.10611
202212	finance to optional consumption	9	1	0.00403608	1	0.620159	0.957401	0.611008	0.903369	0.719921	0.830654	0.118	0.043	0.00481505	5.73817
202301	finance to optional consumption	9	1	0.00136957	1	0.695021	0.957329	0.392471	0.899807	0.729851	0.837313	0.126	0.043	0.0710829	5.61827
202302	finance to optional consumption	9	1	0.000314248	1	0.629067	0.957296	0.490976	0.897521	0.735331	0.842274	0.129	0.043	-0.0212495	5.89794
202303	finance to optional consumption	9	1	-0.000700338	1	0.682167	0.957811	0.555861	0.902598	0.726443	0.827426	0.127	0.043	-0.00456457	6.248
202304	finance to optional consumption	9	1	-0.000514199	1	0.755086	0.957903	0.443886	0.912806	0.692365	0.802176	0.124	0.043	-0.00540592	5.9728
202305	finance to optional consumption	9	1	0.00234011	1	0.8284	0.95788	0.382958	0.915612	0.68874	0.783661	0.116	0.043	-0.0589218	5.45529
202306	finance to optional consumption	9	1	0.00037898	1	0.551662	0.958124	0.682189	0.908861	0.713844	0.800846	0.113	0.042	0.0114929	5.67129
202307	finance to optional consumption	9	1	0.000448415	1	0.604508	0.958274	0.665329	0.909331	0.713834	0.799886	0.107	0.042	0.0438346	5.45424
202308	finance to optional consumption	9	1	0.00384726	1	0.865106	0.958306	0.00614567	0.911044	0.708781	0.779412	0.106	0.042	-0.0641262	5.42561
202309	finance to optional consumption	9	1	-0.000468158	1	0.702892	0.958425	0.564509	0.912618	0.705064	0.776185	0.103	0.042	-0.0203234	5.5194
202310	finance to optional consumption	9	1	-0.00109625	1	0.595264	0.958439	0.552073	0.911817	0.703816	0.762522	0.103	0.042	-0.0322284	5.08128
202311	finance to optional consumption	9	1	-0.00247761	1	0.552816	0.958333	0.68965	0.909514	0.711761	0.768897	0.1	0.042	-0.0215897	5.43523
202312	finance to optional consumption	9	1	-0.00277527	1	0.542292	0.958338	0.691819	0.911579	0.705839	0.764048	0.097	0.042	-0.0187937	5.74555
202401	finance to optional consumption	9	1	-0.00399636	1	0.685489	0.958367	0.567354	0.925229	0.652584	0.717963	0.087	0.042	-0.064947	5.87766
202402	finance to optional consumption	9	1	-0.00848863	1	0.738971	0.958358	0.501914	0.921387	0.669583	0.731286	0.087	0.0395	0.0894107	5.1406
202403	finance to optional consumption	9	1	-0.0057828	1	0.582236	0.958439	0.651592	0.916799	0.691218	0.735608	0.083	0.0395	0.00606835	5.49243
202404	finance to optional consumption	9	1	-0.00426782	1	0.628435	0.958377	0.675691	0.917284	0.687585	0.698991	0.072	0.0395	0.0187379	5.11644
202405	finance to optional consumption	9	1	-0.00271801	1	0.680468	0.95832	0.584254	0.919776	0.677889	0.689659	0.07	0.0395	-0.00681197	5.32924
202406	finance to optional consumption	9	1	-0.00114772	1	0.6597	0.95818	0.555924	0.923841	0.660696	0.673089	0.062	0.0395	-0.0335944	4.82266
202407	finance to optional consumption	9	1	-0.00262186	1	0.658838	0.958224	0.609624	0.926449	0.649636	0.662743	0.063	0.0385	-0.00567016	5.62964
202408	finance to optional consumption	9	1	-0.0045434	1	0.672445	0.958138	0.506958	0.929128	0.641122	0.648057	0.063	0.0385	-0.0356811	5.33745
202409	finance to optional consumption	9	1	-0.00110698	1	0.789885	0.958277	0.336001	0.924996	0.663161	0.665412	0.068	0.0385	0.190352	5.41011

## Sheet: low strategic emerging sector
time	sector	id	strategic emerging sector	spillover effect	reform	turnover	capital stock	turnover rate	market value	pb	pe	m2 growth	interest rate	hs300 return	EPU
201601	finance to primary consumption	7	0	-0.00724655	0	0.683602	0.968463	0.325978	0.912468	0.711788	0.77167	0.14	0.049	-0.236199	4.84795
201602	finance to primary consumption	7	0	-0.00431435	0	0.630938	0.968461	0.347104	0.908878	0.722587	0.778264	0.133	0.049	-0.0235687	4.68264
201603	finance to primary consumption	7	0	-0.00192501	0	0.740632	0.96876	0.329082	0.906921	0.732937	0.778652	0.134	0.049	0.111877	5.04489
201604	finance to primary consumption	7	0	-0.000689494	0	0.63067	0.968367	0.501242	0.906391	0.72255	0.758976	0.128	0.049	-0.0192459	5.10739
201605	finance to primary consumption	7	0	-0.00666952	0	0.481702	0.967165	0.562348	0.906382	0.723886	0.75738	0.118	0.049	0.00405125	4.76683
201606	finance to primary consumption	7	0	-0.00518536	0	0.557615	0.965831	0.439382	0.901521	0.737513	0.769354	0.118	0.049	-0.00494627	4.87868
201607	finance to primary consumption	7	0	-0.00495724	0	0.458661	0.965721	0.494281	0.898293	0.745455	0.768022	0.102	0.049	0.0157319	4.72206
201608	finance to primary consumption	7	0	-0.00202086	0	0.614377	0.96508	0.147865	0.90144	0.736018	0.73609	0.114	0.049	0.0379313	4.75639
201609	finance to primary consumption	7	0	-0.00145652	0	0.513918	0.963562	0.339193	0.899349	0.733741	0.733685	0.115	0.049	-0.0226444	4.99427
201610	finance to primary consumption	7	0	-0.00285258	0	0.47503	0.963003	0.0532058	0.895992	0.742272	0.733344	0.116	0.049	0.0251906	4.67104
201611	finance to primary consumption	7	0	-0.00111728	0	0.63247	0.963033	0.1524	0.900278	0.733162	0.723738	0.114	0.049	0.0587061	4.89108
201612	finance to primary consumption	7	0	-0.00223239	0	0.522207	0.963008	0.334202	0.897536	0.739994	0.730536	0.113	0.049	-0.0665893	4.87189
201701	finance to primary consumption	7	0	-0.0021582	0	0.438119	0.962506	0.406818	0.90122	0.725266	0.713063	0.107	0.049	0.0232555	5.72371
201702	finance to primary consumption	7	0	-0.00243266	0	0.550087	0.963197	0.154713	0.901406	0.729958	0.714302	0.104	0.049	0.0189603	5.17275
201703	finance to primary consumption	7	0	-0.00261391	0	0.522183	0.963658	0.0697694	0.899275	0.740057	0.728148	0.101	0.049	0.000936537	5.85522
201704	finance to primary consumption	7	0	-0.00186926	0	0.533603	0.963664	0.185091	0.900328	0.724965	0.710093	0.098	0.049	-0.00472535	5.16016
201705	finance to primary consumption	7	0	-0.00132365	0	0.735002	0.963474	0.406136	0.907148	0.710297	0.690187	0.091	0.049	0.0153282	4.87333
201706	finance to primary consumption	7	0	-0.000290714	0	0.707257	0.963355	0.0687436	0.903116	0.723287	0.703701	0.091	0.049	0.0485908	5.42785
201707	finance to primary consumption	7	0	-0.00115459	0	0.740897	0.963736	0.0470465	0.908091	0.70996	0.685338	0.089	0.049	0.0191981	5.4304
201708	finance to primary consumption	7	0	-0.00078502	0	0.738609	0.963988	0.101796	0.910251	0.712163	0.696111	0.086	0.049	0.0222813	5.10403
201709	finance to primary consumption	7	0	0.000229845	0	0.678473	0.964057	0.217827	0.904969	0.729342	0.714157	0.09	0.049	0.00376271	5.32974
201710	finance to primary consumption	7	0	-0.00233694	0	0.613531	0.963976	0.432187	0.898618	0.742406	0.719914	0.089	0.049	0.0434116	4.95958
201711	finance to primary consumption	7	0	-0.00249765	0	0.704491	0.964241	0.205212	0.903376	0.733047	0.709128	0.091	0.049	-0.000154403	5.32806
201712	finance to primary consumption	7	0	-0.00283298	0	0.666881	0.964647	0.285869	0.89728	0.751623	0.729731	0.081	0.049	0.00616046	5.12208
201801	finance to primary consumption	7	0	-0.00191695	0	0.798778	0.964358	0.142239	0.903389	0.73292	0.709068	0.086	0.049	0.0590158	5.58003
201802	finance to primary consumption	7	0	-0.000959703	0	0.794578	0.964098	0.158424	0.899708	0.739876	0.710214	0.088	0.049	-0.0608069	5.00798
201803	finance to primary consumption	7	0	-5.29809e-05	0	0.663136	0.963938	0.348897	0.895974	0.74739	0.7116	0.082	0.049	-0.0315961	5.53787
201804	finance to primary consumption	7	0	-0.000541228	0	0.62769	0.96383	0.497787	0.894257	0.742057	0.711806	0.083	0.049	-0.0370034	5.48786
201805	finance to primary consumption	7	0	-0.00254682	0	0.395413	0.963113	0.678578	0.874107	0.779233	0.749149	0.083	0.049	0.0120382	5.35091
201806	finance to primary consumption	7	0	-0.00531193	0	0.373371	0.962152	0.591387	0.873697	0.776059	0.745251	0.08	0.049	-0.0797296	5.31365
201807	finance to primary consumption	7	0	-0.00243946	0	0.493914	0.962513	0.307838	0.88047	0.763664	0.731045	0.085	0.049	0.0018986	5.98059
201808	finance to primary consumption	7	0	-0.00340733	0	0.455973	0.962518	0.428871	0.890443	0.75337	0.705317	0.082	0.049	-0.0534713	5.59648
201809	finance to primary consumption	7	0	-0.00326796	0	0.532511	0.961908	0.337584	0.886365	0.758135	0.711153	0.083	0.049	0.0308176	5.74967
201810	finance to primary consumption	7	0	-0.00508028	0	0.665507	0.961296	0.232206	0.904378	0.70533	0.637813	0.08	0.049	-0.086526	5.83881
201811	finance to primary consumption	7	0	-0.00629134	0	0.727021	0.961747	0.40009	0.897782	0.724414	0.660554	0.08	0.049	0.00596431	6.08276
201812	finance to primary consumption	7	0	-0.00346662	0	0.632142	0.961507	0.0606691	0.891738	0.739795	0.679503	0.081	0.049	-0.0524226	5.51532
201901	finance to primary consumption	7	0	-0.00204142	0	0.641263	0.960745	0.38915	0.889572	0.739767	0.678203	0.084	0.049	0.0615038	5.66331
201902	finance to primary consumption	7	0	-0.000546643	0	0.719812	0.960826	0.334179	0.886595	0.746017	0.69598	0.08	0.049	0.136359	5.48058
201903	finance to primary consumption	7	0	0.00340538	0	0.700599	0.960406	0.280014	0.868819	0.77644	0.721821	0.086	0.049	0.0538392	6.01896
201904	finance to primary consumption	7	0	-0.000132822	0	0.61763	0.960121	0.0212952	0.863811	0.782961	0.737849	0.085	0.049	0.010499	5.76649
201905	finance to primary consumption	7	0	-0.00606624	0	0.356488	0.959806	0.323312	0.859906	0.788723	0.744621	0.085	0.049	-0.0751837	5.90018
201906	finance to primary consumption	7	0	-0.00699691	0	0.529337	0.959907	0.199275	0.860735	0.788343	0.744023	0.085	0.049	0.0525374	6.47554
201907	finance to primary consumption	7	0	-0.00405152	0	0.416501	0.959718	0.269171	0.858235	0.793706	0.743511	0.081	0.049	0.00255102	5.92933
201908	finance to primary consumption	7	0	-0.000797653	1	0.431081	0.959188	0.182437	0.837692	0.819341	0.765802	0.082	0.0485	-0.00937082	5.98138
201909	finance to primary consumption	7	0	-0.00108141	1	0.536197	0.959014	0.0864095	0.844499	0.811766	0.752187	0.084	0.0485	0.00392479	5.85046
201910	finance to primary consumption	7	0	-0.00126041	1	0.424472	0.958882	0.0335563	0.842865	0.810571	0.748876	0.084	0.0485	0.0187568	5.45573
201911	finance to primary consumption	7	0	-0.00121566	1	0.43149	0.958979	0.0532621	0.844785	0.808104	0.74544	0.082	0.048	-0.0150562	5.98187
201912	finance to primary consumption	7	0	-0.00094849	1	0.690793	0.960391	0.351884	0.85056	0.805213	0.741913	0.087	0.048	0.0676354	5.82281
202001	finance to primary consumption	7	0	-0.000746659	1	0.571634	0.960402	0.124214	0.852793	0.80232	0.738589	0.084	0.048	-0.0228838	5.52275
202002	finance to primary consumption	7	0	-0.00438496	1	0.629415	0.960183	0.0842823	0.842683	0.813462	0.730323	0.088	0.0475	-0.0160761	5.27661
202003	finance to primary consumption	7	0	-0.00286454	1	0.547771	0.960299	0.160601	0.824273	0.835863	0.760804	0.101	0.0475	-0.0666092	5.39091
202004	finance to primary consumption	7	0	-0.00521368	1	0.169972	0.960579	0.545295	0.819119	0.834011	0.750049	0.111	0.0465	0.0596124	5.79547
202005	finance to primary consumption	7	0	-0.00330169	1	0.0645789	0.960302	0.598637	0.800646	0.849332	0.773099	0.111	0.0465	-0.0117113	6.21727
202006	finance to primary consumption	7	0	-0.00301951	1	0.431703	0.959404	0.289742	0.787643	0.85755	0.78655	0.111	0.0465	0.0739824	6.04415
202007	finance to primary consumption	7	0	0.00344593	1	0.703371	0.959507	0.0846854	0.768282	0.870653	0.797443	0.107	0.0465	0.120041	5.78279
202008	finance to primary consumption	7	0	0.00159097	1	0.570675	0.959739	0.398708	0.756776	0.878403	0.786286	0.104	0.0465	0.0254805	6.11287
202009	finance to primary consumption	7	0	-0.00186881	1	0.546238	0.960308	0.423544	0.781256	0.867383	0.766725	0.109	0.0465	-0.048676	6.20132
202010	finance to primary consumption	7	0	-0.00285399	1	0.588328	0.959159	0.555894	0.769888	0.858303	0.755592	0.105	0.0465	0.0232568	5.98342
202011	finance to primary consumption	7	0	-0.00348228	1	0.568758	0.959075	0.291236	0.780131	0.851728	0.741331	0.107	0.0465	0.0548873	6.49501
202012	finance to primary consumption	7	0	-0.000789056	1	0.466728	0.9594	0.319944	0.738171	0.876864	0.785119	0.101	0.0465	0.0493706	6.08478
202101	finance to primary consumption	7	0	-0.00400591	1	0.487405	0.959434	0.397662	0.732192	0.879773	0.791602	0.094	0.0465	0.0266366	5.93584
202102	finance to primary consumption	7	0	-0.00505798	1	0.396332	0.959368	0.358933	0.747734	0.873035	0.791115	0.101	0.0465	-0.00284481	5.46978
202103	finance to primary consumption	7	0	-0.00865307	1	0.485747	0.95968	0.329001	0.758346	0.868073	0.791498	0.094	0.0465	-0.0555553	5.71142
202104	finance to primary consumption	7	0	-0.00604281	1	0.367891	0.960673	0.583837	0.740666	0.874457	0.806068	0.081	0.0465	0.0147721	5.6686
202105	finance to primary consumption	7	0	-0.00312529	1	0.502557	0.960161	0.3885	0.735878	0.87695	0.808799	0.083	0.0465	0.03981	5.37925
202106	finance to primary consumption	7	0	-0.00163301	1	0.426727	0.959316	0.452447	0.732497	0.877488	0.809523	0.086	0.0465	-0.0203744	5.39255
202107	finance to primary consumption	7	0	-0.00299945	1	0.448709	0.959118	0.348871	0.7541	0.866452	0.792821	0.083	0.0465	-0.082331	5.42901
202108	finance to primary consumption	7	0	-0.00871984	1	0.567428	0.958881	0.308312	0.771102	0.858806	0.805984	0.082	0.0465	-0.00115623	5.68639
202109	finance to primary consumption	7	0	-0.00303265	1	0.64026	0.959024	0.284502	0.749532	0.87139	0.823282	0.083	0.0465	0.0125669	5.61659
202110	finance to primary consumption	7	0	-0.00469146	1	0.333493	0.959284	0.642997	0.748071	0.87232	0.847908	0.087	0.0465	0.00867255	5.51534
202111	finance to primary consumption	7	0	-0.00157497	1	0.297797	0.959214	0.641748	0.738888	0.879005	0.871001	0.085	0.0465	-0.0157576	5.79627
202112	finance to primary consumption	7	0	-0.00278012	1	0.413883	0.958834	0.38737	0.734884	0.880681	0.87267	0.09	0.0465	0.0221751	5.84065
202201	finance to primary consumption	7	0	-0.00358817	1	0.491242	0.958538	0.393104	0.756804	0.869813	0.862388	0.098	0.046	-0.0792914	5.76542
202202	finance to primary consumption	7	0	-0.000799241	1	0.547553	0.958618	0.160958	0.759442	0.869045	0.864813	0.092	0.046	0.00390883	5.11848
202203	finance to primary consumption	7	0	-0.00420958	1	0.48617	0.958707	0.437706	0.775181	0.860836	0.852217	0.097	0.046	-0.081608	5.88334
202204	finance to primary consumption	7	0	-0.00330874	1	0.499639	0.958577	0.455687	0.762877	0.861218	0.870131	0.105	0.046	-0.0501039	5.82054
202205	finance to primary consumption	7	0	-0.00248149	1	0.355375	0.958636	0.576397	0.754282	0.870408	0.907496	0.111	0.0445	0.0185696	5.95778
202206	finance to primary consumption	7	0	-0.0012564	1	0.559271	0.958579	0.37934	0.740391	0.877737	0.912702	0.114	0.0445	0.091825	5.7933
202207	finance to primary consumption	7	0	-0.000917365	1	0.314756	0.958655	0.598039	0.738332	0.879304	0.9131	0.12	0.0445	-0.0728004	5.88604
202208	finance to primary consumption	7	0	0.000595484	1	0.413343	0.958635	0.553659	0.73857	0.882551	0.908827	0.122	0.043	-0.0221278	5.56406
202209	finance to primary consumption	7	0	-0.00068839	1	0.427521	0.958786	0.494413	0.741724	0.881863	0.908138	0.121	0.043	-0.0695268	5.49124
202210	finance to primary consumption	7	0	-0.00478295	1	0.25269	0.958909	0.524414	0.775911	0.861262	0.860077	0.118	0.043	-0.0810393	5.55702
202211	finance to primary consumption	7	0	-0.00825995	1	0.493975	0.959073	0.382325	0.775145	0.862381	0.861303	0.124	0.043	0.093615	6.10611
202212	finance to primary consumption	7	0	-0.00029634	1	0.274294	0.958529	0.687065	0.754892	0.87283	0.871831	0.118	0.043	0.00481505	5.73817
202301	finance to primary consumption	7	0	-0.00343402	1	0.46301	0.958449	0.384496	0.752913	0.873848	0.873316	0.126	0.043	0.0710829	5.61827
202302	finance to primary consumption	7	0	-0.00243798	1	0.389927	0.958169	0.420267	0.744356	0.877187	0.870483	0.129	0.043	-0.0212495	5.89794
202303	finance to primary consumption	7	0	-0.000692364	1	0.543509	0.958432	0.373276	0.749689	0.876822	0.867346	0.127	0.043	-0.00456457	6.248
202304	finance to primary consumption	7	0	-0.00127143	1	0.634789	0.958477	0.393634	0.780432	0.854531	0.824736	0.124	0.043	-0.00540592	5.9728
202305	finance to primary consumption	7	0	0.00244116	1	0.773641	0.958262	0.00795555	0.796139	0.84442	0.794017	0.116	0.043	-0.0589218	5.45529
202306	finance to primary consumption	7	0	-0.000820699	1	0.547562	0.958026	0.391335	0.789817	0.849221	0.800923	0.113	0.042	0.0114929	5.67129
202307	finance to primary consumption	7	0	-0.00112235	1	0.62093	0.957973	0.265207	0.785456	0.852233	0.804096	0.107	0.042	0.0438346	5.45424
202308	finance to primary consumption	7	0	0.00377848	1	0.827153	0.958021	0.166631	0.787125	0.858065	0.808561	0.106	0.042	-0.0641262	5.42561
202309	finance to primary consumption	7	0	0.000266042	1	0.669825	0.957988	0.248589	0.79492	0.852582	0.800738	0.103	0.042	-0.0203234	5.5194
202310	finance to primary consumption	7	0	-0.00249491	1	0.640095	0.958098	0.0430877	0.795345	0.850465	0.807194	0.103	0.042	-0.0322284	5.08128
202311	finance to primary consumption	7	0	-0.00247724	1	0.687557	0.958097	0.278342	0.789925	0.854304	0.812119	0.1	0.042	-0.0215897	5.43523
202312	finance to primary consumption	7	0	-0.00310147	1	0.560017	0.956912	0.589656	0.795391	0.850871	0.807678	0.097	0.042	-0.0187937	5.74555
202401	finance to primary consumption	7	0	-0.00530133	1	0.680847	0.95684	0.305459	0.824567	0.826073	0.775666	0.087	0.042	-0.064947	5.87766
202402	finance to primary consumption	7	0	-0.00597217	1	0.717188	0.956845	0.208696	0.817975	0.832369	0.790638	0.087	0.0395	0.0894107	5.1406
202403	finance to primary consumption	7	0	-0.00431102	1	0.652757	0.956917	0.412206	0.810212	0.842294	0.798985	0.083	0.0395	0.00606835	5.49243
202404	finance to primary consumption	7	0	-0.00469054	1	0.666427	0.956894	0.486773	0.815141	0.831702	0.765823	0.072	0.0395	0.0187379	5.11644
202405	finance to primary consumption	7	0	-0.00237305	1	0.632338	0.956811	0.544401	0.820493	0.826667	0.758822	0.07	0.0395	-0.00681197	5.32924
202406	finance to primary consumption	7	0	-0.00311882	1	0.628766	0.956729	0.329234	0.838817	0.806964	0.731364	0.062	0.0395	-0.0335944	4.82266
202407	finance to primary consumption	7	0	-0.00377232	1	0.671345	0.956722	0.325246	0.845468	0.798706	0.718913	0.063	0.0385	-0.00567016	5.62964
202408	finance to primary consumption	7	0	-0.00435516	1	0.681219	0.956687	0.304808	0.849839	0.800673	0.693732	0.063	0.0385	-0.0356811	5.33745
202409	finance to primary consumption	7	0	-0.0045147	1	0.740716	0.956867	0.0387544	0.841592	0.812285	0.706449	0.068	0.0385	0.190352	5.41011
201601	finance to materia	1	0	-0.0152041	0	0.656905	0.948731	0.37281	0.940367	0.475428	0.936901	0.14	0.049	-0.236199	4.84795
201602	finance to materia	1	0	-0.0150348	0	0.545479	0.94876	0.426076	0.938018	0.495458	0.950009	0.133	0.049	-0.0235687	4.68264
201603	finance to materia	1	0	-0.0134796	0	0.662926	0.948621	0.390293	0.936155	0.52428	0.941569	0.134	0.049	0.111877	5.04489
201604	finance to materia	1	0	-0.0067595	0	0.50293	0.948428	0.555811	0.934773	0.543186	1	0.128	0.049	-0.0192459	5.10739
201605	finance to materia	1	0	-0.0102182	0	0.406974	0.946425	0.536713	0.937093	0.526162	1	0.118	0.049	0.00405125	4.76683
201606	finance to materia	1	0	-0.00791073	0	0.369084	0.946518	0.493598	0.934466	0.549393	1	0.118	0.049	-0.00494627	4.87868
201607	finance to materia	1	0	-0.00548636	0	0.358644	0.9463	0.53575	0.933776	0.557029	1	0.102	0.049	0.0157319	4.72206
201608	finance to materia	1	0	-0.00291031	0	0.606314	0.944986	0.195662	0.933861	0.541315	1	0.114	0.049	0.0379313	4.75639
201609	finance to materia	1	0	-0.00236024	0	0.446043	0.942721	0.505056	0.930655	0.549673	1	0.115	0.049	-0.0226444	4.99427
201610	finance to materia	1	0	-0.00324154	0	0.426655	0.941869	0.209725	0.928421	0.560575	1	0.116	0.049	0.0251906	4.67104
201611	finance to materia	1	0	-0.00169112	0	0.563602	0.940877	0.274451	0.928223	0.558291	1	0.114	0.049	0.0587061	4.89108
201612	finance to materia	1	0	-0.0027957	0	0.553191	0.940973	0.335374	0.927221	0.567304	1	0.113	0.049	-0.0665893	4.87189
201701	finance to materia	1	0	-0.00201701	0	0.419989	0.940624	0.456643	0.92852	0.554568	1	0.107	0.049	0.0232555	5.72371
201702	finance to materia	1	0	-0.00244695	0	0.412038	0.939876	0.0351902	0.926065	0.5706	1	0.104	0.049	0.0189603	5.17275
201703	finance to materia	1	0	-0.00201805	0	0.362019	0.940304	0.22096	0.927213	0.56389	0.959027	0.101	0.049	0.000936537	5.85522
201704	finance to materia	1	0	-0.00394264	0	0.315814	0.940712	0.0938684	0.928976	0.539631	0.947435	0.098	0.049	-0.00472535	5.16016
201705	finance to materia	1	0	-0.00263989	0	0.64285	0.940193	0.110835	0.937482	0.487124	1	0.091	0.049	0.0153282	4.87333
201706	finance to materia	1	0	-0.000838426	0	0.685407	0.939521	0.229297	0.934562	0.510193	1	0.091	0.049	0.0485908	5.42785
201707	finance to materia	1	0	-0.00178883	0	0.537025	0.938871	0.380885	0.929625	0.544662	1	0.089	0.049	0.0191981	5.4304
201708	finance to materia	1	0	-0.00326441	0	0.438134	0.938907	0.342887	0.929954	0.538206	1	0.086	0.049	0.0222813	5.10403
201709	finance to materia	1	0	-0.00230467	0	0.340828	0.939086	0.493422	0.928473	0.550227	1	0.09	0.049	0.00376271	5.32974
201710	finance to materia	1	0	-0.00185968	0	0.5958	0.939139	0.514716	0.932005	0.517199	1	0.089	0.049	0.0434116	4.95958
201711	finance to materia	1	0	-0.000729447	0	0.73555	0.939843	0.442351	0.933795	0.510589	1	0.091	0.049	-0.000154403	5.32806
201712	finance to materia	1	0	-0.00022067	0	0.674165	0.939955	0.527702	0.935195	0.504134	1	0.081	0.049	0.00616046	5.12208
201801	finance to materia	1	0	-0.000616978	0	0.774562	0.939504	0.360733	0.940515	0.454937	1	0.086	0.049	0.0590158	5.58003
201802	finance to materia	1	0	-0.00128427	0	0.752308	0.938793	0.334287	0.935499	0.487052	1	0.088	0.049	-0.0608069	5.00798
201803	finance to materia	1	0	-0.00250079	0	0.585635	0.938159	0.374408	0.933528	0.496751	1	0.082	0.049	-0.0315961	5.53787
201804	finance to materia	1	0	-0.00247905	0	0.623269	0.938083	0.52019	0.934197	0.480145	1	0.083	0.049	-0.0370034	5.48786
201805	finance to materia	1	0	-0.00125458	0	0.564293	0.937363	0.667536	0.933406	0.486908	1	0.083	0.049	0.0120382	5.35091
201806	finance to materia	1	0	-0.00573137	0	0.608577	0.93586	0.549736	0.933063	0.481415	1	0.08	0.049	-0.0797296	5.31365
201807	finance to materia	1	0	-0.00332836	0	0.537692	0.936659	0.378504	0.933642	0.474408	1	0.085	0.049	0.0018986	5.98059
201808	finance to materia	1	0	-0.00137693	0	0.558305	0.93576	0.500967	0.936922	0.446169	1	0.082	0.049	-0.0534713	5.59648
201809	finance to materia	1	0	-0.00171416	0	0.652429	0.934962	0.399675	0.939514	0.416652	1	0.083	0.049	0.0308176	5.74967
201810	finance to materia	1	0	-0.00335962	0	0.76694	0.933846	0.184259	0.943428	0.362717	1	0.08	0.049	-0.086526	5.83881
201811	finance to materia	1	0	-0.00119316	0	0.70927	0.934609	0.135141	0.943257	0.367512	1	0.08	0.049	0.00596431	6.08276
201812	finance to materia	1	0	-0.00313779	0	0.685641	0.934596	0.125517	0.942817	0.37365	1	0.081	0.049	-0.0524226	5.51532
201901	finance to materia	1	0	7.76599e-05	0	0.709089	0.933221	0.177369	0.94519	0.331776	1	0.084	0.049	0.0615038	5.66331
201902	finance to materia	1	0	0.000491271	0	0.756173	0.933144	0.30306	0.941865	0.37068	1	0.08	0.049	0.136359	5.48058
201903	finance to materia	1	0	0.00240227	0	0.74148	0.93234	0.222628	0.937898	0.402689	1	0.086	0.049	0.0538392	6.01896
201904	finance to materia	1	0	-0.00226343	0	0.663169	0.931758	0.126844	0.940675	0.386472	1	0.085	0.049	0.010499	5.76649
201905	finance to materia	1	0	-0.00774269	0	0.677417	0.930868	0.0210366	0.938857	0.403386	1	0.085	0.049	-0.0751837	5.90018
201906	finance to materia	1	0	-0.0048791	0	0.702962	0.930306	0.0169194	0.941714	0.377735	1	0.085	0.049	0.0525374	6.47554
201907	finance to materia	1	0	-0.00248805	0	0.707572	0.929822	0.156443	0.942298	0.367293	1	0.081	0.049	0.00255102	5.92933
201908	finance to materia	1	0	-0.000323887	1	0.69544	0.928548	0.0810542	0.939595	0.383245	1	0.082	0.0485	-0.00937082	5.98138
201909	finance to materia	1	0	-0.000538719	1	0.72245	0.927749	0.132736	0.940006	0.374352	1	0.084	0.0485	0.00392479	5.85046
201910	finance to materia	1	0	-0.000699013	1	0.765914	0.927494	0.29526	0.942871	0.344355	1	0.084	0.0485	0.0187568	5.45573
201911	finance to materia	1	0	-0.00132764	1	0.701121	0.92803	0.124531	0.940648	0.372873	1	0.082	0.048	-0.0150562	5.98187
201912	finance to materia	1	0	-0.000829312	1	0.754811	0.930224	0.222051	0.938839	0.406091	1	0.087	0.048	0.0676354	5.82281
202001	finance to materia	1	0	-0.000315144	1	0.693733	0.930493	0.0978384	0.938723	0.409926	1	0.084	0.048	-0.0228838	5.52275
202002	finance to materia	1	0	-0.00695126	1	0.680029	0.930017	0.144984	0.935544	0.437556	1	0.088	0.0475	-0.0160761	5.27661
202003	finance to materia	1	0	-0.00516862	1	0.708142	0.93022	0.078349	0.936042	0.437494	0.957531	0.101	0.0475	-0.0666092	5.39091
202004	finance to materia	1	0	-0.00400379	1	0.60381	0.930104	0.288236	0.936143	0.456581	0.88102	0.111	0.0465	0.0596124	5.79547
202005	finance to materia	1	0	-0.00218809	1	0.530935	0.930496	0.369186	0.934105	0.47186	0.880862	0.111	0.0465	-0.0117113	6.21727
202006	finance to materia	1	0	-0.00102489	1	0.693927	0.930394	0.131824	0.932953	0.480713	0.882141	0.111	0.0465	0.0739824	6.04415
202007	finance to materia	1	0	0.00633961	1	0.819593	0.929918	0.10772	0.924806	0.536008	0.885012	0.107	0.0465	0.120041	5.78279
202008	finance to materia	1	0	0.00206481	1	0.739921	0.930472	0.261573	0.92564	0.527178	0.857119	0.104	0.0465	0.0254805	6.11287
202009	finance to materia	1	0	0.00077564	1	0.749267	0.931088	0.438932	0.930466	0.502791	0.852682	0.109	0.0465	-0.048676	6.20132
202010	finance to materia	1	0	-0.00162091	1	0.764706	0.930928	0.506929	0.929816	0.496204	0.766566	0.105	0.0465	0.0232568	5.98342
202011	finance to materia	1	0	-0.0024395	1	0.657891	0.931042	0.418699	0.92668	0.521552	0.788871	0.107	0.0465	0.0548873	6.49501
202012	finance to materia	1	0	-0.000668485	1	0.729436	0.931186	0.0322455	0.923669	0.544244	0.77441	0.101	0.0465	0.0493706	6.08478
202101	finance to materia	1	0	-0.0021542	1	0.719341	0.931333	0.281754	0.918939	0.572589	0.753824	0.094	0.0465	0.0266366	5.93584
202102	finance to materia	1	0	-0.00624526	1	0.591779	0.931096	0.421651	0.914443	0.595669	0.773872	0.101	0.0465	-0.00284481	5.46978
202103	finance to materia	1	0	-0.00762396	1	0.552122	0.931432	0.503343	0.919136	0.576531	0.737414	0.094	0.0465	-0.0555553	5.71142
202104	finance to materia	1	0	-0.00630457	1	0.53382	0.932131	0.521522	0.91239	0.60075	0.703816	0.081	0.0465	0.0147721	5.6686
202105	finance to materia	1	0	-0.00172931	1	0.579941	0.931479	0.26389	0.912595	0.598073	0.699194	0.083	0.0465	0.03981	5.37925
202106	finance to materia	1	0	-0.000761241	1	0.558866	0.930513	0.319471	0.907146	0.618484	0.710768	0.086	0.0465	-0.0203744	5.39255
202107	finance to materia	1	0	-0.0026294	1	0.279526	0.930697	0.508706	0.882232	0.700244	0.795505	0.083	0.0465	-0.082331	5.42901
202108	finance to materia	1	0	-0.0030731	1	0.281628	0.930132	0.559221	0.864112	0.731608	0.834805	0.082	0.0465	-0.00115623	5.68639
202109	finance to materia	1	0	-0.00288295	1	0.298175	0.930702	0.552022	0.880624	0.697962	0.836884	0.083	0.0465	0.0125669	5.61659
202110	finance to materia	1	0	-0.00576951	1	0.277411	0.930403	0.598777	0.884194	0.629788	0.847214	0.087	0.0465	0.00867255	5.51534
202111	finance to materia	1	0	-0.00458269	1	0.212738	0.930547	0.680734	0.878303	0.695732	0.844192	0.085	0.0465	-0.0157576	5.79627
202112	finance to materia	1	0	-0.00253801	1	0.431515	0.930324	0.40769	0.880969	0.689129	0.844932	0.09	0.0465	0.0221751	5.84065
202201	finance to materia	1	0	-0.001741	1	0.503793	0.93007	0.232055	0.890233	0.661403	0.839535	0.098	0.046	-0.0792914	5.76542
202202	finance to materia	1	0	-0.00101618	1	0.395509	0.930249	0.247569	0.878741	0.694567	0.860015	0.092	0.046	0.00390883	5.11848
202203	finance to materia	1	0	-0.00247747	1	0.431053	0.9308	0.356079	0.89015	0.667103	0.84588	0.097	0.046	-0.081608	5.88334
202204	finance to materia	1	0	-0.00471888	1	0.571839	0.930876	0.274208	0.896946	0.630301	0.903983	0.105	0.046	-0.0501039	5.82054
202205	finance to materia	1	0	-0.0127553	1	0.420118	0.930676	0.476391	0.887037	0.666909	0.912592	0.111	0.0445	0.0185696	5.95778
202206	finance to materia	1	0	-0.00447978	1	0.508462	0.930652	0.407459	0.885937	0.671724	0.918698	0.114	0.0445	0.091825	5.7933
202207	finance to materia	1	0	-0.00303453	1	0.174306	0.930471	0.649386	0.876906	0.69606	0.9618	0.12	0.0445	-0.0728004	5.88604
202208	finance to materia	1	0	-0.00192425	1	0.252115	0.930455	0.634493	0.883052	0.677867	0.965434	0.122	0.043	-0.0221278	5.56406
202209	finance to materia	1	0	-0.0027881	1	0.421631	0.930563	0.487316	0.889184	0.660909	0.958621	0.121	0.043	-0.0695268	5.49124
202210	finance to materia	1	0	-0.00464059	1	0.486609	0.930582	0.472838	0.886946	0.667704	0.968123	0.118	0.043	-0.0810393	5.55702
202211	finance to materia	1	0	-0.00311772	1	0.570072	0.93031	0.349573	0.890234	0.657754	0.969994	0.124	0.043	0.093615	6.10611
202212	finance to materia	1	0	0.00419615	1	0.575698	0.929771	0.38646	0.894631	0.641131	0.965486	0.118	0.043	0.00481505	5.73817
202301	finance to materia	1	0	0.00069595	1	0.654401	0.929817	0.0757537	0.887742	0.663589	0.967673	0.126	0.043	0.0710829	5.61827
202302	finance to materia	1	0	-0.000541261	1	0.532394	0.929267	0.312119	0.884156	0.671876	0.970328	0.129	0.043	-0.0212495	5.89794
202303	finance to materia	1	0	1.3637e-05	1	0.618739	0.929698	0.345609	0.890766	0.655463	0.96638	0.127	0.043	-0.00456457	6.248
202304	finance to materia	1	0	-0.000467384	1	0.698824	0.930024	0.281212	0.902723	0.609333	0.958468	0.124	0.043	-0.00540592	5.9728
202305	finance to materia	1	0	0.00227082	1	0.831129	0.929931	0.0639172	0.907634	0.595922	0.976017	0.116	0.043	-0.0589218	5.45529
202306	finance to materia	1	0	0.000636594	1	0.679785	0.930011	0.352496	0.904977	0.608863	0.976126	0.113	0.042	0.0114929	5.67129
202307	finance to materia	1	0	0.000923609	1	0.697991	0.929957	0.308737	0.905601	0.606737	0.977672	0.107	0.042	0.0438346	5.45424
202308	finance to materia	1	0	0.00590736	1	0.879559	0.929862	0.311249	0.906861	0.602518	0.990245	0.106	0.042	-0.0641262	5.42561
202309	finance to materia	1	0	0.00101264	1	0.743607	0.930024	0.296494	0.908685	0.596089	0.989919	0.103	0.042	-0.0203234	5.5194
202310	finance to materia	1	0	-0.00153493	1	0.742141	0.930244	0.142029	0.908267	0.598565	0.938897	0.103	0.042	-0.0322284	5.08128
202311	finance to materia	1	0	-0.00269967	1	0.743467	0.930374	0.38817	0.908755	0.597001	0.938027	0.1	0.042	-0.0215897	5.43523
202312	finance to materia	1	0	-0.00168474	1	0.687143	0.930099	0.520975	0.907687	0.602561	0.937002	0.097	0.042	-0.0187937	5.74555
202401	finance to materia	1	0	-0.0043611	1	0.737125	0.930067	0.393749	0.92206	0.529341	0.924078	0.087	0.042	-0.064947	5.87766
202402	finance to materia	1	0	-0.0123376	1	0.786451	0.930014	0.286514	0.919137	0.546115	0.929767	0.087	0.0395	0.0894107	5.1406
202403	finance to materia	1	0	-0.00652286	1	0.666715	0.930231	0.506615	0.912517	0.587872	0.927841	0.083	0.0395	0.00606835	5.49243
202404	finance to materia	1	0	-0.00570671	1	0.547408	0.930202	0.639894	0.913467	0.588564	0.825601	0.072	0.0395	0.0187379	5.11644
202405	finance to materia	1	0	-0.00566806	1	0.604414	0.930108	0.612417	0.914684	0.582653	0.814936	0.07	0.0395	-0.00681197	5.32924
202406	finance to materia	1	0	-0.00522523	1	0.68109	0.930068	0.501466	0.920649	0.551764	0.784666	0.062	0.0395	-0.0335944	4.82266
202407	finance to materia	1	0	-0.00419387	1	0.700502	0.930245	0.487374	0.924472	0.529584	0.773628	0.063	0.0385	-0.00567016	5.62964
202408	finance to materia	1	0	-0.00491142	1	0.74382	0.930442	0.307388	0.927739	0.512498	0.73423	0.063	0.0385	-0.0356811	5.33745
202409	finance to materia	1	0	-0.00189762	1	0.80455	0.930575	0.09698	0.925531	0.527877	0.754858	0.068	0.0385	0.190352	5.41011
201601	finance to energy	10	0	-0.0114259	0	0.635185	0.694365	0.373358	0.668763	0.0284419	0.804385	0.14	0.049	-0.236199	4.84795
201602	finance to energy	10	0	-0.0125265	0	0.611507	0.694866	0.350967	0.659942	0.0543359	0.830104	0.133	0.049	-0.0235687	4.68264
201603	finance to energy	10	0	-0.0093386	0	0.750878	0.695231	0.221183	0.679917	0.0222548	0.816259	0.134	0.049	0.111877	5.04489
201604	finance to energy	10	0	-0.00506152	0	0.60854	0.695816	0.421087	0.67081	0.0860072	0.869928	0.128	0.049	-0.0192459	5.10739
201605	finance to energy	10	0	-0.00794139	0	0.681503	0.69039	0.270122	0.684336	0.0421969	0.866179	0.118	0.049	0.00405125	4.76683
201606	finance to energy	10	0	-0.00539311	0	0.715398	0.692234	0.190213	0.681896	0.0503525	0.867375	0.118	0.049	-0.00494627	4.87868
201607	finance to energy	10	0	-0.00762388	0	0.613701	0.693715	0.276694	0.679061	0.0581929	0.865324	0.102	0.049	0.0157319	4.72206
201608	finance to energy	10	0	-0.00420468	0	0.64643	0.688156	0.00267832	0.677156	0.0422036	0.915887	0.114	0.049	0.0379313	4.75639
201609	finance to energy	10	0	-0.00263133	0	0.521241	0.682603	0.343687	0.66867	0.047807	0.915853	0.115	0.049	-0.0226444	4.99427
201610	finance to energy	10	0	-0.00432336	0	0.366449	0.678969	0.157262	0.659124	0.1006	0.895144	0.116	0.049	0.0251906	4.67104
201611	finance to energy	10	0	-0.00491935	0	0.572516	0.677212	0.164428	0.669774	0.0720995	0.891291	0.114	0.049	0.0587061	4.89108
201612	finance to energy	10	0	-0.00444005	0	0.489463	0.678762	0.368576	0.652536	0.134882	0.915758	0.113	0.049	-0.0665893	4.87189
201701	finance to energy	10	0	-0.00271362	0	0.32203	0.671524	0.428629	0.637776	0.145911	0.896336	0.107	0.049	0.0232555	5.72371
201702	finance to energy	10	0	-0.00301227	0	0.461894	0.67128	0.258241	0.653413	0.10758	0.891166	0.104	0.049	0.0189603	5.17275
201703	finance to energy	10	0	-0.0037612	0	0.502074	0.671716	0.0422873	0.655369	0.10246	0.857742	0.101	0.049	0.000936537	5.85522
201704	finance to energy	10	0	-0.00299939	0	0.496251	0.672387	0.116975	0.658142	0.107645	0.737446	0.098	0.049	-0.00472535	5.16016
201705	finance to energy	10	0	-0.00235681	0	0.5661	0.678175	0.172403	0.670293	0.0922077	0.699149	0.091	0.049	0.0153282	4.87333
201706	finance to energy	10	0	5.38107e-05	0	0.70291	0.683638	0.0447412	0.682303	0.0746815	0.693408	0.091	0.049	0.0485908	5.42785
201707	finance to energy	10	0	-0.000702422	0	0.579278	0.685234	0.193461	0.685937	0.0639215	0.689772	0.089	0.049	0.0191981	5.4304
201708	finance to energy	10	0	-0.00160451	0	0.471099	0.683409	0.23728	0.698963	0.0427223	0.642049	0.086	0.049	0.0222813	5.10403
201709	finance to energy	10	0	-0.00219142	0	0.40543	0.683458	0.306627	0.695404	0.0539276	0.646232	0.09	0.049	0.00376271	5.32974
201710	finance to energy	10	0	-0.00161943	0	0.673751	0.68045	0.219158	0.698044	0.0589386	0.591065	0.089	0.049	0.0434116	4.95958
201711	finance to energy	10	0	-0.000903146	0	0.701057	0.684675	0.175215	0.698497	0.069757	0.595051	0.091	0.049	-0.000154403	5.32806
201712	finance to energy	10	0	-0.000129892	0	0.640288	0.686228	0.366021	0.700547	0.0653948	0.593098	0.081	0.049	0.00616046	5.12208
201801	finance to energy	10	0	-0.00111685	0	0.688723	0.680604	0.168346	0.700297	0.0556037	0.591358	0.086	0.049	0.0590158	5.58003
201802	finance to energy	10	0	-0.00309869	0	0.645784	0.677526	0.0501765	0.699738	0.0480198	0.587127	0.088	0.049	-0.0608069	5.00798
201803	finance to energy	10	0	-0.00340573	0	0.651793	0.673052	0.000354586	0.693799	0.0642079	0.588564	0.082	0.049	-0.0315961	5.53787
201804	finance to energy	10	0	-0.00128477	0	0.678775	0.673282	0.273963	0.684885	0.0933632	0.591165	0.083	0.049	-0.0370034	5.48786
201805	finance to energy	10	0	-0.0035953	0	0.464323	0.67293	0.613593	0.667885	0.143722	0.610428	0.083	0.049	0.0120382	5.35091
201806	finance to energy	10	0	-0.00634091	0	0.581023	0.667785	0.393335	0.655976	0.158751	0.616825	0.08	0.049	-0.0797296	5.31365
201807	finance to energy	10	0	-0.00122096	0	0.635447	0.674127	0.029147	0.670921	0.120194	0.599373	0.085	0.049	0.0018986	5.98059
201808	finance to energy	10	0	-0.000245363	0	0.477101	0.673103	0.48834	0.656918	0.172401	0.560952	0.082	0.049	-0.0534713	5.59648
201809	finance to energy	10	0	5.59062e-05	0	0.491501	0.667757	0.493995	0.637389	0.203535	0.577669	0.083	0.049	0.0308176	5.74967
201810	finance to energy	10	0	-0.00141817	0	0.636388	0.662414	0.00362836	0.658474	0.15476	0.470495	0.08	0.049	-0.086526	5.83881
201811	finance to energy	10	0	0.000423276	0	0.714111	0.666356	0.393318	0.675979	0.109314	0.440854	0.08	0.049	0.00596431	6.08276
201812	finance to energy	10	0	-0.000838311	0	0.72407	0.666172	0.116458	0.683725	0.0874805	0.427157	0.081	0.049	-0.0524226	5.51532
201901	finance to energy	10	0	0.000450758	0	0.696366	0.658283	0.470054	0.682877	0.064744	0.440803	0.084	0.049	0.0615038	5.66331
201902	finance to energy	10	0	0.00450145	0	0.769566	0.658433	0.561755	0.693667	0.0318871	0.424522	0.08	0.049	0.136359	5.48058
201903	finance to energy	10	0	0.00778614	0	0.757266	0.653548	0.404279	0.698083	0.0146202	0.388148	0.086	0.049	0.0538392	6.01896
201904	finance to energy	10	0	0.00176507	0	0.580098	0.65084	0.082667	0.702338	0.0215123	0.405791	0.085	0.049	0.010499	5.76649
201905	finance to energy	10	0	-0.00272114	0	0.624325	0.650647	0.127738	0.699296	0.031406	0.411801	0.085	0.049	-0.0751837	5.90018
201906	finance to energy	10	0	-0.00195289	0	0.743226	0.648688	0.166045	0.716629	0.0179324	0.381316	0.085	0.049	0.0525374	6.47554
201907	finance to energy	10	0	-0.000271559	0	0.764587	0.6464	0.211889	0.723263	0.0490248	0.360316	0.081	0.049	0.00255102	5.92933
201908	finance to energy	10	0	-0.000208085	1	0.77369	0.640503	0.369949	0.720032	0.0458961	0.390992	0.082	0.0485	-0.00937082	5.98138
201909	finance to energy	10	0	-0.000413273	1	0.744477	0.637793	0.356231	0.720008	0.0530963	0.385492	0.084	0.0485	0.00392479	5.85046
201910	finance to energy	10	0	9.40598e-05	1	0.808112	0.636545	0.618561	0.735605	0.0867772	0.422281	0.084	0.0485	0.0187568	5.45573
201911	finance to energy	10	0	-0.000654984	1	0.744978	0.636925	0.492055	0.732914	0.0801944	0.426951	0.082	0.048	-0.0150562	5.98187
201912	finance to energy	10	0	-0.00121297	1	0.826415	0.647898	0.608918	0.740666	0.089789	0.421739	0.087	0.048	0.0676354	5.82281
202001	finance to energy	10	0	-0.000406947	1	0.773864	0.648849	0.292359	0.741607	0.0928296	0.423079	0.084	0.048	-0.0228838	5.52275
202002	finance to energy	10	0	-0.000707953	1	0.820446	0.646184	0.456642	0.746109	0.113749	0.398416	0.088	0.0475	-0.0160761	5.27661
202003	finance to energy	10	0	0.00332082	1	0.806465	0.646711	0.481283	0.750529	0.120327	0.351123	0.101	0.0475	-0.0666092	5.39091
202004	finance to energy	10	0	-0.000351544	1	0.71578	0.651815	0.0909955	0.764794	0.114625	0.55126	0.111	0.0465	0.0596124	5.79547
202005	finance to energy	10	0	-0.001766	1	0.762431	0.65149	0.289331	0.765537	0.117758	0.549589	0.111	0.0465	-0.0117113	6.21727
202006	finance to energy	10	0	-0.00120719	1	0.842286	0.653895	0.401405	0.778558	0.161395	0.525616	0.111	0.0465	0.0739824	6.04415
202007	finance to energy	10	0	0.00573265	1	0.888702	0.656915	0.446536	0.77891	0.158817	0.52817	0.107	0.0465	0.120041	5.78279
202008	finance to energy	10	0	0.00667619	1	0.874557	0.657544	0.261329	0.78432	0.168577	0.695927	0.104	0.0465	0.0254805	6.11287
202009	finance to energy	10	0	0.00436663	1	0.850349	0.657534	0.0529827	0.789333	0.187963	0.688549	0.109	0.0465	-0.048676	6.20132
202010	finance to energy	10	0	0.000856292	1	0.857771	0.655119	0.00151488	0.789498	0.20578	0.451425	0.105	0.0465	0.0232568	5.98342
202011	finance to energy	10	0	-0.00089946	1	0.754717	0.653295	0.0477257	0.784844	0.185732	0.451186	0.107	0.0465	0.0548873	6.49501
202012	finance to energy	10	0	-0.00257241	1	0.758631	0.647123	0.222375	0.783324	0.180077	0.454885	0.101	0.0465	0.0493706	6.08478
202101	finance to energy	10	0	-0.00204733	1	0.828418	0.646943	0.174715	0.788147	0.198211	0.44235	0.094	0.0465	0.0266366	5.93584
202102	finance to energy	10	0	-0.00451039	1	0.714872	0.64447	0.0881251	0.772853	0.14317	0.482986	0.101	0.0465	-0.00284481	5.46978
202103	finance to energy	10	0	-0.00464719	1	0.669604	0.645389	0.390595	0.767617	0.106089	0.521853	0.094	0.0465	-0.0555553	5.71142
202104	finance to energy	10	0	-0.00367452	1	0.61597	0.645701	0.279101	0.758694	0.0698248	0.248901	0.081	0.0465	0.0147721	5.6686
202105	finance to energy	10	0	-0.00342968	1	0.591384	0.643018	0.0762481	0.757358	0.0723326	0.246898	0.083	0.0465	0.03981	5.37925
202106	finance to energy	10	0	-0.001553	1	0.511127	0.638515	0.265954	0.727348	0.0261638	0.319407	0.086	0.0465	-0.0203744	5.39255
202107	finance to energy	10	0	-0.00220892	1	0.589128	0.638417	0.0357811	0.712921	0.0753508	0.354292	0.083	0.0465	-0.082331	5.42901
202108	finance to energy	10	0	-0.000707608	1	0.428914	0.637295	0.263792	0.681017	0.166285	0.258111	0.082	0.0465	-0.00115623	5.68639
202109	finance to energy	10	0	-0.00386434	1	0.161656	0.637292	0.553732	0.645347	0.250111	0.332715	0.083	0.0465	0.0125669	5.61659
[truncated: 246 more rows]

## Sheet: upstream
time	sector	id	industry chain	spillover effect	reform	turnover	capital stock	turnover rate	market value	pb	pe	m2 growth	interest rate	hs300 return	EPU
[truncated: 105 more rows]

[truncated: 3 more sheets: midstream, downstream, supportive]
